# Supplementary material for: Crystal structure of bis­{3-(benzo[d][1,3]dioxol-5-yl)-5-[6-(1H-pyrazol-1-yl)pyridin-2-yl]-4H-1,2,4-triazol-4-ido}nickel(II) methanol disolvate
Source: Acta Crystallogr E Crystallogr Commun. 2025 Aug 12;81(Pt 9):821–6. doi: 10.1107/S2056989025006851 (PMC12412702; doi:10.1107/S2056989025006851)
Supplement: Supplementary file 1 [file e-81-00821-sup1.cif]

##############################################################################
#                                                                            #
# This CIF contains the data in a paper accepted for publication in          #
# Acta Crystallographica Section E. It conforms to the requirements of       #
# Notes for Authors for Acta Crystallographica Section E, and has been       #
# peer reviewed under the auspices of the IUCr Commission on Journals.       #
#                                                                            #
# Full details of the Crystallographic Information File format               #
# are given in the paper "The Crystallographic Information File (CIF):       #
# a New Standard Archive File for Crystallography" by S. R. Hall, F. H.      #
# Allen and I. D. Brown [Acta Cryst. (1991), A47, 655-685].                  #
#                                                                            #
# The current version of the core CIF dictionary is obtainable from          #
# ftp://ftp.iucr.org/pub/cif_core.dic.                                       #
#                                                                            #
# Software is freely available for graphical display of the structure(s)     #
# in this CIF. For information consult the CIF software page                 #
# http://www.iucr.org/resources/cif/software.                                #
#                                                                            #
# This file may be used for bona fide research purposes within the           #
# scientific community so long as proper attribution is given to the journal # 
# article from which it was obtained.                                        #
#                                                                            #
##############################################################################
data_I
_audit_creation_method
;
Olex2 1.3
(compiled 2020.11.12 svn.r5f609507 for OlexSys, GUI svn.r6408)
;
_journal_date_recd_electronic     2025-07-21
_journal_date_accepted     2025-07-30
_journal_name_full     'Acta Crystallographica, Section E'
_journal_year     2025
_journal_volume     81
_journal_issue      9
_journal_page_first     0
_journal_page_last     0
_journal_paper_category     GM
_journal_paper_doi     10.1107/S2056989025006851
_journal_coeditor_code     YZ2071
_publ_contact_author_name     'Kateryna Znovjyak'
_publ_contact_author_address
;
Department of Chemistry, Taras Shevchenko National University of Kyiv,
Volodymyrska Street 64, Kyiv, 01601,
Ukraine
;
_publ_contact_author_email     'znovkat@yahoo.com'
_publ_contact_author_fax     ?
_publ_contact_author_phone     ?
_publ_section_title
;\
Crystal structure of
bis{3-(benzo[<i>d</i>][1,3]dioxol-5-yl)-5-[6-(1<i>H</i>-pyrazol-1-yl)pyridin-\
2-yl]-4<i>H</i>-1,2,4-triazol-4-ido}nickel(II) methanol disolvate
;
_publ_section_title_footnote     .
loop_
    _publ_author_name
    _publ_author_footnote
    _publ_author_address
    'Znovjyak, Kateryna' .
;
Department of Chemistry, Taras Shevchenko National University of Kyiv,
Volodymyrska Street 64, Kyiv, 01601,
Ukraine
;
    'Shova, Sergiu' .
;
Department of Inorganic Polymers, "Petru Poni" Institute of Macromolecular
Chemistry, Romanian Academy of Science, Aleea Grigore Ghica Voda 41-A, Iasi
700487,
Romania
;
    'Nikolian, Vazghen' .
;
WimbleAI Inc.
548 Market Street, Unit 55559,
San Francisco, California,
USA
;
    'Khairulin, Andrii' .
;
ChemBioCenter, Kyiv National Taras Shevchenko University, Kyiv 02094,
61 Winston Churchill Street,
Ukraine
;
    'Fritsky, Igor O.' .
;
Department of Chemistry, Taras Shevchenko National University of Kyiv,
Volodymyrska Street 64, Kyiv, 01601,
Ukraine
;
    'Malinkin, Sergey O.' .
;
Department of Chemistry, Taras Shevchenko National University of Kyiv,
Volodymyrska Street 64, Kyiv, 01601,
Ukraine
;
    'Seredyuk, Maksym' .
;
Department of Chemistry, Taras Shevchenko National University of Kyiv,
Volodymyrska Street 64, Kyiv, 01601,
Ukraine
;
_publ_section_synopsis
;\
The neutral title compound
bis{3-(benzo[<i>d</i>][1,3]dioxol-5-yl)-5-[6-(1<i>H</i>-pyrazol-1-yl)pyridin-\
2-yl]-4<i>H</i>-1,2,4-triazol-4-ido}nickel(II) methanol disolvate has a
distorted pseudooctahedral coordination environment of the metal ion. As a
result of their conical shape and polar nature, the molecules stack in
one-dimensional columns that are bound by weak hydrogen bonds into layers,
which are arranged in  three dimensions without interlayer interactions below
van der Waals radii.
;
_chemical_name_systematic
;\
Bis{3-(benzo[<i>d</i>][1,3]dioxol-5-yl)-5-[6-(1<i>H</i>-pyrazol-1-yl)pyridin-\
2-yl]-4<i>H</i>-1,2,4-triazol-4-ido}nickel(II) methanol disolvate
;
_chemical_name_common     ?
_chemical_formula_moiety     'C34 H22 N12 Ni O4, 2(C H4 O)'
_chemical_formula_sum     'C36 H30 N12 Ni O6'
_chemical_formula_iupac     '[Ni (C17 H11 N6 O2)2], 2C H4 O'
_chemical_formula_weight     785.4198
_chemical_melting_point     ?
_space_group_crystal_system     orthorhombic
_space_group_name_H-M_alt     'P b c n'
_space_group_name_Hall     '-P 2n 2ab'
loop_
    _space_group_symop_operation_xyz
    'x, y, z'
    '-x+1/2, -y+1/2, z+1/2'
    '-x, y, -z+1/2'
    'x+1/2, -y+1/2, -z'
    '-x, -y, -z'
    'x-1/2, y-1/2, -z-1/2'
    'x, -y, z-1/2'
    '-x-1/2, y-1/2, z'
_cell_length_a     12.7636(4)
_cell_length_b     10.4956(4)
_cell_length_c     26.5411(12)
_cell_angle_alpha     90
_cell_angle_beta     90
_cell_angle_gamma     90
_cell_volume     3555.5(2)
_cell_formula_units_Z     4
_cell_measurement_reflns_used     2720
_cell_measurement_theta_min     2.2060
_cell_measurement_theta_max     25.7870
_cell_measurement_temperature     199.95(10)
_exptl_crystal_description     plate
_exptl_crystal_colour     'clear light violet'
_exptl_crystal_size_max     0.3
_exptl_crystal_size_mid     0.25
_exptl_crystal_size_min     0.04
_exptl_crystal_density_diffrn     1.467
_exptl_crystal_density_meas     ?
_exptl_crystal_density_method     ?
_exptl_crystal_F_000     1624
_exptl_absorpt_coefficient_mu     0.611
_exptl_absorpt_correction_type     multi-scan
_exptl_absorpt_process_details
;
(CrysAlisPro; Rigaku OD, 2024)
;
_exptl_absorpt_correction_T_min     0.98243
_exptl_absorpt_correction_T_max     1.00000
_diffrn_ambient_temperature     199.95(10)
_diffrn_source     'fine-focus sealed X-ray tube'
_diffrn_radiation_type     'Mo K\a'
_diffrn_radiation_wavelength     0.71073
_diffrn_radiation_monochromator     graphite
_diffrn_measurement_device_type     'Xcalibur, Eos'
_diffrn_measurement_device     'four-circle diffractometer'
_diffrn_measurement_method     '\w scans'
_diffrn_detector     'CCD plate'
_diffrn_detector_area_resol_mean     16.1593
_diffrn_reflns_number     12665
_diffrn_reflns_av_R_equivalents     0.0602
_diffrn_reflns_av_unetI/netI     0.0689
_diffrn_reflns_theta_min     2.214
_diffrn_reflns_theta_max     25.025
_diffrn_reflns_theta_full     25.025
_diffrn_measured_fraction_theta_max     1.000
_diffrn_measured_fraction_theta_full     1.000
_diffrn_reflns_limit_h_min     -10
_diffrn_reflns_limit_h_max     15
_diffrn_reflns_limit_k_min     -12
_diffrn_reflns_limit_k_max     9
_diffrn_reflns_limit_l_min     -19
_diffrn_reflns_limit_l_max     31
_diffrn_radiation_probe     x-ray
_refine_special_details     ?
_reflns_number_total     3146
_reflns_number_gt     2236
_reflns_threshold_expression     'I > 2\s(I)'
_refine_ls_structure_factor_coef     Fsqd
_refine_ls_matrix_type     full
_refine_ls_R_factor_all     0.0873
_refine_ls_R_factor_gt     0.0533
_refine_ls_wR_factor_gt     0.0872
_refine_ls_wR_factor_ref     0.0981
_refine_ls_goodness_of_fit_ref     1.039
_refine_ls_restrained_S_all     1.039
_refine_ls_number_reflns     3146
_refine_ls_number_parameters     254
_refine_ls_number_restraints     0
_refine_ls_hydrogen_treatment     mixed
_refine_ls_weighting_scheme     calc
_refine_ls_weighting_details
              'w=1/[\s^2^(Fo^2^)+(0.0254P)^2^+2.4760P] where P=(Fo^2^+2Fc^2^)/3'
_atom_sites_solution_hydrogens     mixed
_atom_sites_solution_primary     dual
_atom_sites_solution_secondary     ?
_refine_ls_shift/su_max     0.000
_refine_ls_shift/su_mean     0.000
_refine_diff_density_max     0.306
_refine_diff_density_min     -0.348
_refine_ls_extinction_method     none
_refine_ls_extinction_coef     .
loop_
    _atom_type_symbol
    _atom_type_description
    _atom_type_scat_dispersion_real
    _atom_type_scat_dispersion_imag
    _atom_type_scat_source
    'C' 'C' 0.0033 0.0016
                         'International Tables Vol C Tables 4.2.6.8 and 6.1.1.4'
    'H' 'H' 0.0000 0.0000
                         'International Tables Vol C Tables 4.2.6.8 and 6.1.1.4'
    'N' 'N' 0.0061 0.0033
                         'International Tables Vol C Tables 4.2.6.8 and 6.1.1.4'
    'Ni' 'Ni' 0.3393 1.1124
                         'International Tables Vol C Tables 4.2.6.8 and 6.1.1.4'
    'O' 'O' 0.0106 0.0060
                         'International Tables Vol C Tables 4.2.6.8 and 6.1.1.4'
_computing_data_collection
;
CrysAlisPro 1.171.43.124a (Rigaku OD, 2024)
;
_computing_cell_refinement
;
CrysAlisPro 1.171.43.124a (Rigaku OD, 2024)
;
_computing_data_reduction
;
CrysAlisPro 1.171.43.124a (Rigaku OD, 2024)
;
_computing_structure_solution
;
<i>SHELXT</i> (Sheldrick, 2015a)
;
_computing_structure_refinement
;
<i>SHELXL2018/3</i> (Sheldrick, 2015b)
;
_computing_molecular_graphics
;
Olex2 1.3 (Dolomanov <i>et al.</i>,  2009)
;
_computing_publication_material
;
Olex2 1.3 (Dolomanov <i>et al.</i>,  2009)
;
loop_
    _atom_site_type_symbol
    _atom_site_label
    _atom_site_fract_x
    _atom_site_fract_y
    _atom_site_fract_z
    _atom_site_U_iso_or_equiv
    _atom_site_adp_type
    _atom_site_calc_flag
    _atom_site_occupancy
    _atom_site_disorder_assembly
    _atom_site_disorder_group
    Ni Ni1 0.500000 0.69588(5) 0.750000 0.02073(17) Uani d 1 . .
    N N3 0.34364(17) 0.7067(2) 0.76431(9) 0.0210(6) Uani d 1 . .
    N N6 0.29635(19) 0.4568(2) 0.67333(11) 0.0294(7) Uani d 1 . .
    O O3 0.6459(2) 0.5655(3) 0.61469(11) 0.0479(8) Uani d 1 . .
    N N4 0.43894(17) 0.5611(2) 0.70073(10) 0.0235(6) Uani d 1 . .
    N N2 0.38524(18) 0.8644(2) 0.81994(10) 0.0268(7) Uani d 1 . .
    N N1 0.48769(18) 0.8386(2) 0.80741(10) 0.0246(6) Uani d 1 . .
    N N5 0.47127(18) 0.4777(2) 0.66463(10) 0.0262(7) Uani d 1 . .
    C C4 0.3065(2) 0.7917(3) 0.79625(12) 0.0251(8) Uani d 1 . .
    C C10 0.3842(2) 0.4172(3) 0.64927(13) 0.0263(8) Uani d 1 . .
    C C7 0.1705(2) 0.6386(3) 0.74627(15) 0.0388(10) Uani d 1 . .
    H H7 0.123624 0.584348 0.728607 0.047 Uiso calc 1 . .
    C C9 0.3345(2) 0.5459(3) 0.70425(13) 0.0245(8) Uani d 1 . .
    O O2 0.2148(3) 0.0879(3) 0.54493(14) 0.0921(12) Uani d 1 . .
    C C6 0.1333(2) 0.7279(4) 0.77975(15) 0.0431(11) Uani d 1 . .
    H H6 0.059945 0.735043 0.785111 0.052 Uiso calc 1 . .
    C C5 0.2007(2) 0.8075(3) 0.80573(13) 0.0363(9) Uani d 1 . .
    H H5 0.175702 0.869689 0.828819 0.044 Uiso calc 1 . .
    C C12 0.2941(3) 0.2482(3) 0.60018(15) 0.0412(10) Uani d 1 . .
    H H12 0.234731 0.254816 0.621630 0.049 Uiso calc 1 . .
    C C11 0.3833(2) 0.3232(3) 0.60829(13) 0.0290(8) Uani d 1 . .
    C C8 0.2776(2) 0.6292(3) 0.73882(12) 0.0250(8) Uani d 1 . .
    C C3 0.3786(3) 0.9550(3) 0.85594(14) 0.0380(10) Uani d 1 . .
    H H3 0.316294 0.988162 0.870435 0.046 Uiso calc 1 . .
    O O1 0.3599(3) 0.0627(3) 0.49288(12) 0.0741(10) Uani d 1 . .
    C C16 0.4691(3) 0.3094(3) 0.57656(13) 0.0363(9) Uani d 1 . .
    H H16 0.529763 0.359884 0.582264 0.044 Uiso calc 1 . .
    C C14 0.3798(3) 0.1522(4) 0.52947(15) 0.0462(10) Uani d 1 . .
    C C15 0.4686(3) 0.2229(3) 0.53634(15) 0.0452(10) Uani d 1 . .
    H H15 0.527454 0.213721 0.514753 0.054 Uiso calc 1 . .
    C C2 0.4785(3) 0.9895(3) 0.86743(15) 0.0406(10) Uani d 1 . .
    H H2 0.499792 1.051567 0.891392 0.049 Uiso calc 1 . .
    C C13 0.2950(3) 0.1662(4) 0.56088(16) 0.0485(11) Uani d 1 . .
    C C1 0.5433(2) 0.9155(3) 0.83694(13) 0.0287(8) Uani d 1 . .
    H H1 0.617703 0.919390 0.837224 0.034 Uiso calc 1 . .
    C C18 0.6032(4) 0.6536(4) 0.58103(17) 0.0741(15) Uani d 1 . .
    H H18A 0.570036 0.608158 0.552967 0.111 Uiso calc 1 . .
    H H18B 0.658810 0.708858 0.568045 0.111 Uiso calc 1 . .
    H H18C 0.550579 0.705408 0.598456 0.111 Uiso calc 1 . .
    C C17 0.2564(4) 0.0181(5) 0.5035(2) 0.0920(18) Uani d 1 . .
    H H17A 0.211247 0.029769 0.473482 0.110 Uiso calc 1 . .
    H H17B 0.258379 -0.073876 0.511717 0.110 Uiso calc 1 . .
    H H3A 0.597(3) 0.534(4) 0.6305(15) 0.048(13) Uiso d 1 . .
loop_
    _atom_site_aniso_label
    _atom_site_aniso_U_11
    _atom_site_aniso_U_22
    _atom_site_aniso_U_33
    _atom_site_aniso_U_12
    _atom_site_aniso_U_13
    _atom_site_aniso_U_23
    Ni1 0.0147(3) 0.0252(3) 0.0223(3) 0.000 0.0005(3) 0.000
    N3 0.0162(13) 0.0235(14) 0.0234(17) 0.0020(11) 0.0026(11) -0.0039(14)
    N6 0.0246(15) 0.0327(17) 0.0310(18) -0.0006(12) -0.0024(13) -0.0107(15)
    O3 0.0357(16) 0.058(2) 0.050(2) 0.0056(13) 0.0075(14) 0.0173(17)
    N4 0.0220(15) 0.0247(15) 0.0237(17) 0.0005(11) 0.0009(12) -0.0042(14)
    N2 0.0208(15) 0.0291(16) 0.0305(18) 0.0003(11) 0.0014(12) -0.0093(15)
    N1 0.0169(14) 0.0303(15) 0.0265(16) -0.0007(11) 0.0048(12) 0.0012(13)
    N5 0.0231(15) 0.0283(15) 0.0271(18) 0.0007(11) -0.0004(12) -0.0063(15)
    C4 0.0186(17) 0.0298(19) 0.027(2) 0.0004(14) -0.0004(14) -0.0028(18)
    C10 0.0264(18) 0.0256(19) 0.027(2) 0.0039(14) -0.0006(15) 0.0003(18)
    C7 0.0173(18) 0.049(2) 0.051(3) -0.0011(14) 0.0014(17) -0.020(2)
    C9 0.0190(18) 0.0267(19) 0.028(2) -0.0011(13) 0.0006(14) -0.0016(18)
    O2 0.104(3) 0.091(3) 0.082(3) -0.043(2) -0.005(2) -0.047(2)
    C6 0.0161(18) 0.058(3) 0.056(3) 0.0009(16) 0.0055(17) -0.019(2)
    C5 0.0253(19) 0.046(2) 0.038(2) 0.0009(16) 0.0043(16) -0.019(2)
    C12 0.044(2) 0.041(2) 0.039(3) -0.0047(17) -0.0009(18) -0.013(2)
    C11 0.0362(19) 0.0242(19) 0.027(2) 0.0044(14) -0.0051(16) -0.0002(18)
    C8 0.0214(17) 0.0274(18) 0.026(2) -0.0009(13) -0.0020(14) -0.0039(17)
    C3 0.030(2) 0.039(2) 0.045(3) 0.0021(16) 0.0047(17) -0.018(2)
    O1 0.122(3) 0.054(2) 0.047(2) -0.0098(19) -0.0071(19) -0.0288(19)
    C16 0.045(2) 0.032(2) 0.031(2) 0.0050(16) -0.0009(17) -0.003(2)
    C14 0.079(3) 0.032(2) 0.027(2) 0.005(2) -0.008(2) -0.003(2)
    C15 0.064(3) 0.040(2) 0.032(2) 0.0120(19) 0.0068(19) 0.000(2)
    C2 0.041(2) 0.039(2) 0.042(3) -0.0059(17) -0.0033(18) -0.017(2)
    C13 0.066(3) 0.036(2) 0.044(3) -0.0125(19) -0.013(2) -0.011(2)
    C1 0.0235(17) 0.0300(19) 0.033(2) -0.0098(14) -0.0064(16) -0.0005(19)
    C18 0.113(4) 0.058(3) 0.051(3) 0.032(3) 0.026(3) 0.011(3)
    C17 0.143(5) 0.065(4) 0.069(4) -0.031(4) -0.016(4) -0.026(3)
_geom_special_details
;
 All esds (except the esd in the dihedral angle between two l.s. planes)
 are estimated using the full covariance matrix.  The cell esds are taken
 into account individually in the estimation of esds in distances, angles
 and torsion angles; correlations between esds in cell parameters are only
 used when they are defined by crystal symmetry.  An approximate (isotropic)
 treatment of cell esds is used for estimating esds involving l.s. planes.
;
loop_
    _geom_bond_atom_site_label_1
    _geom_bond_atom_site_label_2
    _geom_bond_site_symmetry_2
    _geom_bond_distance
    _geom_bond_publ_flag
    Ni1 N3 3_656 2.035(2) ?
    Ni1 N3 . 2.035(2) ?
    Ni1 N4 3_656 2.078(3) ?
    Ni1 N4 . 2.078(3) ?
    Ni1 N1 . 2.143(3) ?
    Ni1 N1 3_656 2.143(3) ?
    N3 C4 . 1.319(4) ?
    N3 C8 . 1.353(4) ?
    N6 C10 . 1.356(4) ?
    N6 C9 . 1.336(4) ?
    O3 C18 . 1.396(5) ?
    O3 H3A . 0.82(3) ?
    N4 N5 . 1.362(3) ?
    N4 C9 . 1.345(3) ?
    N2 N1 . 1.376(3) ?
    N2 C4 . 1.410(4) ?
    N2 C3 . 1.350(4) ?
    N1 C1 . 1.330(4) ?
    N5 C10 . 1.343(4) ?
    C4 C5 . 1.383(4) ?
    C10 C11 . 1.468(4) ?
    C7 H7 . 0.9500 ?
    C7 C6 . 1.376(5) ?
    C7 C8 . 1.385(4) ?
    C9 C8 . 1.461(4) ?
    O2 C13 . 1.379(4) ?
    O2 C17 . 1.425(5) ?
    C6 H6 . 0.9500 ?
    C6 C5 . 1.383(4) ?
    C5 H5 . 0.9500 ?
    C12 H12 . 0.9500 ?
    C12 C11 . 1.401(4) ?
    C12 C13 . 1.353(5) ?
    C11 C16 . 1.389(4) ?
    C3 H3 . 0.9500 ?
    C3 C2 . 1.360(4) ?
    O1 C14 . 1.375(4) ?
    O1 C17 . 1.430(5) ?
    C16 H16 . 0.9500 ?
    C16 C15 . 1.401(5) ?
    C14 C15 . 1.366(5) ?
    C14 C13 . 1.374(5) ?
    C15 H15 . 0.9500 ?
    C2 H2 . 0.9500 ?
    C2 C1 . 1.394(5) ?
    C1 H1 . 0.9500 ?
    C18 H18A . 0.9800 ?
    C18 H18B . 0.9800 ?
    C18 H18C . 0.9800 ?
    C17 H17A . 0.9900 ?
    C17 H17B . 0.9900 ?
loop_
    _geom_angle_atom_site_label_1
    _geom_angle_atom_site_label_2
    _geom_angle_atom_site_label_3
    _geom_angle_site_symmetry_1
    _geom_angle_site_symmetry_3
    _geom_angle
    _geom_angle_publ_flag
    N3 Ni1 N3 3_656 . 173.57(14) ?
    N3 Ni1 N4 . . 77.75(10) ?
    N3 Ni1 N4 . 3_656 106.77(10) ?
    N3 Ni1 N4 3_656 . 106.77(9) ?
    N3 Ni1 N4 3_656 3_656 77.75(9) ?
    N3 Ni1 N1 . . 75.88(9) ?
    N3 Ni1 N1 . 3_656 99.53(9) ?
    N3 Ni1 N1 3_656 3_656 75.88(9) ?
    N3 Ni1 N1 3_656 . 99.53(9) ?
    N4 Ni1 N4 . 3_656 94.21(14) ?
    N4 Ni1 N1 . . 153.63(9) ?
    N4 Ni1 N1 3_656 3_656 153.63(9) ?
    N4 Ni1 N1 . 3_656 93.21(10) ?
    N4 Ni1 N1 3_656 . 93.21(10) ?
    N1 Ni1 N1 . 3_656 91.26(14) ?
    C4 N3 Ni1 . . 120.7(2) ?
    C4 N3 C8 . . 120.3(3) ?
    C8 N3 Ni1 . . 118.9(2) ?
    C9 N6 C10 . . 101.7(2) ?
    C18 O3 H3A . . 107(3) ?
    N5 N4 Ni1 . . 140.06(18) ?
    C9 N4 Ni1 . . 114.1(2) ?
    C9 N4 N5 . . 105.8(2) ?
    N1 N2 C4 . . 117.6(2) ?
    C3 N2 N1 . . 111.6(2) ?
    C3 N2 C4 . . 130.7(3) ?
    N2 N1 Ni1 . . 112.28(18) ?
    C1 N1 Ni1 . . 143.5(2) ?
    C1 N1 N2 . . 104.2(3) ?
    C10 N5 N4 . . 105.5(2) ?
    N3 C4 N2 . . 113.3(2) ?
    N3 C4 C5 . . 123.3(3) ?
    C5 C4 N2 . . 123.3(3) ?
    N6 C10 C11 . . 123.3(3) ?
    N5 C10 N6 . . 113.3(3) ?
    N5 C10 C11 . . 123.3(3) ?
    C6 C7 H7 . . 120.6 ?
    C6 C7 C8 . . 118.8(3) ?
    C8 C7 H7 . . 120.6 ?
    N6 C9 N4 . . 113.7(3) ?
    N6 C9 C8 . . 128.6(3) ?
    N4 C9 C8 . . 117.7(3) ?
    C13 O2 C17 . . 105.5(4) ?
    C7 C6 H6 . . 119.4 ?
    C7 C6 C5 . . 121.2(3) ?
    C5 C6 H6 . . 119.4 ?
    C4 C5 H5 . . 121.8 ?
    C6 C5 C4 . . 116.3(3) ?
    C6 C5 H5 . . 121.8 ?
    C11 C12 H12 . . 121.0 ?
    C13 C12 H12 . . 121.0 ?
    C13 C12 C11 . . 118.0(4) ?
    C12 C11 C10 . . 119.8(3) ?
    C16 C11 C10 . . 120.9(3) ?
    C16 C11 C12 . . 119.3(3) ?
    N3 C8 C7 . . 120.0(3) ?
    N3 C8 C9 . . 111.4(3) ?
    C7 C8 C9 . . 128.6(3) ?
    N2 C3 H3 . . 126.6 ?
    N2 C3 C2 . . 106.7(3) ?
    C2 C3 H3 . . 126.6 ?
    C14 O1 C17 . . 104.8(3) ?
    C11 C16 H16 . . 119.2 ?
    C11 C16 C15 . . 121.7(3) ?
    C15 C16 H16 . . 119.2 ?
    C15 C14 O1 . . 128.2(4) ?
    C15 C14 C13 . . 121.0(4) ?
    C13 C14 O1 . . 110.9(4) ?
    C16 C15 H15 . . 121.4 ?
    C14 C15 C16 . . 117.2(4) ?
    C14 C15 H15 . . 121.4 ?
    C3 C2 H2 . . 126.9 ?
    C3 C2 C1 . . 106.1(3) ?
    C1 C2 H2 . . 126.9 ?
    C12 C13 O2 . . 127.6(4) ?
    C12 C13 C14 . . 122.8(4) ?
    C14 C13 O2 . . 109.6(4) ?
    N1 C1 C2 . . 111.3(3) ?
    N1 C1 H1 . . 124.4 ?
    C2 C1 H1 . . 124.4 ?
    O3 C18 H18A . . 109.5 ?
    O3 C18 H18B . . 109.5 ?
    O3 C18 H18C . . 109.5 ?
    H18A C18 H18B . . 109.5 ?
    H18A C18 H18C . . 109.5 ?
    H18B C18 H18C . . 109.5 ?
    O2 C17 O1 . . 109.1(4) ?
    O2 C17 H17A . . 109.9 ?
    O2 C17 H17B . . 109.9 ?
    O1 C17 H17A . . 109.9 ?
    O1 C17 H17B . . 109.9 ?
    H17A C17 H17B . . 108.3 ?
loop_
    _geom_torsion_atom_site_label_1
    _geom_torsion_atom_site_label_2
    _geom_torsion_atom_site_label_3
    _geom_torsion_atom_site_label_4
    _geom_torsion_site_symmetry_1
    _geom_torsion_site_symmetry_2
    _geom_torsion_site_symmetry_3
    _geom_torsion_site_symmetry_4
    _geom_torsion
    _geom_torsion_publ_flag
    Ni1 N3 C4 N2 . . . . -3.3(4) ?
    Ni1 N3 C4 C5 . . . . 176.9(3) ?
    Ni1 N3 C8 C7 . . . . -177.2(3) ?
    Ni1 N3 C8 C9 . . . . 0.9(3) ?
    Ni1 N4 N5 C10 . . . . 178.3(3) ?
    Ni1 N4 C9 N6 . . . . -178.4(2) ?
    Ni1 N4 C9 C8 . . . . 3.8(4) ?
    Ni1 N1 C1 C2 . . . . 179.5(3) ?
    N3 C4 C5 C6 . . . . 0.3(5) ?
    N6 C10 C11 C12 . . . . -15.0(5) ?
    N6 C10 C11 C16 . . . . 163.5(3) ?
    N6 C9 C8 N3 . . . . 179.5(3) ?
    N6 C9 C8 C7 . . . . -2.6(6) ?
    N4 N5 C10 N6 . . . . 0.2(4) ?
    N4 N5 C10 C11 . . . . 176.5(3) ?
    N4 C9 C8 N3 . . . . -3.1(4) ?
    N4 C9 C8 C7 . . . . 174.8(3) ?
    N2 N1 C1 C2 . . . . -0.4(4) ?
    N2 C4 C5 C6 . . . . -179.5(3) ?
    N2 C3 C2 C1 . . . . -0.2(4) ?
    N1 N2 C4 N3 . . . . -0.2(4) ?
    N1 N2 C4 C5 . . . . 179.6(3) ?
    N1 N2 C3 C2 . . . . -0.1(4) ?
    N5 N4 C9 N6 . . . . 0.8(4) ?
    N5 N4 C9 C8 . . . . -176.9(3) ?
    N5 C10 C11 C12 . . . . 169.0(3) ?
    N5 C10 C11 C16 . . . . -12.5(5) ?
    C4 N3 C8 C7 . . . . -0.1(5) ?
    C4 N3 C8 C9 . . . . 177.9(3) ?
    C4 N2 N1 Ni1 . . . . 3.2(3) ?
    C4 N2 N1 C1 . . . . -176.8(3) ?
    C4 N2 C3 C2 . . . . 176.6(3) ?
    C10 N6 C9 N4 . . . . -0.7(4) ?
    C10 N6 C9 C8 . . . . 176.8(3) ?
    C10 C11 C16 C15 . . . . -178.1(3) ?
    C7 C6 C5 C4 . . . . -0.2(6) ?
    C9 N6 C10 N5 . . . . 0.3(4) ?
    C9 N6 C10 C11 . . . . -176.1(3) ?
    C9 N4 N5 C10 . . . . -0.6(3) ?
    C6 C7 C8 N3 . . . . 0.2(5) ?
    C6 C7 C8 C9 . . . . -177.5(3) ?
    C12 C11 C16 C15 . . . . 0.4(5) ?
    C11 C12 C13 O2 . . . . -177.2(4) ?
    C11 C12 C13 C14 . . . . 1.1(6) ?
    C11 C16 C15 C14 . . . . 0.0(5) ?
    C8 N3 C4 N2 . . . . 179.7(3) ?
    C8 N3 C4 C5 . . . . -0.1(5) ?
    C8 C7 C6 C5 . . . . 0.0(6) ?
    C3 N2 N1 Ni1 . . . . -179.7(2) ?
    C3 N2 N1 C1 . . . . 0.3(3) ?
    C3 N2 C4 N3 . . . . -176.7(3) ?
    C3 N2 C4 C5 . . . . 3.1(6) ?
    C3 C2 C1 N1 . . . . 0.4(4) ?
    O1 C14 C15 C16 . . . . 179.4(3) ?
    O1 C14 C13 O2 . . . . -1.6(5) ?
    O1 C14 C13 C12 . . . . 179.9(4) ?
    C14 O1 C17 O2 . . . . 3.1(5) ?
    C15 C14 C13 O2 . . . . 177.9(4) ?
    C15 C14 C13 C12 . . . . -0.7(6) ?
    C13 O2 C17 O1 . . . . -4.1(5) ?
    C13 C12 C11 C10 . . . . 177.6(3) ?
    C13 C12 C11 C16 . . . . -1.0(5) ?
    C13 C14 C15 C16 . . . . 0.1(6) ?
    C17 O2 C13 C12 . . . . -178.1(4) ?
    C17 O2 C13 C14 . . . . 3.4(5) ?
    C17 O1 C14 C15 . . . . 179.6(4) ?
    C17 O1 C14 C13 . . . . -1.0(5) ?
loop_
    _geom_hbond_atom_site_label_D
    _geom_hbond_atom_site_label_H
    _geom_hbond_atom_site_label_A
    _geom_hbond_site_symmetry_A
    _geom_hbond_distance_DH
    _geom_hbond_distance_HA
    _geom_hbond_distance_DA
    _geom_hbond_angle_DHA
    C3 H3 O3 6_567 0.95 2.35 3.282(5) 165
    C5 H5 O3 6_567 0.95 2.57 3.505(4) 167
    C7 H7 C1 6_557 0.95 2.68 3.605(5) 163
    C1 H1 N6 6_667 0.95 2.33 3.270(4) 170
    C17 H17A C18 4_456 0.99 2.78 3.479(7) 129
    C17 H17A O3 4_456 0.99 2.68 3.550(6) 147
    O3 H3A N5 . 0.82(4) 1.94(4) 2.752(4) 173(4)
_shelx_space_group_comment
;
The symmetry employed for this shelxl refinement is uniquely defined
by the following loop, which should always be used as a source of
symmetry information in preference to the above space-group names.
They are only intended as comments.
;
_shelx_estimated_absorpt_T_min     0.838
_shelx_estimated_absorpt_T_max     0.976
_shelx_hkl_file
;
   0   0  -2 35.9331 40.6408   3
   0   0   3 33.5122 73.8551   3
   0   0  -3 218.927 102.678   3
   0   0   4 68407.9 1122.87   3
   0   0  -4 70336.0 1129.11   3
   0   0   5-95.8835 160.382   3
   0   0  -5-97.5165 122.378   3
   0   0  -6 658.597 176.590   3
   0   0   6 784.527 238.074   3
   0   0  -7-313.026 196.862   3
   0   0   7 193.807 153.507   3
   0   0   8 8865.75 605.536   3
   0   0  -8 9514.71 619.702   3
   0   0   9 560.452 286.498   3
   0   0  -9-125.234 168.470   3
   0   0 -10 2873.74 393.734   3
   0   0  10 2602.83 400.633   3
   0   0  11-143.998 231.582   3
   0   0 -11 6.42326 198.236   3
   0   0 -12 36438.3 1427.73   3
   0   0  12 32702.8 1378.16   3
   0   0  13 265.922 350.039   3
   0   0  14 44501.7 1731.68   3
   0   0  15 134.201 325.391   3
   0   0  16 30220.3 1536.78   3
   0   0  17 122.517 273.388   3
   0   0  18 16719.0 1219.90   3
   0   0  19 108.925 335.459   3
   0   0  20 29705.7 1741.44   3
   0   0  21 375.845 334.674   3
   0   0  22 18341.8 1436.64   3
   0   0  23 468.531 350.305   3
   0   0  24 12006.4 1266.18   3
   0   0  25 641.474 414.163   3
   0   0  26 513.141 376.261   3
   0   0  27 388.069 393.776   3
   0   0  28 5376.61 914.723   3
   0   0  29 861.357 525.936   3
   0   0  30 858.227 545.392   3
   0   0  31 233.120 376.857   3
   0   0  32 164.131 396.442   3
   0   0  33 507.570 450.119   3
   0  -1   0-17.6209 62.5247   2
   0  -1  -1-99.2953 87.0112   2
   0   1   1-37.3430 77.3746   2
   0  -1  -2 194.866 112.159   2
   0   1   2-28.3441 74.0902   2
   0   1   3 140.262 101.639   2
   0  -1  -3 303.209 121.429   2
   0  -1  -4-228.471 176.399   2
   0   1   4 110.828 116.707   2
   0   1  -4 164.763 135.307   3
   0   1   5 13.3679 126.660   2
   0   1   5-20.2385 150.755   3
   0  -1   5 94.0026 175.058   3
   0   1  -5 259.910 158.365   3
   0   1   6-46.0664 150.566   2
   0   1   6-100.164 166.032   3
   0  -1   6-21.9233 176.142   3
   0   1  -6 64.1182 176.244   3
   0   1   7 136.211 200.251   3
   0  -1  -7-25.1319 143.933   3
   0  -1   7-160.894 179.662   3
   0   1  -7 108.474 163.034   3
   0  -1  -8-129.457 185.179   3
   0   1  -8-144.678 214.233   3
   0  -1   8-52.2774 202.914   3
   0   1   8 90.4168 242.699   3
   0  -1  -9 22.6302 141.793   3
   0   1  -9-102.882 159.055   3
   0   1   9 246.244 245.413   3
   0  -1   9-13.9471 225.745   3
   0  -1 -10 327.017 254.744   3
   0  -1  10 164.001 193.364   3
   0   1  10 283.422 289.058   3
   0   1 -10-2.26395 162.241   3
   0  -1 -11 351.957 197.359   3
   0  -1  11 95.2666 257.203   3
   0   1  11 271.304 265.129   3
   0   1 -11 114.219 152.277   3
   0  -1 -12-48.2361 190.307   3
   0   1  12-144.507 228.028   3
   0  -1  12-125.391 203.543   3
   0   1 -12-144.013 157.701   3
   0  -1  13-106.317 252.202   3
   0   1  13 155.260 230.229   3
   0  -1 -14-91.9163 137.235   4
   0  -1  14 114.011 233.714   3
   0   1  14 109.095 266.028   3
   0  -1 -15-107.651 138.494   4
   0   1  15-266.340 288.726   3
   0  -1  15 15.2409 197.753   3
   0   1  16-61.3451 235.885   3
   0  -1  16-181.279 329.810   3
   0  -1  17 280.468 297.268   3
   0   1  17 113.872 314.895   3
   0   1  18 95.1322 305.939   3
   0  -1  18-86.1331 222.567   3
   0  -1  19 267.426 245.792   3
   0   1  19 243.851 244.540   3
   0  -1  20-587.455 388.926   3
   0   1  20 215.979 274.016   3
   0  -1  21 266.712 300.050   3
   0   1  21 267.164 393.536   3
   0  -1  22 459.486 330.275   3
   0   1  22 63.0677 297.411   3
   0  -1  23-387.710 379.511   3
   0   1  23 66.0211 283.852   3
   0  -1  24 235.862 303.905   3
   0   1  24 75.5137 361.888   3
   0   1  25 1132.65 554.959   3
   0  -1  25-353.043 311.816   3
   0  -1  26 137.972 316.148   3
   0   1  26 214.352 359.138   3
   0   1  27 268.311 340.385   3
   0  -1  27 531.246 390.291   3
   0  -1  28 337.778 332.349   3
   0   1  28 548.440 458.423   3
   0  -1  29 138.540 346.112   3
   0   1  29 258.706 406.048   3
   0   1  30 1975.37 682.574   3
   0  -1  30 103.108 342.994   3
   0   1  31-599.141 430.633   3
   0  -1  31-221.409 319.304   3
   0   1  32-331.181 444.771   3
   0  -1  32-26.1893 363.667   3
   0   1  33 289.136 431.358   3
   0  -1  33-611.671 513.997   3
   0  -2   0 3082.57 293.485   2
   0   2   1 5041.18 359.904   2
   0  -2  -1 5107.47 375.604   2
   0  -2  -2 35775.3 927.431   2
   0   2   2 34379.8 916.788   2
   0  -2  -3 15580.0 656.700   2
   0   2   3 15389.7 643.513   2
   0  -2  -4 137502. 1945.53   2
   0   2   4 135067. 1967.77   2
   0  -2  -5 552820. 4115.30   2
   0   2   5 552476. 4118.48   2
   0  -2  -6 454541. 3950.24   2
   0   2   6 452397. 3931.31   2
   0   2   7 145576. 2333.65   2
   0  -2  -7 148650. 2422.66   2
   0  -2  -7 145123. 1573.65   4
   0   2  -7 147291. 2393.01   3
   0   2   8 798.499 292.575   2
   0  -2  -8 979.746 193.217   4
   0   2   8 823.026 327.737   3
   0   2  -8 986.302 291.095   3
   0   2   9 92159.6 2054.32   2
   0   2   9 94737.5 2108.86   3
   0  -2  -9 92359.9 1537.27   4
   0   2  -9 95513.1 2126.00   3
   0   2  10 1369.51 316.931   2
   0   2  10 922.726 358.412   3
   0  -2 -10 1253.55 231.057   4
   0   2 -10 1256.77 303.655   3
   0   2  11 3136.19 428.645   2
   0  -2 -11 4028.29 384.094   4
   0   2  11 4186.66 528.463   3
   0   2 -11 3974.28 489.275   3
   0  -2 -12 1244.24 267.591   4
   0   2  12 225.696 200.035   3
   0  -2  12 1061.71 387.874   3
   0  -2 -13 302.599 182.191   4
   0  -2  13 168.738 246.525   3
   0   2  13 188.987 260.869   3
   0  -2 -14 39882.5 1361.19   4
   0   2  14 42900.5 1757.09   3
   0  -2  14 39200.7 1675.82   3
   0   2  15 20750.8 1278.44   3
   0  -2 -15 19937.5 1004.70   4
   0  -2  15 18763.4 1271.94   3
   0  -2 -16 1366.77 314.757   4
   0  -2  16 915.479 319.357   3
   0   2  16 1302.58 422.339   3
   0  -2 -17 2171.37 396.619   4
   0  -2  17 1377.33 371.738   3
   0   2  17 1755.66 489.477   3
   0   2  18 27420.2 1628.57   3
   0  -2  18 29860.4 1657.68   3
   0   2  19 11177.6 1072.85   3
   0  -2  19 11027.3 1043.59   3
   0  -2  20 1682.35 459.588   3
   0   2  20 1504.88 487.174   3
   0  -2  21 1974.91 535.815   3
   0   2  21 1687.68 443.658   3
   0   2  22 3024.45 665.268   3
   0  -2  22 2206.22 552.946   3
   0   2  23 13354.7 1300.35   3
   0  -2  23 11734.7 1223.97   3
   0   2  24 450.795 367.332   3
   0  -2  24 489.978 416.570   3
   0  -2  25 2323.13 583.991   3
   0   2  25 2969.16 687.951   3
   0  -2  26 456.950 444.424   3
   0   2  26 291.831 368.744   3
   0   2  27 2397.91 691.238   3
   0  -2  27 2057.61 669.932   3
   0   2  28 2191.76 714.688   3
   0  -2  28 2136.30 680.680   3
   0  -2  29 215.531 337.048   3
   0   2  29 278.945 315.715   3
   0   2  30 1825.84 606.012   3
   0   2  31 1811.28 624.422   3
   0   2  32 3270.97 874.839   3
   0  -3   0-20.1333 165.439   2
   0  -3  -1 159.887 213.853   2
   0   3   1-73.7544 73.8732   4
   0   3   1-156.769 200.619   2
   0   3   2 8.30057 184.590   2
   0  -3  -2-145.351 207.919   2
   0   3   3-49.5080 194.554   2
   0  -3  -3 134.649 194.767   2
   0  -3  -4 270.159 288.908   2
   0   3   4-160.590 200.865   2
   0   3   5-52.9749 202.720   2
   0  -3  -5-201.739 261.233   2
   0   3   6-87.2925 148.439   2
   0  -3  -6 603.257 311.210   2
   0   3   7 184.541 220.662   2
   0  -3  -7 101.520 268.651   2
   0  -3  -7 27.9208 62.9192   4
   0   3   8 53.4844 199.652   2
   0  -3  -8 269.981 232.426   2
   0  -3  -8 19.9815 69.8108   4
   0   3   9-116.455 159.860   2
   0  -3  -9 0.90385 212.529   2
   0  -3  -9 30.8981 86.5343   4
   0   3  -9-292.277 216.613   3
   0   3  10 430.671 252.097   2
   0  -3 -10-26.3866 285.159   2
   0  -3 -10-152.207 115.143   4
   0   3  10-43.0974 256.239   3
   0   3 -10-212.056 182.129   3
   0   3  11-19.8929 249.579   3
   0  -3 -11-19.4435 83.7853   4
   0  -3 -12 124.388 125.477   4
   0   3  12-258.809 269.348   3
   0   3  13 337.816 317.469   3
   0  -3 -13-27.3103 115.627   4
   0   3  14 181.566 265.293   3
   0  -3 -14 70.1644 124.923   4
   0   3  15 252.086 265.561   3
   0  -3 -15 234.953 151.396   4
   0  -3 -16 935.705 242.166   4
   0   3  16 373.722 260.909   3
   0  -3 -17-112.454 145.696   4
   0   3  17-204.944 269.761   3
   0  -3 -18-113.496 162.105   4
   0   3  18 117.313 234.956   3
   0   3  19 245.249 277.064   3
   0   3  20 640.658 440.367   3
   0   3  21 571.451 330.551   3
   0   3  22 47.4815 245.402   3
   0   3  23 243.119 420.092   3
   0   3  24 10.6041 266.215   3
   0   3  25 56.3201 365.562   3
   0   3  26 112.530 300.337   3
   0   3  27-88.9548 231.756   3
   0   3  28-98.4530 388.506   3
   0   3  29 81.4289 461.202   3
   0   3  30 80.6365 280.496   3
   0   3  31 822.911 569.565   3
   0   3  32 400.453 437.582   3
   0  -4   0 2364.95 382.905   2
   0   4   0 2252.07 235.374   4
   0   4  -1 16480.3 652.901   4
   0   4   1 16612.2 525.045   4
   0  -4  -1 17544.7 907.465   2
   0  -4   1 16206.6 867.508   2
   0  -4  -2 561.036 244.910   2
   0   4   2 777.129 247.194   2
   0   4   2 676.793 111.184   4
   0   4   3 16518.4 900.275   2
   0  -4  -3 16569.9 898.183   2
   0   4   4 2763.96 394.905   2
   0  -4  -4 2692.39 412.541   2
   0   4   5 18064.6 958.153   2
   0  -4  -5 16079.3 933.459   2
   0   4   6 2196.57 402.761   2
   0  -4  -6 2889.41 449.523   2
   0  -4  -7 4967.65 577.123   2
   0   4   7 5580.91 582.357   2
   0  -4  -8 19774.4 1081.43   2
   0   4   8 18886.2 1069.09   2
   0  -4  -9 217728. 3642.17   2
   0  -4 -10 5082.29 624.162   2
   0  -4 -10 4624.84 266.178   4
   0  -4 -11 163891. 3358.30   2
   0  -4 -11 162003. 1756.09   4
   0  -4 -12 598.367 349.579   2
   0  -4 -12 683.107 143.983   4
   0  -4 -13 60151.1 1288.58   4
   0   4  13 63437.8 2246.30   3
   0   4  14 6098.53 765.253   3
   0  -4 -14 5908.14 442.265   4
   0  -4 -15 409.532 141.427   4
   0   4  15 610.967 363.030   3
   0   4  16 1924.12 486.961   3
   0  -4 -16 1525.48 261.124   4
   0  -4 -17 1776.82 295.755   4
   0   4  17 1891.13 494.130   3
   0  -4 -18 2168.15 354.689   4
   0   4  18 3274.46 631.525   3
   0  -4 -19 63.1721 119.660   4
   0   4  19-87.8821 276.741   3
   0   4  20 2033.53 539.063   3
   0   4  21-7.86373 269.816   3
   0   4  22 125.310 256.667   3
   0   4  23-73.4063 328.769   3
   0   4  24 1858.08 612.700   3
   0   4  25 7043.22 1057.48   3
   0   4  26 1801.67 586.410   3
   0   4  27 7067.46 1101.66   3
   0   4  28 779.393 506.478   3
   0   4  29 3090.61 788.409   3
   0   4  30 1942.33 672.625   3
   0   4  31 3187.20 849.493   3
   0  -5   0-117.686 249.876   2
   0   5   0 15.9843 110.079   4
   0  -5   1-391.256 296.417   2
   0  -5  -1 320.042 316.278   2
   0   5  -1-94.9918 104.309   4
   0   5   1-40.6025 85.0346   4
   0  -5  -2 225.814 203.651   2
   0   5  -2 281.608 165.495   4
   0   5   2 94.6589 86.0713   4
   0  -5   2 138.363 224.094   2
   0  -5  -3 57.0278 251.909   2
   0   5  -3 175.941 178.869   4
   0  -5  -4 557.487 318.095   2
   0   5  -4 321.664 212.605   4
   0  -5  -5-106.288 229.243   2
   0   5  -5 494.326 241.445   4
   0  -5  -6 247.825 281.998   2
   0   5  -6 57.5476 128.795   4
   0  -5  -7-38.1659 268.053   2
   0  -5  -8-104.066 223.161   2
   0  -5  -9-248.780 293.336   2
   0  -5 -10 29.8808 282.668   2
   0  -5 -11-41.9813 200.898   2
   0  -5 -12-26.9266 205.632   2
   0  -5 -13-258.960 243.244   2
   0  -5 -14 156.943 346.072   2
   0   5  14-91.7013 249.494   3
   0   5  15 152.341 245.532   3
   0   5  16-299.979 343.704   3
   0  -5 -17-45.6566 87.3570   4
   0   5  17 893.209 436.588   3
   0   5  18-326.545 297.653   3
   0   5  19 158.385 255.556   3
   0   5  20 459.862 333.331   3
   0   5  21-109.604 225.447   3
   0   5  22 136.494 304.926   3
   0   5  23 88.2136 414.053   3
   0   5  24 83.3151 322.648   3
   0   5  25 134.246 276.990   3
   0   5  26 806.785 465.310   3
   0   5  27 206.850 431.473   3
   0   5  28 532.185 491.168   3
   0   5  29-435.545 456.527   3
   0   5  30-137.797 384.337   3
   0  -6   0 4998.33 627.139   2
   0   6   0 5818.89 439.620   4
   0  -6   1 4429.32 598.517   2
   0  -6  -1 6894.98 722.516   2
   0   6   1 5474.26 386.724   4
   0   6  -1 5592.72 449.753   4
   0  -6  -2 4583.73 583.359   2
   0  -6   2 4009.38 566.329   2
   0   6  -2 3673.31 397.742   4
   0   6   2 3813.48 289.541   4
   0   6  -3 25023.1 1053.61   4
   0  -6  -3 25993.3 1371.12   2
   0  -6  -4 2459.06 456.624   2
   0   6  -4 2426.25 364.771   4
   0   6  -5 19747.3 1034.86   4
   0  -6  -5 20423.5 1243.26   2
   0   6  -6 8452.39 713.306   4
   0  -6  -6 8647.05 852.843   2
   0  -6  -7 13853.1 1050.33   2
   0  -6  -8-55.4756 226.610   2
   0  -6  -9 2463.75 510.556   2
   0  -6 -10 1323.75 433.406   2
   0  -6 -11 87.6463 269.601   2
   0  -6 -12 9735.35 963.894   2
   0  -6 -13 719.234 315.765   2
   0  -6 -14 1259.44 503.262   2
   0  -6 -15 11924.0 1171.55   2
   0  -6 -16 10504.4 1125.72   2
   0   6  16 10415.9 1107.31   3
   0   6  17 1293.55 400.130   3
   0   6  18 8391.04 1021.31   3
   0   6  19 4489.03 803.371   3
   0   6  20-356.326 325.006   3
   0   6  21 3384.31 766.963   3
   0   6  22 843.833 450.108   3
   0   6  23 444.970 366.878   3
   0   6  24 227.779 291.051   3
   0   6  25 816.795 568.092   3
   0   6  26 375.324 410.780   3
   0   6  27 833.118 452.501   3
   0   6  28 1196.11 570.529   3
   0   6  29 1299.71 540.687   3
   0  -7   0 38.2558 235.304   2
   0   7   0-108.715 137.506   4
   0  -7  -1 65.2815 227.534   2
   0  -7   1 273.355 351.595   2
   0   7   1-149.146 110.830   4
   0   7  -1 142.386 154.120   4
   0  -7   2 298.710 337.301   2
   0  -7  -2 392.036 326.815   2
   0   7  -2 39.0352 117.050   4
   0   7   2 58.0629 94.3039   4
   0  -7   3 763.603 380.937   2
   0  -7  -3 235.364 322.530   2
   0   7  -3-67.7931 147.946   4
   0  -7  -4 79.9333 228.076   2
   0   7  -4 80.9740 167.473   4
   0  -7   4-75.1084 300.415   2
   0  -7  -5-21.7561 311.723   2
   0  -7   5-40.3586 34.7578   1
   0   7   5 49.7493 60.1804   1
   0  -7  -6 293.583 402.112   2
   0  -7  -7-0.87700 285.314   2
   0  -7  -8-83.2728 273.571   2
   0  -7  -9 67.6759 281.861   2
   0  -7 -10 136.874 380.829   2
   0  -7 -11 451.839 292.512   2
   0  -7 -12 518.312 391.306   2
   0  -7 -13 24.2239 306.811   2
   0  -7 -14-177.334 269.125   2
   0  -7 -15 287.812 369.643   2
   0  -7 -16-30.7984 293.317   2
   0  -7 -17 436.567 452.714   2
   0   7  17 3.10128 236.316   3
   0   7  18 380.225 303.591   3
   0   7  19-382.836 276.502   3
   0   7  20 285.189 408.533   3
   0   7  21-316.279 382.369   3
   0   7  22 517.586 374.120   3
   0   7  23 556.391 416.291   3
   0   7  24 169.791 345.820   3
   0   7  25-294.640 332.698   3
   0   7  26-543.960 415.348   3
   0   7  27-276.140 412.579   3
   0   7  28 440.021 374.585   3
   0   8   0 38088.5 1228.48   4
   0  -8   0 38181.3 1935.21   2
   0  -8  -1 6816.44 851.603   2
   0  -8   1 7001.12 836.558   2
   0   8  -1 6801.57 563.884   4
   0   8   1 6699.96 492.584   4
   0  -8  -2 5735.21 783.777   2
   0  -8   2 7158.07 855.882   2
   0   8  -2 6997.91 603.754   4
   0  -8  -3 1860.92 473.139   2
   0  -8   3 2303.90 516.432   2
   0   8  -3 2578.44 383.741   4
   0  -8   4 2539.88 543.526   2
   0  -8  -4 3771.42 653.884   2
   0  -8  -5-285.386 297.558   2
   0  -8   5-113.079 307.042   2
   0  -8  -6 2828.14 574.729   2
   0  -8  -7 547.044 383.253   2
   0   8   7 450.863 118.046   1
   0  -8   7 383.510 103.495   1
   0  -8  -8 810.501 455.501   2
   0  -8  -9 3913.56 701.004   2
   0  -8 -10 59.2945 245.152   2
   0  -8 -11 590.760 444.467   2
   0  -8 -12 755.105 338.089   2
   0  -8 -13 2748.72 652.359   2
   0  -8 -14 454.861 314.173   2
   0  -8 -15 9225.38 1133.72   2
   0  -8 -16 6608.12 959.416   2
   0  -8 -17-111.744 346.019   2
   0  -8 -18 1911.44 538.064   2
   0   8  18 2168.53 636.346   3
   0   8  19 393.512 452.493   3
   0   8  20 8255.09 1149.61   3
   0   8  21 912.400 420.361   3
   0   8  22 7340.98 1138.87   3
   0   8  23 344.995 422.341   3
   0   8  24 1211.94 616.903   3
   0   8  25 197.559 406.458   3
   0   8  26-421.031 399.649   3
   0  -9   0 50.3328 251.887   2
   0  -9   1 158.989 343.192   2
   0  -9  -1 79.1968 295.372   2
   0  -9   2 487.379 297.605   2
   0  -9  -2-219.809 314.879   2
   0   9  -2 52.6399 145.016   4
   0  -9   3 87.4556 336.116   2
   0  -9  -3 481.539 366.086   2
   0  -9  -4 564.430 408.681   2
   0  -9   4 337.804 439.931   2
   0  -9   5 189.877 265.878   2
   0  -9  -5 245.850 343.667   2
   0  -9   6 242.740 362.661   2
   0  -9  -6-64.9399 289.350   2
   0  -9  -7 385.858 407.429   2
   0  -9   7 536.006 392.093   2
   0  -9  -8 767.474 412.975   2
   0  -9  -9 308.575 373.767   2
   0  -9 -10-481.007 460.396   2
   0  -9 -11-558.436 530.332   2
   0  -9 -12-460.352 345.504   2
   0  -9 -13 325.164 388.239   2
   0  -9 -14-165.965 411.714   2
   0  -9 -15-21.5114 293.904   2
   0  -9 -16-126.190 259.009   2
   0  -9 -17-103.114 318.596   2
   0  -9 -18-24.4553 344.866   2
   0   9  19 171.618 268.403   3
   0  -9 -19 752.620 542.445   2
   0   9  20-112.357 264.941   3
   0   9  21-183.150 272.804   3
   0   9  22 7.48576 281.066   3
   0   9  23 66.7183 405.407   3
   0   9  24 555.329 461.286   3
   0 -10   0 317.774 318.189   2
   0 -10   1 389.476 327.815   2
   0 -10  -1-253.250 295.629   2
   0 -10  -2 4003.59 765.648   2
   0 -10   2 5426.00 874.101   2
   0 -10   3-221.396 405.540   2
   0 -10  -3 277.021 346.963   2
   0 -10  -4 3680.96 768.014   2
   0 -10   4 4136.88 790.995   2
   0 -10  -5 1545.98 557.814   2
   0 -10   5 556.724 389.292   2
   0 -10   6 5938.46 905.589   2
   0 -10  -6 6127.45 957.827   2
   0 -10   7 1719.70 671.799   2
   0 -10  -7 819.996 463.244   2
   0 -10  -8 7087.37 1023.68   2
   0 -10   8 7402.14 1025.17   2
   0 -10  -9 882.296 485.260   2
   0 -10   9 1266.48 480.016   2
   0 -10 -10 10416.5 1212.94   2
   0 -10 -11 642.070 443.070   2
   0 -10 -12 2982.48 740.291   2
   0 -10 -13 135.844 350.040   2
   0 -10 -14 1273.25 559.306   2
   0 -10 -15 1032.50 471.585   2
   0 -10 -16 935.305 384.769   2
   0 -10 -17 113.658 311.863   2
   0 -10 -18 3595.23 842.568   2
   0 -10 -19 983.993 525.775   2
   0  10  20 902.089 499.687   3
   0 -10 -20 1403.97 550.503   2
   0  10  21 516.303 431.475   3
   0 -11   0-583.268 394.284   2
   0 -11   1 294.779 340.111   2
   0 -11  -1-72.7216 333.861   2
   0 -11   2 395.598 304.918   2
   0 -11  -2 272.633 357.219   2
   0 -11   3-172.495 250.662   2
   0 -11  -3-128.128 337.674   2
   0 -11  -4 798.738 569.376   2
   0 -11   4-82.3591 319.671   2
   0 -11  -5 73.3953 443.178   2
   0 -11   5-179.644 355.720   2
   0 -11   6 767.625 572.748   2
   0 -11  -6-673.477 461.728   2
   0 -11  -7 768.245 500.992   2
   0 -11   7 14.8024 363.675   2
   0 -11   8-161.859 302.967   2
   0 -11  -8 797.830 410.503   2
   0 -11  -9-105.192 365.144   2
   0 -11   9 683.288 561.431   2
   0 -11  10 1118.36 570.575   2
   0 -11 -10 70.0290 339.275   2
   0 -11 -11 125.179 432.121   2
   0 -11  11 239.162 326.481   2
   0 -11 -12 213.221 374.328   2
   0 -11 -13 249.228 505.318   2
   0 -11 -14 838.204 543.587   2
   0 -11 -15-935.904 551.553   2
   0 -11 -16 1349.00 582.125   2
   0 -11 -17 543.005 509.202   2
   0 -11 -18-399.516 447.911   2
   0 -12   0 2071.61 605.088   2
   0 -12   1 107.925 402.246   2
   0 -12  -1 14.2524 277.501   2
   0 -12  -2 7202.48 1090.15   2
   0 -12   2 7358.12 1132.79   2
   0 -12   3 3610.44 808.610   2
   0 -12  -3 4313.34 869.022   2
   0 -12  -4 6817.23 1076.85   2
   0 -12   4 5341.28 965.180   2
   0 -12  -5-106.505 321.642   2
   0 -12   5 83.1115 304.307   2
   0 -12   6 966.842 468.753   2
   0 -12  -6 524.933 337.267   2
   0 -12   7 36.9990 356.741   2
   0 -12  -7 277.451 466.370   2
   0 -12   8 378.806 468.533   2
   0 -12  -8 1400.85 577.573   2
   0 -12  -9 990.992 503.612   2
   0 -12   9 1678.67 568.028   2
   0 -12  10 218.420 341.984   2
   0 -12 -10-270.528 353.641   2
   0 -12  11 2791.18 730.026   2
   0 -12 -11 2991.95 782.033   2
   0 -12  12 3056.75 877.131   2
   0 -12 -12 604.237 587.179   2
   0 -12  13 1813.51 601.716   2
   0 -12 -13 1361.77 631.383   2
   0 -13   0 183.705 374.180   2
   0 -13   1 785.589 576.429   2
   0 -13  -1 665.894 464.128   2
   0 -13   2 329.425 420.183   2
   0 -13  -2 1350.46 601.237   2
   0 -13   3-428.032 425.781   2
   0 -13  -3-20.3757 404.658   2
   0 -13   4-572.101 493.517   2
   0 -13  -4 437.604 462.507   2
  -1   0   0-3.90666 47.1186   1
   1   0   0-70.6529 56.0993   1
  -1   0   1 97.2380 71.3519   1
   1   0  -1 12.5697 61.3932   1
  -1   0  -2 10679.4 318.516   3
   1   0  -2 10743.6 323.997   3
   1   0   2 11408.2 325.876   3
  -1   0   2 11556.5 330.996   3
   1   0   3-120.445 104.096   4
  -1   0  -3 36.2639 109.799   4
  -1   0  -3 64.1549 81.6246   3
   1   0   3 131.786 99.0086   3
  -1   0   3 14.2301 93.6817   3
   1   0  -3-54.9736 90.3372   3
  -1   0  -4 52337.5 976.659   3
   1   0   4 50863.6 969.605   3
  -1   0  -4 56651.1 1012.11   4
  -1   0   4 51834.2 979.615   3
   1   0   4 56468.5 1016.79   4
   1   0  -4 52238.9 986.339   3
  -1   0  -5-8.86230 99.8538   4
   1   0   5 435.080 205.917   4
   1   0   5 211.992 156.889   3
   1   0  -5 67.5127 134.698   3
  -1   0  -5 65.6972 121.490   3
  -1   0   5-36.7494 147.343   3
  -1   0   6 9208.03 522.915   3
   1   0   6 9884.66 559.146   3
   1   0   6 10496.2 544.085   4
   1   0  -6 9054.31 534.164   3
  -1   0  -6 10044.0 546.818   3
  -1   0  -6 9431.18 503.306   4
  -1   0  -7-50.2116 113.308   4
   1   0  -7 219.122 166.581   3
   1   0   7-128.253 193.915   3
  -1   0   7 127.227 214.062   3
  -1   0  -7 88.0151 163.211   3
  -1   0  -8 31967.4 1099.61   3
  -1   0   8 30515.8 1091.52   3
   1   0  -8 31172.6 1082.76   3
   1   0   8 29317.2 1074.82   3
  -1   0  -8 31236.5 1016.73   4
  -1   0  -9 336.958 222.131   4
  -1   0  -9-239.375 229.291   3
   1   0   9 156.106 190.364   3
   1   0  -9 217.321 222.236   3
  -1   0   9-73.6078 194.709   3
  -1   0 -10 3513.96 425.308   4
   1   0 -10 3510.68 430.222   3
  -1   0  10 4522.93 508.122   3
   1   0  10 3776.40 467.347   3
  -1   0 -10 4030.27 450.274   3
  -1   0 -11 445.961 196.391   4
   1   0  11 273.184 235.538   3
  -1   0  11-326.394 311.111   3
   1   0 -11-0.38543 149.235   3
  -1   0 -11-59.3133 152.155   3
  -1   0 -12 634.820 240.774   4
  -1   0  12 608.482 305.564   3
  -1   0 -12 394.023 200.453   3
   1   0  12 630.120 291.241   3
   1   0 -12 692.947 252.302   3
  -1   0 -13-11.4477 163.223   4
   1   0  13-143.806 186.791   3
  -1   0  13 155.589 230.646   3
  -1   0 -13 110.457 243.731   3
  -1   0 -14 1858.92 358.460   4
  -1   0  14 1542.92 364.876   3
   1   0  14 2435.79 451.941   3
   1   0  15 408.502 358.522   3
  -1   0  15 291.556 318.386   3
  -1   0  16 13371.6 1036.93   3
   1   0  16 11887.8 979.297   3
   1   0  17 87.9451 184.746   3
  -1   0  17-374.807 265.640   3
   1   0  18 6420.41 793.410   3
  -1   0  18 5514.84 732.333   3
  -1   0  19 507.960 404.973   3
   1   0  19 803.365 421.127   3
   1   0  20 1371.70 480.844   3
  -1   0  20 440.271 377.304   3
   1   0  21 33.5972 189.548   3
  -1   0  21-165.173 205.377   3
  -1   0  22 160.075 272.845   3
   1   0  22 521.944 305.130   3
   1   0  23 183.795 341.481   3
  -1   0  23 38.0477 330.697   3
   1   0  24-264.824 344.787   3
  -1   0  24 490.556 343.711   3
  -1   0  25-140.021 310.327   3
   1   0  25-408.014 346.674   3
  -1   0  26 315.057 356.921   3
   1   0  26 353.584 314.458   3
   1   0  27 138.444 227.283   3
  -1   0  27 578.503 357.002   3
  -1   0  28 4172.50 866.336   3
   1   0  28 3907.47 812.874   3
   1   0  29 235.327 440.946   3
  -1   0  29 399.361 449.765   3
  -1   0  30 19.7724 383.720   3
   1   0  30 1534.09 584.147   3
   1   0  31 197.886 324.754   3
  -1   0  31 55.6263 324.806   3
   1   0  32 304.967 350.580   3
  -1   0  32 21.2069 245.893   3
   1   0  33 373.681 374.546   3
  -1   0  33 354.439 429.014   3
  -1   1   0 11957.7 330.664   1
   1  -1   0 11464.2 328.205   1
   1   1   0 11422.9 324.590   1
  -1  -1   0 11504.6 327.165   1
  -1  -1   0 11732.1 362.366   2
   1  -1   0 12103.1 369.143   2
   1   1  -1 78404.0 872.055   1
   1  -1  -1 77649.5 877.385   1
  -1   1   1 77814.4 879.313   1
  -1  -1   1 76264.2 876.362   1
   1  -1   1 77907.3 1002.86   4
   1   1   1 76335.6 954.885   2
  -1  -1  -1 78594.7 948.619   2
  -1   1   1 78243.5 961.444   2
   1  -1  -1 78521.2 947.174   2
  -1  -1  -2 22702.2 564.449   2
   1  -1  -2 24132.3 573.758   2
  -1   1  -2 23023.8 612.630   4
   1  -1   2 23515.8 607.010   4
   1   1   2 21627.5 559.426   2
  -1   1   2 22757.7 566.123   2
  -1  -1  -3 141446. 1522.27   2
   1   1   3 134883. 1507.78   2
  -1   1   3 135285. 1508.64   2
   1  -1  -3 139179. 1506.26   2
  -1   1  -3 135048. 1629.47   4
   1  -1   3 138243. 1619.77   4
   1   1   4 1723.13 223.874   2
  -1   1   4 1612.69 205.030   2
  -1  -1  -4 1544.85 218.306   2
   1  -1  -4 1847.05 248.575   2
   1  -1   4 1768.11 242.618   4
   1   1   4 1957.02 199.434   4
  -1   1  -4 1859.20 235.008   4
   1   1  -4 1770.35 232.071   3
  -1   1  -4 1504.32 215.610   3
  -1   1   5 204.610 132.555   2
   1   1   5 96.1087 158.012   2
   1   1   5 15.3599 139.967   3
  -1  -1  -5 185.031 107.347   4
   1   1   5-96.9370 136.511   4
  -1   1   5 190.683 151.875   3
  -1   1  -5 425.948 189.038   4
   1  -1   5 112.901 159.880   4
  -1  -1   5 164.469 171.371   3
  -1   1  -5 230.574 164.469   3
   1   1  -5 416.417 184.630   3
   1  -1   5 220.874 147.707   3
  -1   1   6 49003.9 1188.18   2
   1   1   6 46807.1 1177.89   2
   1   1  -6 45907.5 1173.87   3
  -1   1   6 46934.9 1196.57   3
   1   1   6 48053.8 1207.59   3
  -1  -1  -6 46909.6 986.035   4
  -1   1  -6 46655.8 1181.61   3
   1   1   6 48115.4 991.430   4
  -1   1  -6 46984.8 1206.68   4
   1  -1   6 46171.4 1191.56   3
  -1  -1   6 47335.2 1204.11   3
  -1   1   7 12802.4 670.228   2
  -1   1   7 12948.5 696.179   3
   1  -1  -7 13040.9 674.949   3
  -1  -1  -7 12461.0 560.460   4
  -1   1  -7 13910.2 692.578   3
   1   1  -7 14075.3 693.676   3
  -1  -1  -7 13126.9 686.350   3
   1   1   7 12449.3 683.808   3
  -1   1  -7 12129.5 669.996   4
   1  -1   7 13298.1 676.498   3
  -1  -1   7 14124.0 712.667   3
  -1  -1  -8 5720.73 489.682   3
  -1   1  -8 6435.88 520.057   4
  -1   1  -8 6671.98 523.493   3
   1  -1  -8 6179.77 505.039   3
   1   1  -8 7141.43 540.236   3
  -1  -1  -8 6622.88 445.343   4
   1   1   8 6118.91 517.484   3
  -1   1   8 6678.14 555.424   3
   1  -1   8 6143.15 516.921   3
  -1  -1   8 6634.24 526.457   3
  -1   1  -9 1111.06 312.311   4
  -1  -1  -9 701.963 265.050   3
   1  -1  -9 761.275 248.195   3
  -1  -1  -9 849.603 211.487   4
  -1   1  -9 804.146 233.487   3
   1  -1   9 944.179 321.417   3
   1   1   9 917.316 301.314   3
   1   1  -9 1499.14 296.088   3
  -1  -1   9 1328.07 299.214   3
  -1   1   9 565.719 228.625   3
  -1   1 -10 228.535 224.158   4
  -1  -1 -10 267.970 230.732   3
   1  -1 -10 515.324 226.195   3
  -1  -1 -10-85.4182 134.274   4
   1  -1  10 6.98321 197.461   3
   1   1  10 166.005 241.816   3
  -1   1  10-77.2584 238.941   3
  -1   1 -10 342.309 240.424   3
   1   1 -10-101.278 213.524   3
  -1  -1  10 83.2491 200.005   3
   1   1  11 21786.5 1099.47   3
   1   1 -11 21854.0 1068.44   3
  -1   1 -11 21092.0 1050.91   3
   1  -1 -11 20367.8 1031.68   3
  -1  -1 -11 19907.1 891.379   4
  -1   1  11 20958.8 1081.58   3
  -1   1 -11 20306.5 1027.66   4
  -1  -1 -11 19565.1 1013.38   3
   1  -1  11 20520.7 1044.00   3
  -1  -1  11 19343.8 1023.47   3
  -1  -1 -12 1693.18 307.408   4
   1  -1 -12 1646.55 328.463   3
  -1  -1 -12 1242.89 305.330   3
  -1   1 -12 1611.75 330.300   4
   1  -1  12 1600.56 397.257   3
  -1  -1  12 1724.52 389.641   3
   1   1 -12 953.167 263.981   3
  -1   1 -12 1183.49 306.807   3
   1   1  12 1252.57 342.660   3
  -1   1  12 1696.81 395.445   3
  -1  -1 -13 13637.4 818.238   4
   1   1  13 13955.0 968.282   3
  -1   1 -13 12905.1 875.591   4
  -1   1  13 14434.9 979.028   3
   1  -1  13 14395.1 975.280   3
  -1  -1  13 13538.7 938.801   3
  -1  -1 -14 2647.67 415.616   4
  -1  -1  14 2500.18 468.601   3
   1  -1  14 3574.65 531.200   3
  -1   1  14 2327.29 431.233   3
   1   1  14 2984.36 505.905   3
  -1   1  15 27467.3 1432.56   3
  -1  -1 -15 27156.4 1239.62   4
   1   1  15 26413.2 1409.91   3
   1  -1  15 26864.7 1391.11   3
  -1  -1  15 27226.5 1408.81   3
  -1   1  16 416.987 338.647   3
  -1  -1  16 274.393 241.964   3
   1   1  16 127.830 291.786   3
   1  -1  16 453.175 316.060   3
  -1   1  17 32185.6 1652.07   3
   1   1  17 33264.7 1671.79   3
  -1  -1  17 31610.0 1616.25   3
   1  -1  17 29613.6 1558.60   3
  -1   1  18-100.311 196.378   3
   1  -1  18 233.584 251.444   3
  -1  -1  18 387.020 283.463   3
   1   1  18 606.626 361.460   3
  -1   1  19 9950.48 1000.71   3
   1   1  19 9537.55 960.800   3
  -1  -1  19 10009.3 1004.98   3
   1  -1  19 10035.6 1006.45   3
  -1   1  20 2351.03 541.817   3
   1   1  20 3086.49 603.451   3
   1  -1  20 3416.72 625.129   3
  -1  -1  20 3478.60 639.557   3
  -1   1  21 12025.4 1173.29   3
   1   1  21 10452.6 1074.08   3
  -1  -1  21 9897.21 1038.12   3
   1  -1  21 11563.7 1119.86   3
   1   1  22 10563.8 1120.16   3
  -1   1  22 10844.4 1130.57   3
  -1  -1  22 9939.83 1101.74   3
   1  -1  22 9139.64 1094.42   3
  -1   1  23 1234.43 470.506   3
   1   1  23 1721.80 524.275   3
  -1  -1  23 1493.49 461.739   3
   1  -1  23 2175.80 533.364   3
  -1   1  24 2375.12 571.771   3
  -1  -1  24 3535.75 717.117   3
   1   1  24 2806.58 640.772   3
   1  -1  24 2396.14 647.394   3
   1   1  25 8444.70 1088.36   3
   1  -1  25 8361.67 1076.20   3
  -1   1  25 8831.26 1139.23   3
  -1  -1  25 7197.56 993.935   3
   1   1  26 212.414 494.481   3
   1  -1  26-290.371 360.785   3
  -1   1  26 1059.48 453.709   3
  -1  -1  26 305.444 397.490   3
   1   1  27 666.373 525.723   3
  -1  -1  27 210.967 338.565   3
  -1   1  27 226.253 352.580   3
   1  -1  28-325.187 318.397   3
  -1  -1  28-370.719 363.234   3
  -1   1  28 741.439 479.727   3
   1   1  28-171.691 309.166   3
   1   1  29 257.325 328.696   3
   1  -1  29 418.488 411.289   3
  -1   1  29 637.244 450.417   3
  -1  -1  29 1240.50 505.603   3
   1   1  30 263.836 364.645   3
  -1  -1  30 503.145 433.079   3
  -1   1  30 621.903 463.275   3
   1  -1  30 240.150 313.207   3
  -1  -1  31 2074.94 663.435   3
   1  -1  31 2124.44 656.333   3
  -1   1  31 2098.34 698.758   3
   1   1  31 1349.95 563.183   3
   1  -1  32 568.280 501.472   3
  -1  -1  32 1342.01 635.962   3
  -1   1  32 349.052 310.695   3
   1   1  32 562.663 471.902   3
   1   1  33 337.019 483.361   3
  -1   1  33 485.946 504.691   3
  -1  -1  33 561.547 497.754   3
   1  -1  33 1425.00 682.362   3
   1  -2   0-97.9711 168.979   2
  -1  -2   0-10.9321 130.146   2
   1  -2   0-48.3883 76.3224   1
  -1   2   0 137.632 83.0391   1
   1   2   0 29.9141 78.0039   1
   1  -2   0 100.251 98.7371   4
  -1   2   1 26474.2 523.454   1
  -1  -2   1 26655.7 513.958   1
   1  -2   1 26588.4 686.164   4
  -1   2  -1 26892.7 686.844   4
   1   2   1 27789.0 795.918   2
  -1   2   1 27704.7 791.371   2
  -1  -2  -1 26653.5 775.298   2
   1  -2  -1 26338.3 788.094   2
  -1   2   2 842.374 206.371   2
  -1  -2  -2 845.072 206.021   2
   1   2   2 857.335 189.468   2
   1  -2  -2 1159.13 225.065   2
  -1   2  -2 1027.53 176.681   4
   1  -2   2 869.110 194.601   4
  -1  -2  -3 18840.3 717.866   2
  -1   2  -3 19329.6 685.544   4
   1  -2   3 20412.0 720.108   4
   1   2   3 18213.7 694.870   2
   1  -2  -3 17848.7 698.870   2
  -1   2   3 18899.4 703.149   2
  -1  -2  -4 141321. 1981.05   2
   1  -2  -4 140061. 1970.85   2
  -1   2  -4 140716. 1976.63   4
   1  -2   4 136895. 1995.02   4
  -1   2   4 138520. 1975.41   2
   1   2   4 136662. 1972.22   2
  -1  -2  -5 111396. 1864.96   2
   1   2   5 112686. 1877.90   2
  -1   2   5 111697. 1870.60   2
   1  -2  -5 113544. 1861.95   2
  -1   2  -5 113574. 1901.75   4
   1   2   5 110295. 1193.49   4
   1   2   6 125659. 2052.52   2
  -1  -2  -6 131152. 2108.93   2
   1  -2  -6 126678. 2083.35   2
  -1   2   6 127465. 2086.25   2
   1   2   6 126800. 1417.59   4
  -1   2  -6 124130. 2135.08   4
  -1  -2  -7 15517.1 794.888   2
   1   2   7 15259.6 755.317   2
   1  -2  -7 14618.1 775.482   2
  -1   2   7 13158.3 715.665   2
  -1   2  -7 14534.7 773.500   4
  -1  -2  -7 13664.1 519.475   4
   1   2  -7 14996.6 795.666   3
  -1   2  -7 13817.8 753.257   3
   1   2   8 1106.18 311.520   2
  -1   2   8 1299.63 271.668   2
   1   2   8 1155.40 276.290   3
  -1   2   8 1396.07 316.076   3
  -1   2  -8 1441.06 326.259   4
  -1  -2  -8 1355.85 198.560   4
  -1   2  -8 1132.34 262.035   3
   1   2  -8 1035.92 260.011   3
  -1   2   9 1040.20 294.453   2
   1   2   9 1453.65 317.911   2
  -1   2  -9 1477.50 306.791   4
   1   2   9 1198.46 297.217   3
  -1   2   9 1799.29 374.046   3
  -1  -2  -9 1143.56 197.190   4
  -1   2  -9 1175.62 283.959   3
   1   2  -9 1302.46 267.198   3
   1   2  10 7244.12 613.465   2
  -1   2  10 6365.55 577.437   2
  -1  -2 -10 6421.72 452.882   4
  -1   2 -10 5909.27 606.620   3
  -1   2 -10 6431.05 613.244   4
   1   2 -10 6742.73 628.414   3
  -1   2  10 6036.10 598.913   3
   1   2  10 6199.91 610.061   3
  -1   2  11 1800.75 372.041   2
   1   2  11 1359.56 279.830   2
  -1   2 -11 2172.59 407.497   4
  -1   2  11 2215.54 438.273   3
  -1  -2 -11 2041.35 296.918   4
   1   2  11 2050.86 411.231   3
   1   2 -11 1857.74 362.504   3
  -1   2 -11 2247.12 398.000   3
  -1  -2 -12 2193.89 311.154   4
  -1   2  12 2026.64 412.157   3
   1  -2  12 1815.45 389.110   3
   1   2  12 1569.46 400.972   3
  -1  -2  12 2775.26 467.177   3
  -1  -2 -13 4633.42 449.936   4
  -1  -2  13 4097.24 549.713   3
   1  -2  13 3991.05 577.033   3
  -1   2  13 4552.48 627.733   3
   1   2  13 4259.01 594.941   3
  -1  -2 -14 339.875 180.604   4
   1   2  14 32.0749 244.502   3
  -1   2  14-240.920 244.849   3
  -1  -2  14 424.140 310.409   3
   1  -2  14 211.935 199.952   3
  -1  -2 -15 5655.22 546.878   4
   1   2  15 5362.55 711.494   3
  -1   2  15 4583.49 656.350   3
   1  -2  15 5185.88 648.444   3
  -1  -2  15 6259.46 692.862   3
  -1  -2 -16 262.991 203.305   4
  -1  -2  16 92.6976 291.825   3
   1  -2  16 228.342 278.134   3
  -1   2  16 386.155 249.289   3
   1   2  16 1151.90 397.507   3
  -1  -2 -17 23.8179 161.703   4
   1   2  17 94.7603 202.167   3
   1  -2  17 128.643 230.698   3
  -1  -2  17 335.601 224.124   3
  -1   2  17 174.995 196.196   3
   1  -2  18-232.216 258.065   3
  -1  -2  18 67.6672 234.616   3
   1   2  18 232.805 309.007   3
  -1   2  18-158.202 286.673   3
  -1   2  19 395.382 309.433   3
   1   2  19 677.476 394.099   3
   1  -2  19 477.772 303.570   3
  -1  -2  19 484.710 322.389   3
  -1   2  20 205.772 351.877   3
   1   2  20-227.703 321.078   3
  -1  -2  20-106.598 282.381   3
   1  -2  20 176.554 297.809   3
   1   2  21 3822.82 675.154   3
   1  -2  21 3984.27 692.848   3
  -1  -2  21 4465.54 744.088   3
  -1   2  21 4257.43 734.426   3
   1  -2  22 275.807 327.221   3
  -1   2  22 779.253 421.806   3
   1   2  22 768.808 426.413   3
  -1  -2  22 542.622 383.299   3
  -1  -2  23 269.709 305.305   3
  -1   2  23 370.495 361.746   3
   1  -2  23 728.541 431.339   3
   1   2  23 647.801 394.000   3
  -1   2  24 192.118 293.354   3
   1  -2  24 223.364 325.328   3
   1   2  24-77.0978 215.927   3
  -1  -2  24 834.448 445.976   3
   1   2  25 885.117 552.895   3
  -1  -2  25 792.478 402.813   3
   1  -2  25-277.195 317.640   3
  -1   2  25 1042.62 488.118   3
  -1  -2  26 3572.50 778.065   3
   1   2  26 2546.01 644.694   3
  -1   2  26 3408.55 755.802   3
   1  -2  26 3814.75 788.997   3
  -1  -2  27 1068.08 445.968   3
  -1   2  27 2118.09 696.916   3
   1  -2  27 1093.00 444.052   3
   1   2  27 457.558 496.866   3
  -1  -2  28-171.896 322.640   3
   1   2  28 371.571 358.014   3
   1  -2  28 415.639 345.462   3
  -1   2  28 491.849 344.324   3
  -1  -2  29 643.557 513.601   3
   1  -2  29 1476.62 664.605   3
  -1   2  29 1555.62 546.100   3
   1   2  29 253.674 336.794   3
   1   2  30 735.192 476.908   3
  -1   2  30-14.8227 304.489   3
  -1   2  31 752.861 476.073   3
   1   2  31-37.6653 380.249   3
   1   2  32 235.827 454.763   3
  -1   2  32-511.957 416.949   3
   1  -3   0 2790.38 355.893   2
  -1  -3   0 2670.00 343.177   2
   1  -3   0 3354.71 178.445   1
   1  -3   0 2965.25 253.607   4
  -1   3   0 2768.64 248.038   4
   1   3   1 13183.1 354.137   1
   1  -3   1 12771.6 354.656   1
  -1   3   1 13368.6 356.905   1
  -1  -3   1 13151.8 346.785   1
  -1   3  -1 12325.2 532.174   4
   1  -3  -1 13085.6 451.314   4
   1  -3   1 13411.0 566.822   4
  -1  -3  -1 12402.4 685.386   2
  -1   3   1 12824.1 672.678   2
   1  -3  -1 13079.0 685.062   2
   1   3   1 12075.3 656.572   2
  -1   3   2 666.442 197.752   2
   1  -3  -2 1064.37 263.770   2
  -1  -3  -2 847.781 276.918   2
   1   3   2 765.519 198.940   2
  -1  -3   2 744.666 113.530   1
  -1   3   2 1017.74 137.339   1
   1  -3  -2 870.652 129.913   4
  -1   3  -2 734.154 202.136   4
  -1   3  -3 34632.7 1003.84   4
   1  -3  -3 33101.6 1106.59   2
  -1  -3  -3 34711.2 1118.45   2
  -1   3   3 33304.3 1104.84   2
   1   3   3 33522.5 1105.82   2
   1   3   4 157.762 155.281   2
  -1   3   4 106.778 192.428   2
  -1  -3  -4 304.031 227.563   2
   1  -3  -4 268.899 282.364   2
  -1   3  -4 253.815 148.501   4
   1  -3  -5 4557.86 471.373   2
  -1  -3  -5 4620.12 463.909   2
  -1   3   5 3902.09 429.410   2
   1   3   5 4337.73 439.952   2
  -1   3  -5 4106.63 435.668   4
  -1  -3  -6 140210. 2432.80   2
   1  -3  -6 135715. 2411.50   2
   1   3   6 139782. 1201.18   4
  -1   3  -6 131184. 2356.49   4
  -1   3   6 136527. 2409.60   2
   1   3   6 136785. 2432.42   2
  -1  -3  -7 30277.5 1210.09   2
   1  -3  -7 28970.4 1171.07   2
  -1   3  -7 26654.7 1116.17   4
  -1   3   7 28994.3 1166.22   2
   1   3   7 30361.5 1189.26   2
   1   3   8 101436. 2231.50   2
  -1   3   8 104122. 2257.07   2
   1  -3  -8 98641.2 2203.76   2
  -1  -3  -8 98726.0 2205.27   2
  -1   3  -8 100350. 2216.90   4
  -1   3   9 18381.2 1002.10   2
   1   3   9 18388.1 994.445   2
   1  -3  -9 17266.7 972.353   2
  -1  -3  -9 17480.1 965.055   2
  -1   3  -9 17249.8 982.620   4
   1   3  -9 16940.0 966.024   3
  -1   3  -9 18039.7 994.974   3
   1  -3 -10 22655.5 1149.59   2
   1   3  10 20522.2 1079.59   2
  -1   3  10 21139.5 1090.90   2
  -1  -3 -10 21548.7 1132.12   2
  -1   3  10 21625.4 1158.62   3
  -1   3 -10 21696.9 1135.65   4
   1   3  10 19969.2 1113.63   3
  -1   3 -10 20510.6 1098.79   3
   1   3 -10 20687.2 1100.50   3
  -1  -3 -11 46852.8 1157.53   4
   1   3  11 46229.3 1707.09   3
  -1   3  11 46628.6 1718.27   3
   1   3  12 28917.5 1400.75   3
  -1   3  12 28351.2 1408.13   3
  -1  -3 -12 29011.6 974.394   4
  -1   3  13 8627.28 795.442   3
   1   3  13 8624.03 810.807   3
  -1  -3 -13 8336.53 560.184   4
  -1   3  14 427.663 347.608   3
   1   3  14 660.958 307.783   3
  -1  -3 -14 471.871 173.349   4
  -1  -3 -15 3582.12 402.027   4
   1   3  15 2820.00 523.817   3
  -1   3  15 2652.78 480.282   3
  -1   3  16 14294.0 1129.01   3
   1   3  16 11913.4 1046.67   3
  -1  -3 -16 12272.9 775.110   4
  -1  -3 -17 1637.08 312.639   4
  -1   3  17 2217.17 540.657   3
   1   3  17 1813.22 435.619   3
  -1   3  18 7997.01 931.542   3
   1  -3 -18 8984.38 742.927   4
   1   3  18 9134.49 976.121   3
  -1  -3 -18 7896.65 679.671   4
   1   3  19 2589.10 569.974   3
  -1   3  19 2183.17 510.461   3
   1   3  20 4617.90 787.079   3
  -1   3  20 3029.99 655.734   3
  -1   3  21 1125.15 476.783   3
   1   3  21 1550.47 556.747   3
   1   3  22 848.434 408.239   3
  -1   3  22 970.763 395.425   3
   1   3  23 567.825 401.375   3
  -1   3  23 129.546 340.495   3
  -1   3  24 2386.60 596.676   3
   1   3  24 2570.48 633.949   3
   1   3  25 379.922 400.327   3
  -1   3  25 1249.99 518.661   3
  -1   3  26 1103.82 486.247   3
   1   3  26 1575.85 568.472   3
  -1   3  27 3801.15 821.821   3
   1   3  27 1310.07 496.258   3
   1   3  28 3415.16 825.146   3
  -1   3  28 3492.67 810.395   3
   1   3  29 66.9296 371.052   3
  -1   3  29 1072.16 506.117   3
  -1   3  30 3447.68 815.625   3
   1   3  30 3918.19 861.974   3
   1   3  31 2110.92 727.570   3
  -1   3  31 2682.13 780.114   3
   1   3  32 1168.03 630.018   3
  -1   3  32 176.439 480.074   3
   1  -4   0-41.7207 241.497   2
  -1  -4   0-28.6288 237.047   2
  -1   4   0 10.8863 96.9949   4
  -1  -4  -1 866.413 291.986   2
   1  -4  -1 623.407 268.487   2
  -1   4  -1 868.863 198.421   4
   1  -4   1 947.872 326.483   2
  -1  -4   1 724.433 253.125   2
  -1  -4  -2-219.950 250.141   2
   1   4   2 57.4259 165.050   2
   1  -4  -2 522.768 299.844   2
  -1   4   2 119.898 76.5381   1
  -1  -4   2-20.0834 62.6024   1
  -1   4  -2 174.592 128.993   4
  -1   4   2 104.285 169.559   2
  -1  -4   3 27444.6 631.921   1
  -1   4   3 29000.4 659.370   1
  -1   4  -3 29765.8 1027.84   4
  -1  -4  -3 27570.2 1148.49   2
   1  -4  -3 27391.5 1152.75   2
   1   4   3 29633.2 1178.49   2
  -1   4   3 28090.2 1162.74   2
  -1   4   4-64.5252 177.424   2
   1   4   4 285.317 221.969   2
  -1  -4  -4 241.604 267.318   2
   1  -4  -4 218.085 231.197   2
  -1   4  -4 466.968 188.644   4
  -1   4   5 211.998 234.694   2
   1   4   5-132.319 241.891   2
   1  -4  -5 409.117 249.442   2
  -1  -4  -5 274.192 260.833   2
  -1   4  -5 119.405 148.998   4
   1  -4  -6 8022.60 665.120   2
  -1  -4  -6 7215.39 641.827   2
  -1   4  -6 7583.41 607.528   4
  -1   4   6 8609.57 731.307   2
   1   4   6 7579.12 648.200   2
   1  -4  -7 243.458 268.891   2
   1   4   7 1055.63 290.628   2
  -1  -4  -7 742.646 320.059   2
  -1   4   7 420.184 183.407   2
  -1   4  -7 784.397 239.754   4
  -1   4   8 61.0102 183.220   2
   1   4   8 362.359 285.351   2
   1  -4  -8 285.165 292.203   2
  -1  -4  -8 11.1866 229.930   2
  -1   4  -8-207.067 218.704   4
  -1  -4  -9 18453.5 1072.47   2
   1  -4  -9 18979.9 1081.03   2
  -1  -4 -10 16978.0 1071.75   2
   1  -4 -10 17629.1 1082.07   2
   1  -4 -11 1548.70 388.463   2
  -1  -4 -11 1176.55 396.059   2
  -1  -4 -12 17871.9 1157.42   2
   1  -4 -12 15913.2 1110.72   2
   1   4  12 17934.2 1167.10   3
  -1   4  12 16339.3 1124.20   3
   1   4  13 7618.26 795.741   3
  -1   4  13 8318.72 852.544   3
  -1   4  14 216.155 323.942   3
   1   4  14 243.966 279.470   3
   1  -4 -14 142.466 107.258   4
   1   4  15 1227.95 415.435   3
  -1   4  15 1697.02 447.620   3
   1  -4 -15 1317.18 242.121   4
   1   4  16 397.671 342.559   3
   1  -4 -16 404.752 152.723   4
  -1   4  16 643.108 344.703   3
  -1  -4 -17 272.664 157.562   4
   1   4  17 603.183 350.373   3
   1  -4 -17 114.989 131.512   4
  -1   4  17 484.126 355.104   3
   1  -4 -18-7.64041 108.851   4
  -1  -4 -18 178.733 163.202   4
   1   4  18 43.6351 264.495   3
  -1   4  18-253.270 334.803   3
  -1  -4 -19 637.317 221.256   4
   1   4  19 607.457 405.172   3
  -1   4  19 345.015 337.557   3
   1   4  20 1948.96 551.946   3
  -1   4  20 2412.69 595.096   3
   1   4  21 3034.96 633.330   3
  -1   4  21 3459.01 688.333   3
   1   4  22 877.274 437.518   3
  -1   4  22 871.070 417.151   3
  -1   4  23 645.787 318.287   3
   1   4  23 922.502 459.011   3
  -1   4  24 3070.59 730.261   3
   1   4  24 3204.38 726.362   3
  -1   4  25 523.102 367.146   3
   1   4  25 513.362 347.497   3
  -1   4  26 99.4539 361.237   3
   1   4  26-76.6049 312.655   3
  -1   4  27-35.0252 260.908   3
   1   4  27 506.368 454.484   3
   1   4  28 194.576 378.673   3
  -1   4  28 1588.33 636.335   3
  -1   4  29 100.589 344.319   3
   1   4  29-118.388 347.402   3
  -1   4  30 133.988 314.911   3
   1   4  30-205.551 293.471   3
   1   4  31 2119.27 747.779   3
  -1   4  31 316.300 374.733   3
  -1   5   0 23555.7 815.597   4
   1  -5   0 23917.2 1179.83   2
  -1  -5   0 25036.4 1200.27   2
  -1  -5  -1 60.9321 225.737   2
   1  -5  -1 177.911 277.644   2
   1  -5   1-104.104 278.378   2
  -1  -5   1 422.082 280.439   2
  -1   5  -1 210.573 135.191   4
  -1   5   2 28799.7 501.155   1
  -1   5  -2 28838.5 1023.01   4
  -1  -5  -2 29566.5 1300.48   2
   1  -5   2 29215.0 1317.44   2
   1  -5  -2 28757.4 1313.88   2
  -1  -5   2 28018.1 1269.92   2
  -1  -5  -3 3216.23 499.130   2
   1  -5  -3 3453.04 490.748   2
  -1   5   3 3560.42 226.504   1
  -1  -5   3 3329.13 206.852   1
  -1   5  -3 3075.27 368.296   4
  -1  -5   4 13921.9 489.320   1
  -1   5   4 14044.6 500.279   1
  -1   5  -4 14104.0 794.578   4
  -1  -5  -4 14023.5 929.144   2
   1  -5  -4 13081.6 908.805   2
  -1  -5  -5-1.95588 264.638   2
   1  -5  -5 402.391 287.165   2
  -1   5  -5 105.322 131.542   4
  -1  -5  -6 23199.7 1219.40   2
   1  -5  -6 25134.4 1275.00   2
  -1   5  -6 25679.7 1173.26   4
   1  -5  -7 5312.44 624.872   2
  -1  -5  -7 4761.29 567.807   2
  -1   5  -7 5583.51 586.094   4
  -1  -5  -8 10423.7 856.720   2
   1  -5  -8 9645.08 830.264   2
   1  -5  -9 2914.09 481.638   2
  -1  -5  -9 2154.07 447.831   2
   1  -5 -10 11986.7 961.473   2
  -1  -5 -10 13737.8 1030.31   2
  -1  -5 -11 7412.55 780.849   2
   1  -5 -11 8232.38 834.689   2
   1  -5 -11 7898.91 287.876   4
   1  -5 -12 69632.4 2384.25   2
  -1  -5 -12 69547.2 2361.27   2
   1  -5 -12 67626.2 1008.65   4
   1  -5 -13 5158.15 694.447   2
  -1  -5 -13 4592.54 675.958   2
   1  -5 -13 5149.06 325.153   4
  -1  -5 -14 18144.6 1298.91   2
   1  -5 -14 19687.1 1354.82   2
   1   5  14 18526.8 1334.68   3
  -1   5  14 18040.8 1328.01   3
   1  -5 -14 16361.6 636.215   4
   1   5  15 1596.01 436.105   3
   1  -5 -15 763.760 167.295   4
  -1   5  15 836.847 359.217   3
   1  -5 -16 6492.56 477.640   4
   1   5  16 8689.23 976.916   3
  -1   5  16 6362.40 832.797   3
  -1   5  17 436.783 343.881   3
   1   5  17 466.208 278.648   3
   1  -5 -17 261.780 119.751   4
   1   5  18 1450.18 446.891   3
  -1   5  18 1080.03 408.101   3
  -1   5  19 345.195 353.331   3
   1   5  19 449.659 291.237   3
   1   5  20 2260.23 594.999   3
  -1   5  20 2308.22 611.734   3
  -1   5  21 2672.15 643.557   3
   1   5  21 2651.75 636.505   3
  -1   5  22 9562.17 1155.93   3
   1   5  22 8132.14 1090.95   3
  -1   5  23 340.344 380.338   3
   1   5  23 931.639 538.664   3
  -1   5  24 4697.34 876.209   3
   1   5  24 4593.63 874.327   3
  -1   5  25 58.4993 232.933   3
   1   5  25 318.763 353.613   3
   1   5  26 3827.59 835.110   3
  -1   5  26 4723.50 943.986   3
   1   5  27-91.7742 389.453   3
  -1   5  27 83.3665 326.617   3
  -1   5  28 1810.36 652.553   3
   1   5  28 946.645 516.058   3
  -1   5  29 378.096 526.735   3
   1   5  29 687.856 494.039   3
  -1   5  30 1412.06 633.131   3
   1   5  30 1480.49 605.159   3
   1  -6   0 80.3091 218.154   2
  -1  -6   0-297.809 317.891   2
  -1   6   0 71.6538 117.630   4
   1  -6   1-318.314 242.996   2
  -1  -6  -1-27.9101 226.302   2
   1  -6  -1-290.233 243.268   2
  -1  -6   1-63.1595 254.552   2
  -1   6  -1 82.5565 109.805   4
  -1  -6   2 1424.53 373.862   2
  -1  -6  -2 1522.71 414.260   2
   1  -6  -2 1820.26 416.215   2
   1  -6   2 2080.69 484.775   2
  -1   6  -2 1659.18 282.762   4
  -1  -6  -3 1703.03 398.723   2
   1  -6  -3 2547.79 473.044   2
   1   6   3 1979.21 192.154   4
  -1   6  -3 2066.03 314.140   4
   1  -6   3 1893.17 427.832   2
  -1  -6   3 1656.64 399.657   2
  -1  -6  -4 4457.93 618.302   2
   1  -6  -4 3487.63 575.432   2
  -1   6  -4 3521.77 431.646   4
   1   6   4 3701.23 207.959   4
  -1  -6   4 3551.88 222.306   1
  -1   6   4 3522.49 235.580   1
   1  -6  -5 2634.96 505.288   2
  -1  -6  -5 2437.27 475.068   2
  -1   6  -5 2344.49 383.436   4
  -1  -6   5 2306.72 214.750   1
  -1   6   5 2197.84 226.246   1
   1  -6  -6 335.515 264.239   2
  -1  -6  -6 570.402 319.806   2
  -1   6  -6 295.277 193.303   4
   1  -6  -7 184.244 317.646   2
  -1  -6  -7 484.391 309.915   2
   1  -6  -8 5.18711 264.891   2
  -1  -6  -8-346.753 300.361   2
   1  -6  -9 169.697 287.928   2
  -1  -6  -9 149.315 313.264   2
  -1  -6 -10 3631.87 575.097   2
   1  -6 -10 4760.03 637.688   2
   1  -6 -11 982.311 402.696   2
  -1  -6 -11 1335.77 424.493   2
  -1  -6 -12-130.511 352.883   2
   1  -6 -12-194.664 273.091   2
   1  -6 -13 537.536 323.580   2
  -1  -6 -13 733.649 367.723   2
  -1  -6 -14 1045.84 447.777   2
   1  -6 -14 192.710 295.505   2
  -1  -6 -15 27413.6 1700.28   2
   1  -6 -15 26149.9 1676.02   2
   1  -6 -16 395.259 371.172   2
  -1  -6 -16 1056.97 433.236   2
  -1   6  16 554.264 378.386   3
   1   6  16 351.085 411.946   3
   1   6  17 9090.66 1044.84   3
  -1   6  17 7622.68 951.625   3
   1   6  18 4619.22 799.902   3
  -1   6  18 5010.18 839.512   3
  -1   6  19 6491.92 921.214   3
   1   6  19 5309.15 816.452   3
   1   6  20 2752.64 671.155   3
  -1   6  20 2872.15 689.612   3
   1   6  21 893.555 492.981   3
  -1   6  21 520.219 412.242   3
  -1   6  22 530.982 424.993   3
   1   6  22-276.091 324.766   3
   1   6  23 354.889 389.186   3
  -1   6  23-22.7055 364.741   3
   1   6  24 485.201 383.443   3
  -1   6  24 322.344 345.408   3
  -1   6  25 1104.27 506.517   3
   1   6  25 433.708 466.516   3
  -1   6  26 5.96008 387.242   3
   1   6  26 815.167 513.065   3
  -1   6  27 148.721 334.883   3
   1   6  27 574.317 411.391   3
   1   6  28 264.659 346.438   3
  -1   6  28-157.346 366.236   3
  -1   6  29-709.657 495.389   3
   1   6  29 500.755 452.630   3
   1   7   0 23452.6 936.752   4
   1  -7   0 21544.0 1339.95   2
  -1  -7   0 21836.4 1362.92   2
   1   7   1 10118.7 571.471   4
  -1   7  -1 9927.64 651.221   4
   1   7  -1 9827.51 650.981   4
   1  -7  -1 8510.61 876.416   2
   1  -7   1 8960.51 865.693   2
  -1  -7  -1 9575.59 916.187   2
  -1  -7   1 9129.04 905.389   2
   1   7   2 21898.6 773.820   4
  -1   7  -2 21763.8 1006.89   4
   1  -7   2 22488.4 1378.20   2
  -1  -7  -2 22499.5 1358.75   2
  -1  -7   2 19109.1 1280.51   2
   1  -7  -2 21932.5 1348.94   2
   1   7   3 16195.7 573.171   4
  -1   7  -3 15420.1 899.846   4
  -1  -7   3 14801.1 1114.47   2
   1  -7  -3 17239.3 1204.58   2
  -1  -7  -3 16367.2 1182.83   2
   1  -7   3 14647.5 1133.94   2
   1  -7  -4 2696.29 518.927   2
  -1  -7  -4 2539.63 505.218   2
  -1   7  -4 3805.98 494.825   4
   1   7   4 2839.93 196.223   4
  -1  -7   4 2389.97 508.088   2
   1  -7   4 2489.15 534.557   2
  -1  -7   5 6314.21 286.111   1
   1  -7   5 6378.27 297.328   1
  -1   7   5 6584.00 317.152   1
   1  -7  -5 7034.20 834.075   2
  -1  -7  -5 8250.88 873.299   2
  -1  -7  -6 6321.96 786.986   2
   1  -7  -6 6263.80 770.205   2
  -1   7   6 6993.24 391.588   1
  -1  -7   6 7143.40 377.484   1
  -1  -7  -7 8910.17 928.765   2
   1  -7  -7 9075.39 934.893   2
  -1  -7   7 9204.98 492.811   1
  -1   7   7 9625.81 510.749   1
  -1  -7  -8 1967.71 461.864   2
   1  -7  -8 2542.20 597.846   2
   1  -7  -9 5111.01 739.701   2
  -1  -7  -9 5426.17 780.100   2
   1  -7 -10 2162.17 541.324   2
  -1  -7 -10 1098.37 409.964   2
  -1  -7 -11 260.649 370.082   2
   1  -7 -11 68.0480 335.344   2
  -1  -7 -12 416.857 333.210   2
   1  -7 -12 443.910 316.102   2
   1  -7 -13-256.027 315.701   2
  -1  -7 -13 331.107 407.348   2
   1  -7 -14 5190.25 782.015   2
  -1  -7 -14 6110.53 878.586   2
   1  -7 -15 1602.77 492.521   2
  -1  -7 -15 2066.76 546.881   2
  -1  -7 -16 13388.6 1285.92   2
   1  -7 -16 12236.2 1250.24   2
  -1  -7 -17 8027.55 1071.85   2
   1  -7 -17 6842.86 948.441   2
   1   7  17 6286.56 912.766   3
  -1   7  17 6734.68 931.693   3
  -1   7  18 11200.8 1228.09   3
   1   7  18 10304.5 1184.59   3
  -1   7  19 9220.69 1148.21   3
   1   7  19 10194.4 1188.18   3
  -1   7  20 3134.32 730.917   3
   1   7  20 2811.82 680.940   3
   1   7  21 3237.79 762.387   3
  -1   7  21 2173.49 650.906   3
   1   7  22 533.663 418.942   3
  -1   7  22 1606.57 549.106   3
   1   7  23-416.092 369.974   3
  -1   7  23 1298.37 592.219   3
   1   7  24 497.411 402.556   3
  -1   7  24 954.488 526.235   3
   1   7  25 658.132 378.257   3
  -1   7  25 2029.48 681.185   3
   1   7  26 174.851 358.994   3
  -1   7  26 611.312 450.308   3
   1   7  27 621.008 511.137   3
  -1   7  27 627.750 483.742   3
  -1   7  28 977.889 534.583   3
  -1  -8   0-392.834 341.645   2
   1  -8   0 112.769 230.759   2
   1   8   0 31.8330 101.252   4
   1  -8   1 1063.64 376.485   2
   1  -8  -1 1028.84 471.073   2
  -1  -8  -1 816.491 366.894   2
  -1  -8   1 832.740 447.737   2
   1   8  -1 818.474 220.079   4
   1   8   1 627.520 190.335   4
  -1  -8   2-122.521 283.886   2
   1  -8  -2-98.2329 290.603   2
  -1  -8  -2 211.629 269.701   2
   1  -8   2 143.096 274.088   2
  -1   8  -2 44.8221 122.506   4
   1   8   2-59.6455 93.3581   4
   1   8  -2-111.924 147.954   4
   1  -8   3 164.449 304.519   2
  -1  -8   3 310.023 300.835   2
  -1  -8  -3-101.205 304.827   2
   1  -8  -3 664.966 400.721   2
  -1   8  -3-20.9748 141.038   4
   1   8  -3-54.6751 135.646   4
   1   8   3 62.3442 74.0924   4
   1  -8   4 347.544 293.234   2
  -1  -8  -4 274.696 345.522   2
  -1  -8   4 505.901 287.147   2
   1  -8  -4 172.036 336.724   2
  -1  -8  -5 501.815 343.226   2
   1  -8  -5 1361.51 488.978   2
   1  -8   5 1160.71 500.981   2
  -1  -8   5 1153.00 446.878   2
   1  -8  -6 482.625 342.196   2
  -1  -8  -6 779.873 401.613   2
  -1   8   6 368.187 83.0839   1
   1  -8   6 424.223 76.7815   1
   1   8   6 414.056 83.0515   1
  -1  -8  -7 93.5515 299.972   2
   1  -8  -7 198.018 232.381   2
  -1   8   7 88.5276 97.6821   1
  -1  -8   7 35.3037 62.5027   1
  -1  -8  -8 1521.93 501.774   2
   1  -8  -8 593.792 415.626   2
  -1  -8   8 809.780 157.104   1
  -1   8   8 945.583 185.867   1
   1  -8  -9 873.863 445.526   2
  -1  -8  -9 786.565 410.566   2
  -1   8   9 837.591 192.909   1
  -1  -8 -10 3947.80 726.518   2
   1  -8 -10 5128.64 777.726   2
  -1  -8 -11 2446.75 582.517   2
   1  -8 -11 2813.31 607.644   2
   1  -8 -12-140.696 321.233   2
  -1  -8 -12 579.869 457.110   2
   1  -8 -13 4045.27 757.359   2
  -1  -8 -13 3480.35 703.041   2
   1  -8 -14 966.965 412.239   2
  -1  -8 -14 750.524 380.579   2
   1  -8 -15 1791.17 595.856   2
  -1  -8 -15 314.012 395.173   2
   1  -8 -16 43.6593 385.650   2
  -1  -8 -16 159.867 292.366   2
   1  -8 -17 332.613 341.070   2
  -1  -8 -17-90.6545 334.323   2
   1  -8 -18 121.798 270.682   2
  -1  -8 -18-150.616 430.871   2
   1   8  18 128.690 276.720   3
  -1   8  18-57.5894 283.800   3
   1   8  19 546.501 445.906   3
  -1   8  19-5.12251 245.118   3
   1   8  20 342.974 308.801   3
  -1   8  20 598.889 330.708   3
  -1   8  21 272.208 318.561   3
   1   8  21 750.010 414.534   3
  -1   8  22 1418.88 560.859   3
   1   8  22 972.107 461.444   3
   1   8  23-11.4965 322.996   3
  -1   8  23 673.175 449.270   3
  -1   8  24 187.704 467.826   3
   1   8  24 1246.53 618.145   3
   1   8  25 1675.23 668.047   3
  -1   8  25-958.186 560.177   3
  -1   8  26 312.017 395.291   3
   1   8  26 1230.20 543.883   3
   1  -9   0 1041.35 406.956   2
  -1  -9   0 715.486 419.497   2
  -1  -9  -1 7124.87 925.492   2
  -1  -9   1 5819.26 841.857   2
   1  -9   1 7055.44 922.144   2
   1  -9  -1 6760.64 917.825   2
  -1  -9   2-161.031 282.658   2
   1  -9   2-419.617 367.503   2
   1  -9  -2-170.816 315.490   2
  -1  -9  -2-249.796 362.440   2
   1   9  -2-0.54894 193.206   4
   1  -9   3 12473.3 1196.91   2
   1  -9  -3 11909.5 1173.60   2
  -1  -9  -3 11801.4 1162.00   2
  -1  -9   3 12367.6 1190.21   2
   1  -9  -4 873.233 484.142   2
   1  -9   4 1210.76 511.777   2
  -1  -9  -4 624.462 424.867   2
  -1  -9   4 974.344 477.438   2
  -1  -9   5 7915.19 1001.10   2
   1  -9  -5 7445.56 960.689   2
   1  -9   5 7700.07 958.962   2
  -1  -9  -5 7914.83 981.083   2
   1  -9  -6 900.790 441.571   2
  -1  -9  -6 636.911 396.860   2
  -1  -9   6 482.094 331.309   2
   1  -9   6 708.948 375.134   2
   1  -9  -7 3145.47 642.364   2
  -1  -9  -7 2788.90 618.190   2
   1  -9   7 4513.41 832.965   2
  -1  -9   7 3967.82 742.773   2
   1  -9  -8 114.231 333.837   2
  -1  -9  -8 220.560 403.565   2
   1  -9  -9 11815.3 1208.27   2
  -1  -9  -9 10873.9 1153.73   2
   1  -9 -10 1311.06 483.624   2
  -1  -9 -10 651.397 400.378   2
   1  -9 -11 4928.19 810.472   2
  -1  -9 -11 5480.76 868.496   2
  -1  -9 -12 3496.78 749.500   2
   1  -9 -12 2112.61 563.772   2
  -1  -9 -13 11499.7 1260.51   2
   1  -9 -13 11574.3 1264.77   2
   1  -9 -14 23.9102 379.818   2
  -1  -9 -14-9.96719 322.053   2
  -1  -9 -15 3930.11 789.627   2
   1  -9 -15 4168.49 795.342   2
  -1  -9 -16 1045.79 542.327   2
   1  -9 -16 762.010 385.134   2
   1  -9 -17 830.346 532.482   2
  -1  -9 -17 42.7612 348.891   2
   1  -9 -18 92.0260 450.597   2
  -1  -9 -18 243.636 467.697   2
  -1   9  19 552.206 383.910   3
   1   9  19 898.204 512.224   3
   1  -9 -19 491.569 450.059   2
   1   9  20 1289.51 543.804   3
  -1   9  20 257.446 464.377   3
  -1   9  21 3514.84 829.123   3
   1   9  21 3453.79 822.069   3
   1   9  22 459.265 428.944   3
  -1   9  22 218.021 352.830   3
  -1   9  23 3824.33 876.976   3
   1   9  23 4326.08 932.130   3
   1   9  24 79.4053 309.293   3
  -1   9  24 781.594 530.873   3
  -1 -10   0-244.100 309.871   2
   1 -10   0 123.692 291.499   2
   1 -10   1 471.377 461.005   2
  -1 -10   1 338.447 381.037   2
  -1 -10  -1 318.945 439.728   2
   1 -10  -1-274.659 315.458   2
  -1 -10   2 416.361 308.327   2
   1 -10   2 169.283 372.883   2
  -1 -10  -2 200.115 363.008   2
   1 -10  -2 630.152 479.036   2
  -1 -10   3 802.217 429.508   2
   1 -10  -3 208.974 254.679   2
  -1 -10  -3 1392.95 518.327   2
   1 -10   3 264.908 352.491   2
  -1 -10  -4 817.900 522.046   2
   1 -10   4 1267.30 479.385   2
   1 -10  -4 1129.47 567.983   2
  -1 -10   4 1971.55 635.618   2
   1 -10  -5 139.585 325.801   2
  -1 -10   5 44.8543 405.979   2
  -1 -10  -5 729.636 528.394   2
   1 -10   5 447.071 422.217   2
   1 -10   6 3085.37 702.688   2
  -1 -10   6 4118.77 749.720   2
   1 -10  -6 3991.62 778.043   2
  -1 -10  -6 4092.02 766.054   2
  -1 -10   7 732.712 427.352   2
  -1 -10  -7 1088.57 540.879   2
   1 -10  -7 676.572 461.553   2
   1 -10   7 1531.80 641.610   2
  -1 -10  -8 1786.46 610.224   2
   1 -10   8 1705.99 590.993   2
   1 -10  -8 2058.53 617.308   2
  -1 -10   8 2200.39 670.105   2
   1 -10  -9 846.092 457.428   2
  -1 -10  -9 795.312 422.921   2
   1 -10   9 1566.77 578.252   2
  -1 -10   9 1524.61 567.858   2
   1 -10 -10 671.908 428.917   2
  -1 -10 -10 676.760 511.234   2
   1 -10 -11 374.927 479.556   2
  -1 -10 -11 459.926 448.745   2
   1 -10 -12 392.498 427.917   2
  -1 -10 -12 414.314 490.301   2
   1 -10 -13-399.415 397.752   2
  -1 -10 -13 731.868 485.123   2
  -1 -10 -14 714.444 433.463   2
   1 -10 -14 41.4849 302.858   2
  -1 -10 -15 433.492 471.677   2
   1 -10 -15 379.589 337.023   2
   1 -10 -16 241.304 331.393   2
  -1 -10 -16 429.528 399.018   2
  -1 -10 -17 209.777 500.879   2
   1 -10 -17-102.002 315.587   2
  -1 -10 -18-215.183 385.219   2
   1 -10 -18 373.156 483.187   2
  -1  10  19 596.782 376.055   3
   1  10  19 245.940 386.838   3
   1 -10 -19-54.1212 318.505   2
  -1 -10 -19-78.1828 396.025   2
  -1  10  20 466.441 404.151   3
   1  10  20-459.155 437.489   3
   1 -10 -20 538.477 407.862   2
  -1  10  21-111.485 344.335   3
   1  10  21 339.835 481.666   3
   1 -11   0 3710.42 725.726   2
  -1 -11   0 4332.53 859.510   2
   1 -11   1 204.738 323.194   2
   1 -11  -1 428.987 295.591   2
  -1 -11  -1 739.132 485.095   2
  -1 -11   1 498.797 404.794   2
  -1 -11   2 80.6384 345.817   2
   1 -11   2 200.839 340.337   2
   1 -11  -2 28.8713 333.181   2
  -1 -11  -2-571.919 493.165   2
   1 -11   3 2185.37 599.253   2
   1 -11  -3 2894.48 730.104   2
  -1 -11   3 2609.30 716.921   2
  -1 -11  -3 2638.21 687.215   2
   1 -11  -4 1015.40 505.983   2
   1 -11   4 1043.34 595.435   2
  -1 -11  -4 1517.98 545.323   2
  -1 -11   4 1234.29 539.286   2
  -1 -11  -5 3681.95 812.414   2
   1 -11   5 3539.66 915.041   2
   1 -11  -5 3878.50 790.685   2
  -1 -11   5 4780.10 888.966   2
  -1 -11  -6 1337.13 483.075   2
   1 -11   6 1536.18 612.349   2
  -1 -11   6 2020.52 632.485   2
   1 -11  -6 1841.74 590.074   2
   1 -11  -7 6528.59 1021.11   2
  -1 -11   7 6390.37 1022.98   2
   1 -11   7 6786.19 1057.30   2
  -1 -11  -7 6028.88 958.926   2
  -1 -11   8 1476.85 564.904   2
   1 -11  -8 1510.82 522.280   2
  -1 -11  -8 1750.23 632.380   2
   1 -11   8 2246.79 636.725   2
  -1 -11  -9 7823.48 1132.78   2
   1 -11   9 7724.54 1118.73   2
  -1 -11   9 7319.08 1102.62   2
   1 -11  -9 7910.65 1124.14   2
   1 -11  10 1245.40 508.663   2
   1 -11 -10 1566.24 587.491   2
  -1 -11  10 1810.95 623.162   2
  -1 -11 -10 1356.65 608.199   2
   1 -11 -11 1487.79 592.890   2
  -1 -11 -11 1382.26 585.228   2
   1 -11  11 1723.28 601.605   2
  -1 -11  11 1284.85 541.520   2
   1 -11 -12 134.416 376.129   2
  -1 -11 -12 1506.39 656.040   2
  -1 -11  12 1060.83 482.437   2
   1 -11 -13 1505.68 564.167   2
  -1 -11 -13 602.735 516.452   2
  -1 -11 -14 2119.04 657.305   2
   1 -11 -14 935.126 553.114   2
  -1 -11 -15 1807.10 622.676   2
   1 -11 -15 2355.46 769.797   2
   1 -11 -16-329.199 429.647   2
  -1 -11 -16 1150.75 584.224   2
  -1 -11 -17 1460.13 637.388   2
   1 -11 -17-681.140 610.482   2
  -1 -11 -18 1986.47 780.329   2
  -1 -12   0 47.1555 344.051   2
   1 -12   0-292.165 328.477   2
  -1 -12  -1 379.836 409.899   2
   1 -12  -1 157.692 324.567   2
   1 -12   1 172.985 357.757   2
  -1 -12   1 381.270 373.223   2
   1 -12  -2 1697.46 565.747   2
  -1 -12  -2 2390.15 698.555   2
   1 -12   2 1302.18 621.829   2
  -1 -12   2 965.554 561.335   2
   1 -12  -3 680.472 441.254   2
  -1 -12  -3-226.371 268.524   2
  -1 -12   3 379.515 413.956   2
   1 -12   3 152.213 346.764   2
  -1 -12   4 608.407 413.619   2
   1 -12   4 476.328 400.833   2
   1 -12  -4 51.6168 296.844   2
  -1 -12  -4 340.533 367.102   2
   1 -12   5 423.691 523.577   2
  -1 -12  -5-156.157 260.487   2
  -1 -12   5 673.632 473.292   2
   1 -12  -5 739.468 457.285   2
   1 -12   6 0.41199 447.138   2
  -1 -12  -6 268.793 360.658   2
  -1 -12   6 500.584 506.702   2
   1 -12  -6-259.749 324.314   2
   1 -12  -7 804.751 454.231   2
  -1 -12  -7 333.804 351.446   2
  -1 -12   7 1260.33 508.214   2
   1 -12   7 115.681 328.831   2
   1 -12   8 99.6275 381.400   2
  -1 -12   8-71.4079 380.053   2
   1 -12  -8 582.694 494.339   2
  -1 -12  -8 1099.76 558.933   2
   1 -12   9 392.739 420.861   2
   1 -12  -9 682.997 443.103   2
  -1 -12   9 86.7329 328.052   2
  -1 -12  -9-32.7885 302.547   2
   1 -12 -10-26.3433 359.275   2
  -1 -12 -10 347.206 470.178   2
   1 -12  10 87.1089 346.963   2
  -1 -12  10-511.447 424.101   2
  -1 -12 -11 529.991 466.719   2
  -1 -12  11-375.472 383.719   2
   1 -12  11 626.763 470.036   2
   1 -12 -11 610.870 568.326   2
   1 -12  12 1147.02 593.461   2
  -1 -12  12 249.073 515.779   2
   1 -12 -12-653.312 518.299   2
  -1 -12 -12-3.52063 347.753   2
  -1 -12  13 683.911 584.804   2
   1 -12 -13-19.6716 392.366   2
   1 -12  13 217.002 345.947   2
  -1 -12 -13 280.201 415.461   2
   1 -13   0 6927.89 1148.90   2
  -1 -13   0 5339.30 1019.01   2
  -1 -13  -1 1589.11 609.048   2
   1 -13   1 1517.89 664.480   2
   1 -13  -1 2081.36 666.171   2
  -1 -13   1 475.258 482.341   2
   1 -13   2 1265.07 566.755   2
  -1 -13  -2 1352.40 555.601   2
  -1 -13   2 1987.50 653.842   2
   1 -13  -2 406.426 400.590   2
   1 -13   3 557.493 503.869   2
  -1 -13   3-189.347 486.768   2
   1 -13  -3 1181.15 635.573   2
  -1 -13  -3 293.093 453.313   2
  -1 -13   4 2058.68 690.554   2
  -1 -13  -4 3316.05 845.414   2
   2   0   0 2711.61 235.899   1
  -2   0   0 2842.03 246.709   1
  -2   0   1-6.23494 90.6662   1
   2   0  -1 88.3060 143.146   1
   2   0   1-18.3317 145.530   1
   2   0  -2 37956.7 879.510   1
  -2   0   2 37705.9 879.155   1
   2   0  -2 36038.4 587.685   3
  -2   0  -2 37260.6 591.010   3
  -2   0   2 39046.7 588.076   3
   2   0   2 38044.1 581.146   3
  -2   0   3 170.890 150.606   1
  -2   0   3-36.9955 85.4892   3
   2   0   3 15.1315 92.2243   3
   2   0  -3-1.01917 96.9968   3
  -2   0  -3 14.0920 84.3172   3
   2   0  -4 21641.2 629.225   3
  -2   0   4 20494.9 624.350   3
   2   0   4 18507.3 607.515   3
  -2   0  -4 20286.3 612.132   3
   2   0   5-11.7235 143.209   4
   2   0   5-9.08784 122.924   3
  -2   0   5 105.048 129.560   3
   2   0  -5 14.0870 127.446   3
  -2   0  -5 138.555 118.597   3
   2   0   6 265.535 175.119   4
  -2   0   6 228.005 193.043   3
  -2   0  -6 81.2487 149.352   3
   2   0   6 700.225 224.568   3
   2   0  -6 152.559 114.078   3
   2   0   7 91.9431 226.120   4
  -2   0  -7 88.2240 139.425   4
   2   0   7-35.0255 159.620   3
  -2   0  -7 293.443 203.536   3
   2   0  -7-144.093 169.260   3
  -2   0   7 14.2647 150.091   3
   2   0   8 894.862 270.808   4
  -2   0  -8 521.324 184.402   4
   2   0  -8 572.577 205.782   3
  -2   0  -8-43.7492 155.630   3
   2   0   8 611.929 236.571   3
  -2   0   8 1070.22 301.378   3
  -2   0  -9 38.3466 153.784   4
   2   0   9 561.556 266.698   4
  -2   0  -9-37.7895 180.968   3
   2   0  -9 123.024 231.982   3
   2   0   9 377.893 218.587   3
  -2   0   9-126.421 181.845   3
  -2   0  10 33256.4 1242.28   3
   2   0  10 31948.3 1229.04   3
   2   0 -10 31093.8 1215.27   3
  -2   0 -10 33808.1 1223.11   4
   2   0  10 32780.0 1232.50   4
  -2   0 -10 33676.4 1252.46   3
  -2   0 -11 196.058 192.552   4
   2   0 -11 130.680 165.807   3
  -2   0 -11 171.592 159.611   3
  -2   0  11 142.349 260.291   3
   2   0  11-87.5491 201.324   3
  -2   0 -12 19102.5 1021.47   4
  -2   0 -12 19081.8 1050.66   3
   2   0  12 18853.6 1051.34   3
  -2   0  12 19156.6 1055.51   3
   2   0 -12 19175.3 1049.99   3
  -2   0 -13-4.99634 161.684   4
  -2   0  13 42.5196 215.232   3
   2   0  13 7.23306 221.000   3
   2   0  14 5370.32 618.731   3
  -2   0  14 5615.59 633.804   3
   2   0  15-27.1536 173.630   3
  -2   0  15-44.6389 198.461   3
  -2   0  16 1124.48 362.925   3
   2   0  16 1041.84 374.550   3
   2   0  17 245.729 278.894   3
  -2   0  17-168.239 271.793   3
   2   0  18 32004.6 1691.80   3
  -2   0  18 32853.8 1712.27   3
  -2   0  19-98.4107 196.622   3
   2   0  19 447.082 320.949   3
  -2   0  20 126.042 267.848   3
   2   0  20 584.793 464.779   3
   2   0  21-100.484 259.743   3
  -2   0  21 100.286 300.659   3
   2   0  22 10916.6 1144.76   3
  -2   0  22 11512.4 1179.05   3
  -2   0  23 983.441 477.527   3
   2   0  23 386.685 432.401   3
   2   0  24 9226.72 1084.12   3
  -2   0  24 9539.55 1106.36   3
  -2   0  25 393.766 379.659   3
   2   0  25 0.64464 329.254   3
   2   0  26 520.139 346.566   3
  -2   0  26 1112.50 511.580   3
  -2   0  27 377.124 428.256   3
   2   0  27-55.6259 294.253   3
   2   0  28 2418.18 667.484   3
  -2   0  28 416.638 436.132   3
   2   0  29 151.117 313.150   3
  -2   0  29 401.192 419.270   3
  -2   0  30 2560.01 790.191   3
   2   0  30 2400.17 647.212   3
   2   0  31 272.067 435.562   3
  -2   0  31 282.545 428.352   3
   2   0  32 3885.13 925.164   3
  -2   0  32 4096.19 931.464   3
   2   0  33 851.264 536.683   3
  -2   0  33 202.743 418.509   3
  -2  -1   0-176.461 116.791   1
   2  -1   0-9.14192 136.539   1
  -2   1   0-76.9522 149.960   1
   2   1   0 23.2834 121.445   1
  -2  -1   0-42.7394 87.7979   2
   2  -1   0 1.72943 103.693   2
   2   1  -1 131992. 1583.75   1
  -2   1   1 129015. 1548.17   1
   2   1   1 133658. 1575.96   1
   2  -1   1 135670. 1584.94   1
  -2  -1   1 136826. 1574.74   1
   2  -1  -1 135171. 1593.56   1
  -2  -1  -1 137741. 1251.24   2
   2  -1  -1 136518. 1253.33   2
   2   1   1 134909. 1253.58   2
  -2   1   1 134691. 1265.64   2
  -2   1   2 32862.0 825.007   1
  -2  -1   2 34429.3 836.231   1
   2   1  -2 32388.9 816.871   1
   2  -1  -2 33735.1 837.252   1
  -2  -1  -2 34967.6 688.704   2
   2  -1  -2 34746.8 688.951   2
  -2   1   2 33521.1 694.093   2
   2   1   2 34138.7 701.788   2
  -2   1   3 419.537 174.571   1
  -2  -1   3 911.134 199.910   1
   2   1   3 666.903 149.809   2
   2  -1  -3 487.606 140.599   2
  -2   1   3 706.580 158.160   2
  -2  -1  -3 390.044 131.345   2
  -2   1   4 99563.3 1423.86   2
   2   1   4 96855.6 1410.00   2
   2  -1  -4 101909. 1445.48   2
   2   1   4 94683.8 1434.58   3
   2  -1   4 98670.9 1678.69   4
  -2   1   4 98895.6 1457.29   3
   2   1  -4 99003.7 1454.85   3
  -2   1  -4 95235.6 1451.77   3
  -2   1   5 18986.3 689.083   2
   2   1   5 20385.2 709.439   2
  -2   1  -5 20321.8 711.163   3
  -2   1   5 17311.6 712.111   3
   2  -1   5 19082.4 796.611   4
   2   1   5 18388.3 699.776   3
   2   1  -5 20672.2 722.228   3
  -2   1  -5 18341.8 774.777   4
   2   1   6 8577.56 513.897   2
  -2   1   6 8557.59 529.576   2
   2   1   6 7869.51 509.758   3
   2   1  -6 7581.74 496.713   3
  -2   1  -6 8173.02 508.450   3
  -2   1  -6 8290.77 558.412   4
   2  -1   6 8072.39 560.231   4
  -2   1   6 7972.41 516.425   3
   2   1   6 8532.34 495.196   4
   2  -1   6 6874.87 506.348   3
  -2  -1   6 8623.76 527.320   3
  -2   1   7 666.841 232.075   2
   2   1   7 550.067 194.895   2
   2  -1  -7 779.890 225.781   3
   2   1   7 251.034 121.530   4
  -2   1  -7 341.105 214.036   4
   2  -1   7 494.116 237.301   4
  -2  -1  -7 529.192 203.481   3
  -2   1   7 560.420 241.630   3
   2   1   7 816.816 248.983   3
   2  -1   7 153.827 159.304   3
  -2  -1   7 460.382 216.189   3
   2   1  -7 374.383 162.284   3
  -2   1  -7 382.723 166.019   3
  -2   1   8 10196.7 631.194   2
  -2   1  -8 10010.1 661.942   4
   2  -1  -8 9960.46 625.999   3
   2   1  -8 9740.76 618.647   3
  -2   1  -8 10521.7 649.083   3
  -2  -1  -8 9831.54 642.161   3
   2   1   8 10583.4 671.876   3
   2  -1   8 11037.2 719.110   4
   2   1   8 9827.78 569.999   4
  -2   1   8 10994.7 678.053   3
  -2  -1   8 10387.7 663.030   3
   2  -1   8 10180.5 649.849   3
   2   1   9 1999.19 302.036   4
   2  -1   9 1869.07 393.081   4
  -2   1  -9 1718.44 326.721   4
  -2  -1  -9 1730.42 340.005   3
  -2  -1  -9 1629.44 302.047   4
   2  -1  -9 1686.11 304.661   3
  -2   1   9 1425.15 327.294   3
   2   1   9 1955.74 343.239   3
   2  -1   9 1118.20 273.839   3
  -2  -1   9 1846.95 339.909   3
  -2   1  -9 1726.99 308.042   3
   2   1  -9 1095.87 258.905   3
  -2   1 -10 1876.83 366.490   4
   2   1  10 2279.99 346.147   4
  -2  -1 -10 1390.32 257.633   4
   2  -1 -10 1437.86 292.190   3
  -2  -1 -10 2113.10 362.805   3
   2  -1  10 1969.47 373.666   3
   2   1  10 1779.66 379.987   3
  -2   1 -10 1709.48 335.336   3
  -2  -1  10 1975.03 336.372   3
   2   1 -10 2111.80 334.291   3
  -2   1  10 1771.52 321.501   3
  -2   1 -11 2621.64 396.387   4
   2   1  11 3089.08 420.240   4
  -2  -1 -11 2430.74 375.501   3
  -2  -1 -11 2336.60 358.395   4
   2  -1 -11 1931.64 339.675   3
  -2   1  11 1883.01 349.616   3
   2   1  11 3106.03 436.972   3
   2  -1  11 2217.80 400.264   3
  -2  -1  11 2727.21 431.216   3
   2   1 -11 2491.75 402.789   3
  -2   1 -11 2305.65 383.416   3
  -2  -1 -12-11.3974 154.897   4
  -2  -1 -12-82.6661 178.975   3
  -2   1 -12 55.2265 167.444   4
   2  -1 -12 214.367 167.984   3
  -2   1  12-188.338 251.664   3
   2  -1  12-61.6948 207.056   3
   2   1  12 196.363 226.090   3
  -2   1 -12-4.91823 172.622   3
  -2  -1  12 310.844 240.455   3
   2   1 -12-90.1303 167.498   3
  -2  -1 -13-275.043 218.155   4
   2   1  13 352.492 243.986   3
  -2   1  13 166.306 240.941   3
  -2  -1  13 8.84613 172.509   3
   2  -1  13-308.276 200.375   3
  -2  -1 -14 234.724 160.531   4
   2   1  14 674.501 331.291   3
   2  -1  14 412.221 274.761   3
  -2  -1  14 422.982 310.759   3
  -2   1  14 944.273 359.844   3
  -2  -1 -15 4288.62 520.131   4
  -2  -1  15 4333.40 588.599   3
  -2   1  15 5806.66 659.817   3
   2  -1  15 4511.65 615.615   3
   2   1  15 5305.49 654.102   3
   2   1  16 9077.84 872.365   3
  -2   1  16 9170.21 870.715   3
   2  -1  16 9332.05 868.523   3
  -2  -1  16 8402.31 833.166   3
   2   1  17 2438.34 509.230   3
   2  -1  17 1487.94 418.762   3
  -2   1  17 1679.03 467.222   3
  -2  -1  17 1016.26 374.689   3
   2  -1  18 1685.97 455.872   3
  -2  -1  18 1690.10 444.920   3
  -2   1  18 2083.28 535.675   3
   2   1  18 1347.13 452.149   3
  -2   1  19 2295.52 547.078   3
  -2  -1  19 2483.45 558.873   3
   2  -1  19 3101.18 591.273   3
   2   1  19 2734.37 561.761   3
  -2  -1  20-59.1751 218.084   3
   2   1  20-331.388 289.605   3
   2  -1  20 91.6400 260.708   3
  -2   1  20 203.533 347.000   3
   2  -1  21 306.582 333.308   3
  -2   1  21 112.466 213.299   3
  -2  -1  21 438.059 344.226   3
   2   1  21 712.951 380.206   3
  -2  -1  22 2663.69 591.050   3
  -2   1  22 2463.33 553.580   3
   2  -1  22 2020.36 528.322   3
   2   1  22 1379.62 415.402   3
  -2  -1  23 865.384 430.797   3
   2  -1  23 646.666 402.500   3
   2   1  23 1411.54 451.484   3
  -2   1  23 1256.12 427.572   3
   2   1  24 1703.92 527.529   3
  -2   1  24 1198.04 445.686   3
   2  -1  24 2302.91 575.862   3
  -2  -1  24 1290.09 401.085   3
  -2   1  25 454.076 353.581   3
  -2  -1  25-101.395 377.231   3
   2  -1  25 718.223 479.781   3
   2   1  25-57.5988 214.043   3
  -2   1  26 290.427 347.352   3
  -2  -1  26 180.343 340.483   3
   2  -1  26 284.454 299.431   3
   2   1  26 452.208 331.477   3
   2   1  27 901.601 444.764   3
  -2   1  27 642.897 377.053   3
   2  -1  27 607.938 392.170   3
  -2  -1  27 128.564 285.173   3
   2   1  28-27.7209 247.281   3
  -2   1  28 294.757 318.225   3
   2  -1  28 99.9473 304.454   3
  -2  -1  28 108.676 369.471   3
  -2  -1  29 344.511 278.488   3
  -2   1  29 655.998 376.646   3
   2  -1  29 1631.56 571.099   3
   2   1  29 1501.55 557.800   3
   2  -1  30 2389.55 713.254   3
  -2   1  30 2282.88 650.503   3
   2   1  30 1049.36 475.196   3
  -2  -1  30 3420.52 771.115   3
  -2  -1  31 657.777 481.897   3
  -2   1  31 797.813 454.984   3
   2   1  31 1748.09 613.877   3
   2  -1  31 387.955 407.234   3
   2  -1  32-10.8585 255.793   3
  -2   1  32-113.382 369.007   3
   2   1  32 633.404 450.246   3
  -2  -1  32-470.334 390.091   3
  -2  -1  33-247.947 444.253   3
  -2   1  33 792.143 484.050   3
  -2   2   0 7619.75 385.585   1
  -2  -2   0 7762.41 396.227   1
   2  -2   0 7710.20 389.260   1
   2   2   0 7400.18 371.500   1
  -2  -2   0 8250.42 441.086   2
   2  -2   0 8102.31 455.896   2
   2   2   1 9140.50 422.097   1
   2   2  -1 8638.13 416.547   1
  -2   2   1 8987.35 418.862   1
  -2  -2   1 9060.17 424.744   1
   2  -2   1 9058.41 423.733   1
   2  -2  -1 8480.79 413.085   1
  -2  -2  -1 9677.17 473.357   2
   2   2   1 9272.54 465.477   2
   2  -2  -1 8106.95 451.291   2
  -2   2   1 8211.30 446.620   2
  -2   2   2 18189.7 610.243   1
  -2  -2   2 18062.8 608.840   1
   2  -2   2 19099.2 708.382   4
   2  -2  -2 17696.6 658.979   2
   2   2   2 18676.8 679.020   2
  -2  -2  -2 18058.8 668.156   2
  -2   2   2 18125.0 666.365   2
   2  -2  -3 21439.9 757.353   2
  -2  -2  -3 20630.5 734.203   2
  -2   2   3 21073.4 687.606   1
  -2  -2   3 20328.7 675.814   1
   2  -2   3 21358.6 810.927   4
  -2   2   3 20497.0 732.451   2
   2   2   3 21364.3 738.350   2
   2  -2  -4 105195. 1717.86   2
  -2  -2  -4 103943. 1707.27   2
   2  -2   4 108420. 1865.56   4
  -2   2  -4 104957. 1858.88   4
   2   2   4 104190. 1722.53   2
  -2   2   4 105768. 1725.93   2
   2  -2  -5 378.412 246.091   2
  -2  -2  -5 304.644 203.433   2
   2   2   5 532.031 183.806   2
  -2   2   5 515.167 200.499   2
  -2   2  -5 512.480 189.232   4
   2  -2   5 425.658 222.288   4
   2  -2  -6 7831.84 553.215   2
   2   2   6 8182.64 540.982   2
  -2   2   6 7987.14 536.761   2
  -2  -2  -6 7900.30 544.982   2
   2  -2   6 7836.20 590.898   4
  -2   2  -6 8073.71 575.140   4
   2   2  -6 8049.98 543.686   3
  -2   2  -6 7562.84 541.728   3
  -2   2   7 3470.08 395.014   2
   2   2   7 3527.32 397.935   2
   2  -2  -7 3737.22 421.352   2
  -2  -2  -7 3890.41 422.558   2
   2   2   7 4099.09 440.798   3
   2   2   7 3554.71 328.771   4
  -2   2  -7 3647.68 415.926   4
   2  -2   7 4052.48 460.273   4
  -2   2   7 3728.61 424.298   3
  -2   2  -7 3633.09 414.316   3
   2   2  -7 4576.02 449.082   3
   2   2   8 9735.97 649.503   2
  -2   2   8 10626.4 681.929   2
   2  -2   8 10492.0 743.969   4
   2   2   8 9617.74 530.960   4
  -2   2   8 11094.3 721.948   3
   2   2   8 10284.1 686.867   3
  -2   2  -8 9454.58 690.257   4
  -2   2  -8 10584.8 694.783   3
   2   2  -8 10341.9 682.377   3
   2   2   9 826.867 246.576   2
  -2   2   9 517.094 189.883   2
   2   2   9 271.870 216.803   3
  -2   2  -9 513.301 239.867   4
  -2   2   9 1001.36 301.337   3
   2   2   9 10.6078 185.382   4
  -2   2  -9 1157.17 288.469   3
   2   2  -9 601.948 255.316   3
  -2   2  10 8690.30 663.961   2
   2   2  10 7684.77 626.327   2
  -2   2 -10 7898.87 654.559   3
   2   2  10 7890.56 683.204   3
   2   2  10 7644.17 496.977   4
   2   2 -10 8316.49 674.482   3
  -2   2  10 7780.31 683.683   3
  -2   2 -10 7323.31 657.386   4
  -2   2  11 3030.73 440.002   2
   2   2  11 3441.83 456.146   2
   2   2  11 2613.63 307.191   4
  -2   2 -11 3493.89 481.243   4
  -2   2  11 2854.95 483.106   3
   2   2  11 3588.17 510.763   3
  -2   2 -11 3075.50 446.637   3
   2   2 -11 2920.47 441.438   3
  -2  -2 -12 16712.7 842.305   4
   2   2  12 17920.4 1070.56   3
  -2   2  12 17382.0 1055.97   3
  -2  -2 -13 3558.39 427.137   4
   2   2  13 4065.07 573.401   3
  -2   2  13 3100.98 508.208   3
   2  -2  13 3657.55 549.341   3
  -2  -2  13 3796.53 539.623   3
  -2   2  14 12943.6 986.971   3
   2   2  14 12327.7 959.365   3
  -2  -2 -14 13127.7 815.243   4
  -2  -2  14 11829.7 932.035   3
   2  -2  14 12562.4 943.619   3
  -2  -2 -15 519.480 231.996   4
  -2  -2  15-383.631 299.659   3
   2  -2  15 203.247 566.912   3
  -2   2  15 209.746 268.668   3
   2   2  15 435.149 299.265   3
  -2  -2 -16 11583.2 827.672   4
   2   2  16 12575.3 1050.03   3
  -2   2  16 10625.5 954.980   3
  -2  -2  16 11818.8 1002.99   3
   2  -2  16 11719.0 995.873   3
  -2   2  17 4289.99 649.925   3
   2  -2  17 4450.59 631.005   3
  -2  -2  17 4239.87 617.753   3
   2   2  17 4679.84 688.919   3
   2   2  18 5639.32 777.245   3
   2  -2  18 5656.69 806.564   3
  -2   2  18 5223.83 749.946   3
  -2  -2  18 5848.53 783.679   3
   2  -2  19 3600.50 662.351   3
   2   2  19 3802.99 702.065   3
  -2  -2  19 4914.99 767.626   3
  -2   2  19 4007.11 685.309   3
   2  -2  20 1066.23 415.391   3
  -2   2  20 1385.81 439.198   3
  -2  -2  20 1650.82 475.916   3
   2   2  20 1409.69 432.360   3
   2   2  21 2239.97 590.656   3
  -2  -2  21 2196.46 558.191   3
  -2   2  21 2556.67 601.336   3
   2  -2  21 1759.81 532.599   3
   2  -2  22 218.014 256.841   3
   2   2  22 588.715 393.974   3
  -2   2  22 1076.66 427.109   3
  -2  -2  22 736.632 406.555   3
  -2   2  23 1850.86 556.263   3
   2   2  23 2187.27 530.406   3
  -2  -2  23 2132.09 576.370   3
   2  -2  23 1509.83 511.373   3
   2  -2  24 5431.73 872.594   3
  -2  -2  24 4818.62 838.609   3
   2   2  24 4791.29 851.456   3
  -2   2  24 5216.23 867.301   3
   2  -2  25 3342.45 768.836   3
  -2  -2  25 2453.72 633.784   3
  -2   2  25 3800.28 731.245   3
   2   2  25 3931.17 799.445   3
   2   2  26 199.974 307.841   3
  -2   2  26 245.263 313.946   3
  -2  -2  26 97.4362 275.760   3
   2  -2  26 235.213 273.743   3
   2   2  27 2486.09 641.946   3
   2  -2  27 2867.24 723.335   3
  -2  -2  27 2729.75 696.694   3
  -2   2  27 3057.56 716.898   3
   2   2  28 9393.21 1236.71   3
  -2   2  28 8035.94 1160.06   3
   2  -2  28 9117.69 1192.56   3
  -2  -2  28 9950.59 1270.83   3
   2   2  29 2224.26 754.115   3
  -2   2  29 1592.62 593.667   3
   2   2  30 5862.60 1030.16   3
  -2   2  30 5828.89 1023.61   3
  -2   2  31 1299.84 623.208   3
   2   2  31 755.140 469.370   3
  -2   2  32 2711.71 802.715   3
   2   2  32 1142.47 536.314   3
   2  -3   0-148.804 216.040   2
  -2  -3   0 41.1105 205.895   2
   2  -3   0-83.9285 130.689   1
   2   3   0 32.3726 104.810   1
   2  -3   0 57.6301 138.502   4
   2  -3  -1 14436.2 520.503   1
   2   3  -1 14801.0 525.730   1
   2   3   1 14959.8 529.888   1
  -2   3   1 14711.9 526.399   1
   2  -3   1 14798.9 531.963   1
  -2  -3   1 14664.3 525.764   1
   2  -3   1 14277.8 644.133   4
  -2  -3  -1 14491.7 723.322   2
   2  -3  -1 14522.5 722.727   2
  -2   3   2 6662.48 384.233   1
  -2  -3   2 6303.61 363.233   1
   2  -3   2 6376.95 465.812   4
  -2  -3  -2 6970.37 524.229   2
   2  -3  -2 6394.12 498.474   2
   2   3   2 6882.82 503.307   2
  -2   3   2 6913.24 526.195   2
   2  -3  -3 2798.83 375.526   2
   2   3   3 2574.96 337.468   2
  -2   3   3 3051.52 359.201   2
  -2  -3  -3 3090.45 382.721   2
  -2   3  -3 2388.12 319.775   4
   2  -3   3 3782.75 391.929   4
  -2  -3   3 3256.69 282.462   1
  -2   3   3 2883.26 281.739   1
  -2   3   4 161.702 174.634   2
   2   3   4 250.599 175.955   2
   2  -3  -4 91.9268 203.774   2
  -2  -3  -4 275.840 225.216   2
   2  -3   4 178.516 196.498   4
  -2   3  -4-15.8182 191.028   4
  -2  -3   4 259.231 145.239   1
  -2   3   4 397.035 165.571   1
   2   3   5 213.670 204.058   2
  -2  -3  -5 214.729 213.043   2
  -2   3   5 104.399 208.865   2
   2  -3  -5-47.0219 241.470   2
   2  -3   5 102.516 218.299   4
  -2   3  -5 314.432 229.800   4
   2  -3  -6 11506.7 728.363   2
  -2  -3  -6 11568.1 718.911   2
   2  -3   6 11170.1 743.479   4
  -2   3  -6 11193.4 716.740   4
  -2   3   6 12271.3 750.826   2
   2   3   6 11741.1 728.438   2
   2  -3  -7 49330.1 1488.33   2
  -2  -3  -7 47359.6 1468.61   2
  -2   3  -7 50974.7 1585.98   4
   2  -3   7 51211.3 1592.54   4
   2   3   7 47907.6 1014.78   4
  -2   3   7 47862.6 1497.75   2
   2   3   7 46912.3 1483.08   2
  -2  -3  -8 7190.47 603.965   2
  -2   3   8 6775.64 601.396   2
   2   3   8 7846.67 642.736   2
   2  -3  -8 7526.43 643.029   2
  -2   3  -8 7594.95 655.131   4
   2   3   8 7106.04 428.309   4
  -2   3   9 1220.12 310.837   2
   2   3   9 873.994 257.825   2
   2  -3  -9 1174.89 341.849   2
  -2  -3  -9 1262.36 368.057   2
   2   3   9 783.562 180.482   4
  -2   3  -9 1008.87 266.522   4
  -2   3  -9 1122.81 319.688   3
   2   3  -9 1730.85 360.995   3
  -2   3  10 277.223 190.777   2
   2   3  10 425.149 218.208   2
   2  -3 -10 215.508 229.592   2
  -2  -3 -10 11.2783 214.094   2
   2   3  10 866.305 305.479   3
   2   3  10 22.0791 117.821   4
  -2   3  10 536.639 305.459   3
   2   3 -10 171.621 153.659   3
  -2   3 -10 48.0371 128.538   3
   2   3  11 133.266 222.661   3
  -2   3  11 1071.43 374.748   3
  -2   3  12 9828.38 823.054   3
   2   3  12 10081.2 827.373   3
  -2   3  13 3746.34 555.949   3
   2   3  13 3554.05 548.641   3
  -2   3  14 2356.47 459.776   3
   2   3  14 3360.20 555.200   3
  -2   3  15 919.543 325.468   3
   2   3  15 1422.34 379.917   3
  -2   3  16 3577.61 599.107   3
   2   3  16 3254.95 581.769   3
  -2   3  17 2665.09 555.107   3
   2   3  17 2752.81 546.717   3
  -2   3  18 4.63626 240.125   3
   2   3  18 151.316 228.151   3
  -2   3  19 542.783 413.606   3
   2   3  19-389.419 374.331   3
   2   3  20 1784.83 557.685   3
  -2   3  20 2097.82 526.133   3
  -2   3  21 303.708 290.211   3
   2   3  21 263.927 232.367   3
   2   3  22 81.0868 299.443   3
  -2   3  22 756.797 439.808   3
   2   3  23 441.677 278.001   3
  -2   3  23 713.061 355.970   3
  -2   3  24 451.951 386.971   3
   2   3  24 1010.69 412.667   3
  -2   3  25 2867.26 716.698   3
   2   3  25 2880.15 672.247   3
   2   3  26 1356.37 515.310   3
  -2   3  26 1918.91 574.907   3
   2   3  27 4214.26 876.408   3
  -2   3  27 4749.13 890.254   3
   2   3  28 2561.99 665.624   3
  -2   3  28 2262.45 714.703   3
   2   3  29 1088.27 532.799   3
  -2   3  29 1159.99 492.531   3
  -2   3  30 147.746 349.092   3
   2   3  30 382.890 437.082   3
   2   3  31-162.008 396.236   3
  -2   3  31 360.702 465.992   3
   2   3  32-86.6969 356.837   3
  -2   3  32 785.788 475.405   3
   2  -4   0 3031.71 391.960   2
  -2  -4   0 2383.29 356.052   2
   2   4   0 2759.68 226.990   1
   2  -4   0 2563.31 230.095   1
   2  -4   0 3142.92 319.628   4
  -2  -4   1 16574.2 544.208   1
  -2   4   1 17146.7 566.355   1
   2  -4   1 17483.3 555.057   1
   2   4   1 18267.5 557.533   1
   2  -4   1 18145.0 766.684   4
   2  -4  -1 18131.9 680.156   4
  -2  -4  -1 18642.6 938.328   2
   2  -4   1 17547.2 901.785   2
   2  -4  -1 18460.0 936.552   2
  -2  -4   1 17673.7 908.705   2
   2  -4  -2 692.411 244.988   2
  -2  -4  -2 535.342 239.544   2
  -2   4   2 547.295 150.411   1
   2  -4   2 603.491 151.991   1
   2   4   2 581.311 150.031   1
  -2  -4   2 485.790 117.323   1
   2  -4   2 819.888 248.836   4
   2  -4  -2 548.591 139.757   4
   2   4   2 413.874 211.811   2
  -2   4   2 788.162 286.088   2
  -2   4   3 13079.7 546.822   1
  -2  -4   3 12228.0 523.171   1
  -2   4  -3 13145.5 725.914   4
   2  -4   3 14875.7 773.179   4
  -2  -4  -3 12767.9 784.085   2
   2  -4  -3 12807.7 778.131   2
  -2   4   3 12992.8 802.649   2
   2   4   3 13081.2 789.048   2
  -2  -4  -4 5701.73 551.407   2
   2   4   4 5720.26 534.229   2
  -2  -4   4 5575.83 376.470   1
  -2   4   4 5196.61 374.954   1
   2  -4   4 5665.39 530.205   4
  -2   4  -4 5415.80 491.958   4
  -2   4   4 6019.13 592.334   2
   2  -4  -4 5881.82 565.082   2
  -2  -4  -5 7272.19 631.013   2
   2  -4  -5 7980.49 662.474   2
  -2   4  -5 7396.12 591.059   4
  -2   4   5 7170.26 626.092   2
   2   4   5 7382.29 633.255   2
   2  -4  -6 7858.05 661.661   2
  -2  -4  -6 7396.44 646.674   2
  -2   4  -6 7403.06 623.139   4
   2   4   6 7245.38 644.985   2
  -2   4   6 6969.62 625.201   2
  -2  -4  -7 8096.19 697.329   2
   2  -4  -7 6766.63 635.007   2
   2   4   7 6334.29 346.153   4
  -2   4  -7 7814.20 655.079   4
  -2   4   7 6999.78 646.819   2
   2   4   7 7107.72 647.336   2
  -2  -4  -8 9310.24 762.939   2
   2  -4  -8 9277.52 740.679   2
   2   4   8 9236.33 422.930   4
  -2   4  -8 9070.49 749.310   4
  -2   4   8 9289.59 744.232   2
  -2  -4  -9 43935.8 1631.66   2
   2  -4  -9 44791.3 1661.28   2
   2   4   9 44016.1 957.391   4
  -2  -4 -10 46929.1 1746.39   2
   2  -4 -10 44958.9 1689.07   2
  -2  -4 -11 6671.86 714.928   2
   2  -4 -11 6990.02 711.265   2
  -2  -4 -12-113.261 234.909   2
   2  -4 -12 64.7712 259.570   2
  -2   4  12-120.527 223.043   3
   2   4  12-23.4654 255.785   3
   2   4  13 9410.43 870.985   3
  -2   4  13 7973.07 823.190   3
  -2   4  14 2119.99 447.755   3
   2   4  14 2212.05 468.638   3
   2   4  15 9872.33 955.347   3
  -2   4  15 9129.71 924.791   3
  -2   4  16 220.043 244.973   3
   2   4  16 380.004 298.298   3
   2   4  17-29.3828 232.077   3
  -2   4  17 244.177 259.289   3
   2   4  18 1518.86 466.031   3
  -2   4  18 937.107 435.745   3
   2   4  19 12659.8 1209.35   3
  -2   4  19 12327.3 1187.52   3
   2   4  20 159.669 243.554   3
  -2   4  20-307.981 290.744   3
   2   4  21 7300.35 965.608   3
  -2   4  21 7404.45 966.905   3
   2   4  22 299.459 349.307   3
  -2   4  22 1784.30 603.814   3
   2   4  23 8828.00 1109.88   3
  -2   4  23 11393.7 1251.89   3
  -2   4  24 2217.01 649.177   3
   2   4  24 1125.02 481.139   3
  -2   4  25 6808.63 1014.83   3
   2   4  25 7101.78 1061.49   3
  -2   4  26 329.551 264.192   3
   2   4  26 681.084 420.537   3
   2   4  27 1245.77 513.042   3
  -2   4  27 1660.82 596.318   3
   2   4  28 828.101 476.988   3
  -2   4  28 171.736 444.388   3
   2   4  29 1193.09 492.021   3
  -2   4  29 1440.64 643.129   3
   2   4  30 347.904 499.298   3
  -2   4  30-501.922 425.289   3
   2   4  31 1876.59 649.097   3
  -2   4  31 1857.52 630.010   3
   2  -5   0-171.364 255.347   2
  -2  -5   0-25.7438 247.835   2
   2  -5   0 142.712 174.540   4
  -2  -5  -1 288.717 249.886   2
   2  -5  -1 83.8248 226.466   2
  -2  -5   1 395.708 260.719   2
   2  -5   1 457.888 227.618   2
   2   5   1 26.4813 79.2921   1
   2  -5   1-0.77657 78.9608   1
   2  -5   1 446.242 237.940   4
   2  -5  -1 96.8603 142.814   4
   2  -5  -2 1019.77 335.444   2
  -2  -5  -2 972.473 325.212   2
  -2  -5   2 1297.54 165.534   1
  -2   5   2 1324.31 184.030   1
   2  -5   2 1090.52 167.991   1
   2   5   2 1467.33 186.677   1
   2  -5  -2 1164.65 188.905   4
  -2  -5   2 1053.19 349.174   2
   2  -5   2 946.943 313.462   2
   2  -5  -3 100.483 306.993   2
  -2  -5  -3 182.956 246.247   2
   2  -5  -3-53.3288 99.8069   4
  -2   5  -3 244.469 200.944   4
   2   5   3 169.740 124.067   1
   2  -5   3 106.128 99.6547   1
  -2  -5   3 46.5324 82.8128   1
  -2   5   3 66.7551 90.0723   1
   2  -5  -4 401.890 315.068   2
  -2  -5  -4 920.650 368.841   2
  -2   5   4 333.207 117.611   1
  -2  -5   4 270.440 121.285   1
  -2   5  -4 448.565 219.423   4
   2  -5  -4 420.677 122.269   4
   2  -5  -5 5188.39 575.407   2
  -2   5   5 6516.16 439.579   1
  -2  -5   5 6552.92 433.325   1
  -2   5  -5 6049.53 582.983   4
   2  -5  -5 6165.66 331.045   4
  -2  -5  -5 6995.38 700.925   2
   2  -5  -6 8350.79 772.123   2
  -2  -5  -6 8991.22 796.832   2
  -2   5  -6 8179.93 682.838   4
   2  -5  -6 8475.85 359.624   4
  -2  -5  -7 41947.7 1659.99   2
   2  -5  -7 41626.3 1658.41   2
   2   5   7 41992.1 729.628   4
  -2  -5  -8 1999.62 432.156   2
   2  -5  -8 2096.44 421.709   2
   2   5   8 2264.68 176.313   4
   2  -5  -9 1261.00 402.589   2
  -2  -5  -9 1562.65 416.018   2
  -2  -5 -10 539.007 286.488   2
   2  -5 -10 264.440 316.960   2
   2  -5 -11 240.440 346.824   2
  -2  -5 -11 295.414 271.529   2
   2  -5 -12 78.4030 255.595   2
  -2  -5 -12 188.471 274.403   2
  -2  -5 -13 3706.90 607.972   2
   2  -5 -13 4198.34 658.196   2
   2  -5 -14 470.051 310.294   2
  -2  -5 -14 675.405 408.077   2
  -2   5  14 633.222 284.172   3
   2   5  14 696.461 319.983   3
   2   5  15 430.434 353.834   3
  -2   5  15 492.829 367.757   3
   2   5  16-296.330 209.557   3
  -2   5  16 210.855 248.594   3
  -2   5  17 1160.88 415.260   3
   2   5  17 1343.21 458.755   3
  -2   5  18 1344.27 476.570   3
   2   5  18 846.939 392.705   3
  -2   5  19 1533.48 548.366   3
   2   5  19 850.895 431.318   3
  -2   5  20 4479.00 822.052   3
   2   5  20 4355.66 802.565   3
   2   5  21 1736.41 552.339   3
  -2   5  21 38.0131 349.779   3
  -2   5  22 4195.12 831.680   3
   2   5  22 3881.16 755.101   3
   2   5  23 464.745 416.829   3
  -2   5  23-391.242 388.268   3
   2   5  24 987.533 447.983   3
  -2   5  24 154.022 361.267   3
  -2   5  25-142.279 362.226   3
   2   5  25 83.7204 345.577   3
   2   5  26 211.260 256.302   3
  -2   5  26 395.303 385.325   3
   2   5  27 1255.82 604.849   3
  -2   5  27 328.948 472.549   3
   2   5  28-274.684 355.467   3
  -2   5  28 65.0291 296.840   3
  -2   5  29 343.880 398.516   3
   2   5  29-32.2724 349.471   3
   2   5  30 869.085 493.385   3
  -2   5  30 623.648 493.071   3
  -2  -6   0 13816.6 999.128   2
   2  -6   0 13362.4 991.975   2
   2  -6  -1 33908.0 1540.91   2
  -2  -6  -1 30453.3 1478.83   2
   2  -6   1 32381.8 1507.71   2
  -2  -6   1 32704.8 1517.04   2
   2  -6   2 1669.21 166.950   1
   2   6   2 1624.05 165.046   1
   2  -6  -2 1185.71 385.886   2
  -2  -6   2 1551.13 401.749   2
   2  -6   2 1064.61 315.523   2
  -2  -6  -2 2055.89 475.502   2
  -2   6   3 32885.1 787.950   1
  -2  -6   3 33105.2 757.776   1
   2   6   3 34767.2 778.263   1
   2  -6   3 33941.3 776.402   1
  -2   6  -3 34220.6 1302.97   4
   2  -6  -3 35074.6 1585.59   2
  -2  -6   3 34000.8 1565.44   2
  -2  -6  -3 36515.0 1599.89   2
   2  -6   3 34229.4 1562.89   2
  -2  -6  -4 976.441 325.404   2
   2  -6  -4 917.443 328.118   2
   2  -6   4 779.969 152.723   1
  -2   6   4 920.395 173.422   1
   2   6   4 861.569 158.480   1
  -2  -6   4 923.471 146.186   1
  -2   6  -4 1176.39 272.979   4
  -2   6   5 18508.8 708.521   1
  -2  -6   5 17280.9 667.575   1
  -2   6  -5 18791.4 1038.37   4
   2  -6  -5 18849.2 1203.31   2
  -2  -6  -5 19331.8 1221.03   2
  -2  -6  -6 5172.81 703.691   2
   2  -6  -6 4892.41 653.689   2
  -2   6   6 4081.82 360.326   1
  -2  -6   6 4552.50 376.460   1
   2  -6  -7 2148.93 500.533   2
  -2  -6  -7 1817.19 432.041   2
  -2  -6   7 1278.54 235.113   1
  -2   6   7 2035.25 289.083   1
  -2  -6  -8 1426.24 417.543   2
   2  -6  -8 1759.92 487.426   2
   2  -6  -9 7462.07 810.839   2
  -2  -6  -9 7365.69 809.254   2
   2  -6 -10 470.452 304.815   2
  -2  -6 -10 577.524 331.727   2
   2  -6 -11 984.387 330.435   2
  -2  -6 -11 1445.79 461.611   2
  -2  -6 -12 1899.85 494.199   2
   2  -6 -12 431.031 263.500   2
   2  -6 -13 14169.1 1162.28   2
  -2  -6 -13 13338.6 1154.73   2
   2  -6 -13 11529.1 386.907   4
   2  -6 -14 4434.82 279.479   4
   2  -6 -14 5116.59 755.111   2
  -2  -6 -14 5618.43 804.154   2
  -2  -6 -15 13973.0 1254.04   2
   2  -6 -15 14070.6 1233.17   2
  -2   6  16 1901.68 503.506   3
   2   6  16 1910.52 528.611   3
   2   6  17 7842.76 954.011   3
  -2   6  17 9943.14 1086.51   3
   2   6  18 2790.03 673.157   3
  -2   6  18 2505.62 701.623   3
  -2   6  19 12258.3 1271.69   3
   2   6  19 12468.5 1295.34   3
   2   6  20 498.957 344.721   3
  -2   6  20 89.4249 259.323   3
   2   6  21 3543.89 771.007   3
  -2   6  21 3999.93 788.497   3
   2   6  22 468.605 467.756   3
  -2   6  22 399.600 429.210   3
   2   6  23 2779.46 726.445   3
  -2   6  23 2329.88 743.085   3
  -2   6  24 1013.80 536.963   3
   2   6  24 1182.11 521.771   3
   2   6  25 1512.60 560.587   3
  -2   6  25 2581.92 717.697   3
  -2   6  26 898.000 562.522   3
   2   6  26 751.162 517.174   3
  -2   6  27 2016.27 657.560   3
   2   6  27 3504.27 834.549   3
   2   6  28 95.4622 293.958   3
  -2   6  28 1449.58 581.617   3
   2   6  29 367.391 440.727   3
  -2   6  29 319.157 423.820   3
  -2  -7   0 495.774 258.507   2
   2  -7   0-332.716 322.345   2
  -2  -7   1 7714.47 806.281   2
   2  -7   1 7654.61 826.579   2
   2  -7  -1 8498.78 852.493   2
  -2  -7  -1 7773.58 815.508   2
   2  -7   2-192.452 246.227   2
  -2  -7   2 530.455 334.817   2
  -2  -7  -2 278.375 406.077   2
   2  -7  -2 469.206 303.925   2
   2   7   3 130.315 71.4642   1
   2  -7   3 61.1559 62.2837   1
  -2  -7   3 772.041 371.965   2
   2  -7  -3-143.783 310.301   2
  -2  -7  -3 453.483 348.629   2
   2  -7   3 204.648 281.963   2
   2  -7  -4 835.758 404.151   2
  -2  -7  -4 879.032 321.920   2
  -2   7   4 803.832 136.456   1
   2   7   4 702.124 129.558   1
   2  -7   4 624.973 119.292   1
  -2   7  -4 1145.96 292.868   4
   2  -7   4 1326.06 393.665   2
  -2  -7   4 585.295 321.137   2
   2  -7  -5 1137.54 418.150   2
  -2  -7  -5 482.043 286.867   2
  -2  -7   5 1028.22 155.289   1
   2   7   5 841.115 154.245   1
  -2   7   5 941.388 173.000   1
   2  -7   5 778.195 152.680   1
  -2  -7  -6 5838.44 758.889   2
   2  -7  -6 5023.33 710.399   2
  -2   7   6 4573.09 367.026   1
  -2  -7   6 4546.00 349.178   1
   2  -7  -7 725.025 370.545   2
  -2  -7  -7 466.586 369.574   2
  -2   7   7 1117.60 228.857   1
  -2  -7   7 955.577 183.463   1
   2  -7  -8-106.611 202.826   2
  -2  -7  -8 64.8889 262.854   2
  -2  -7   8-25.2494 114.665   1
  -2   7   8 71.8985 116.484   1
   2  -7  -9-146.721 311.919   2
  -2  -7  -9-2.28198 355.215   2
  -2   7   9 189.915 182.645   1
  -2  -7   9-18.9762 114.233   1
  -2  -7 -10 315.134 330.797   2
   2  -7 -10 520.959 387.152   2
  -2  -7 -11 744.982 357.062   2
   2  -7 -11-404.040 367.964   2
   2  -7 -12 989.530 416.311   2
  -2  -7 -12 298.618 300.820   2
   2  -7 -13 1865.18 481.784   2
  -2  -7 -13 1834.04 533.656   2
   2  -7 -14-69.7090 290.616   2
  -2  -7 -14 247.544 334.050   2
  -2  -7 -15 1715.29 590.730   2
   2  -7 -15 2297.75 575.969   2
  -2  -7 -16 15201.2 1394.63   2
   2  -7 -16 12535.6 1288.28   2
  -2  -7 -17 3006.43 691.235   2
   2  -7 -17 2980.43 677.273   2
   2   7  17 2390.70 591.908   3
  -2   7  17 3465.42 732.057   3
  -2   7  18 2283.01 627.882   3
   2   7  18 2163.83 611.080   3
   2   7  19-215.568 281.904   3
  -2   7  19 745.987 477.395   3
  -2   7  20 596.014 402.494   3
   2   7  20 336.580 350.788   3
  -2   7  21-238.510 394.037   3
   2   7  21 84.4612 275.187   3
   2   7  22 747.053 468.776   3
  -2   7  22 405.380 398.839   3
   2   7  23 667.138 517.798   3
  -2   7  23 451.842 419.251   3
   2   7  24-455.701 434.151   3
  -2   7  24-472.204 465.332   3
  -2   7  25 752.286 539.379   3
   2   7  25 203.660 387.577   3
   2   7  26-209.588 329.055   3
  -2   7  26 94.5079 279.401   3
   2   7  27 468.212 532.693   3
  -2   7  27 1118.20 550.673   3
   2  -8   0 6709.80 824.634   2
  -2  -8   0 6983.47 826.386   2
  -2  -8   1 6567.36 823.380   2
   2  -8  -1 6464.04 809.746   2
   2  -8   1 7661.03 898.078   2
  -2  -8  -1 6068.65 787.389   2
   2  -8   2 6915.74 846.103   2
  -2  -8   2 7647.48 886.293   2
  -2  -8  -2 7758.21 908.150   2
   2  -8  -2 8082.58 899.068   2
  -2  -8   3 2127.67 519.653   2
   2  -8   3 1534.37 417.235   2
   2  -8  -3 1252.98 397.204   2
  -2  -8  -3 2026.42 482.329   2
   2   8   3 2385.64 264.899   4
   2  -8   4 8463.03 937.896   2
   2   8   4 9606.45 453.613   4
  -2  -8   4 9924.13 1022.37   2
   2  -8  -4 10266.0 1038.93   2
  -2  -8  -4 9140.84 985.590   2
  -2  -8   5 2286.43 551.678   2
   2  -8   5 2581.84 552.057   2
  -2  -8  -5 2254.20 502.779   2
   2  -8  -5 2203.76 529.679   2
   2  -8   5 2088.88 165.196   1
   2   8   5 2145.83 169.487   1
   2   8   5 2127.26 169.708   4
   2   8   6 15913.7 556.818   1
  -2   8   6 16271.8 584.955   1
  -2  -8   6 15904.3 535.912   1
   2  -8   6 16334.7 562.011   1
  -2  -8  -6 15708.7 1308.80   2
   2  -8  -6 15595.3 1272.23   2
  -2  -8  -7 530.882 381.881   2
   2  -8  -7-218.006 355.297   2
   2   8   7 43.9780 122.542   1
  -2   8   7 66.1424 108.730   1
  -2  -8   7 127.665 93.1228   1
   2  -8   7 115.207 96.4793   1
  -2  -8  -8 10526.8 1092.18   2
   2  -8  -8 10364.7 1058.40   2
  -2   8   8 10777.0 602.835   1
  -2  -8  -9-26.8952 357.798   2
   2  -8  -9 119.067 312.476   2
  -2   8   9 79.9868 107.462   1
  -2  -8 -10 2619.19 601.934   2
   2  -8 -10 3445.15 703.108   2
  -2   8  10 2921.48 373.853   1
   2  -8 -11-57.5573 241.315   2
  -2  -8 -11 48.2163 338.546   2
  -2   8  11-39.5725 139.125   1
  -2  -8 -12 10185.2 1112.12   2
   2  -8 -12 13695.6 1281.49   2
   2  -8 -13 616.898 342.064   2
  -2  -8 -13 87.7465 346.882   2
  -2  -8 -14 4446.84 791.980   2
   2  -8 -14 4114.24 724.741   2
   2  -8 -15 2086.33 610.918   2
  -2  -8 -15 1552.18 484.585   2
   2  -8 -16 2036.54 570.693   2
  -2  -8 -16 2395.74 669.854   2
  -2  -8 -17 3282.50 757.660   2
   2  -8 -17 3900.30 811.420   2
   2  -8 -18 6068.82 1009.21   2
  -2  -8 -18 7543.14 1082.87   2
   2   8  18 5029.08 883.808   3
  -2   8  18 4064.42 801.706   3
   2   8  19 1754.28 598.098   3
  -2   8  19 1982.72 648.401   3
   2   8  20 4480.96 885.301   3
  -2   8  20 4665.74 920.769   3
  -2   8  21 2192.61 682.107   3
   2   8  21 1752.35 642.769   3
   2   8  22 3849.86 830.643   3
  -2   8  22 4827.93 992.056   3
  -2   8  23 972.933 504.396   3
   2   8  23 373.795 311.546   3
   2   8  24 1893.19 643.719   3
  -2   8  24 1797.76 587.722   3
   2   8  25 485.573 433.949   3
  -2   8  25-320.518 379.689   3
  -2   8  26 1053.38 584.806   3
   2   8  26 1013.33 579.126   3
   2  -9   0 584.729 453.023   2
  -2  -9   0-11.1845 362.187   2
  -2  -9   1 239.128 311.944   2
   2  -9   1-379.529 401.450   2
   2  -9  -1 444.134 346.941   2
  -2  -9  -1 531.667 492.835   2
  -2  -9   2 193.541 372.097   2
  -2  -9  -2 8.15327 290.049   2
   2  -9  -2-457.304 334.163   2
   2  -9   2 851.981 477.246   2
  -2  -9  -3 448.942 456.530   2
  -2  -9   3 500.229 350.857   2
   2  -9   3 525.202 363.676   2
   2  -9  -3 512.640 288.288   2
   2  -9  -4 1489.22 489.718   2
  -2  -9   4 2312.74 561.477   2
   2  -9   4 2108.10 636.833   2
  -2  -9  -4 1637.70 460.916   2
   2  -9  -5-102.495 272.181   2
   2  -9   5 654.488 476.882   2
  -2  -9   5 190.299 371.466   2
  -2  -9  -5 435.266 339.002   2
   2  -9  -6 283.752 420.742   2
  -2  -9  -6 101.692 236.424   2
  -2  -9   6 541.367 445.575   2
   2  -9   6 786.855 508.034   2
   2  -9  -7 26.3633 279.406   2
   2  -9   7 275.541 297.064   2
  -2  -9   7 144.212 299.749   2
   2  -9  -8 270.996 364.474   2
  -2  -9  -8 254.312 281.843   2
   2  -9  -9 4133.90 766.014   2
  -2  -9  -9 4149.81 762.742   2
   2  -9 -10-74.8334 376.833   2
  -2  -9 -10 490.456 353.378   2
   2  -9 -11 2315.54 594.390   2
  -2  -9 -11 3021.72 688.756   2
  -2  -9 -12 878.912 457.220   2
   2  -9 -12 432.669 424.084   2
  -2  -9 -13-258.634 263.786   2
   2  -9 -13 730.839 398.564   2
   2  -9 -14 132.080 259.909   2
  -2  -9 -14-812.180 494.457   2
  -2  -9 -15 625.173 445.436   2
   2  -9 -15 112.927 356.598   2
   2  -9 -16-156.831 331.238   2
  -2  -9 -16 173.161 338.871   2
  -2  -9 -17 163.225 326.216   2
   2  -9 -17 442.425 414.688   2
  -2  -9 -18 275.571 326.465   2
   2  -9 -18-826.316 472.708   2
   2   9  19 166.160 356.952   3
  -2   9  19-506.561 412.903   3
  -2  -9 -19-55.6472 266.647   2
  -2   9  20 390.721 476.773   3
   2   9  20 737.868 502.797   3
   2   9  21-157.229 398.483   3
  -2   9  21 407.034 420.353   3
  -2   9  22 1523.87 627.879   3
   2   9  22 964.607 525.483   3
  -2   9  23 513.973 502.580   3
   2   9  23 758.530 467.477   3
  -2   9  24 440.047 448.828   3
  -2 -10   0 6365.04 909.214   2
   2 -10   0 7543.71 1015.46   2
   2 -10   1 893.775 402.952   2
  -2 -10  -1 332.027 252.190   2
   2 -10  -1 761.914 331.658   2
   2 -10   2 2557.77 605.304   2
  -2 -10   2 1912.64 547.468   2
   2 -10  -2 509.362 384.545   2
  -2 -10  -2 950.166 459.774   2
   2 -10   3 5137.94 858.298   2
   2 -10  -3 4249.85 810.300   2
  -2 -10  -3 2835.00 631.743   2
  -2 -10   3 4592.85 792.978   2
  -2 -10   4 252.741 268.341   2
  -2 -10  -4 204.497 308.417   2
   2 -10  -4 251.670 390.884   2
   2 -10   4 445.869 324.119   2
  -2 -10   5 6.73943 270.931   2
   2 -10  -5-158.398 399.893   2
   2 -10   5 1141.95 494.995   2
  -2 -10  -5 240.356 415.336   2
  -2 -10  -6 6812.89 1003.89   2
   2 -10   6 6014.83 976.987   2
  -2 -10   6 5581.97 889.344   2
   2 -10  -6 7310.19 976.838   2
  -2 -10   7 2614.24 623.557   2
   2 -10  -7 3159.89 744.562   2
   2 -10   7 2974.94 760.579   2
  -2 -10  -7 3614.53 738.479   2
   2 -10  -8 6064.97 977.104   2
  -2 -10   8 5988.30 918.906   2
   2 -10   8 5287.67 897.039   2
  -2 -10  -8 5798.42 942.346   2
   2 -10  -9 2299.45 609.421   2
  -2 -10  -9 1310.04 524.044   2
  -2 -10   9 1724.68 628.368   2
   2 -10   9 884.121 425.681   2
   2 -10 -10 8994.85 1142.19   2
  -2 -10 -10 9730.56 1172.82   2
  -2 -10 -11-113.849 320.028   2
   2 -10 -11 1223.28 540.777   2
   2 -10 -12 8303.37 1115.11   2
  -2 -10 -12 7448.59 1073.06   2
  -2 -10 -13 1321.18 587.835   2
   2 -10 -13 939.306 404.314   2
  -2 -10 -14 1820.75 648.740   2
   2 -10 -14 2639.94 659.050   2
  -2 -10 -15 898.157 552.677   2
   2 -10 -15 482.091 495.727   2
  -2 -10 -16 1811.11 660.283   2
   2 -10 -16 2077.75 605.144   2
  -2 -10 -17 1351.83 578.643   2
   2 -10 -17 1355.10 568.104   2
  -2 -10 -18 832.739 480.095   2
   2 -10 -18 818.760 506.346   2
   2  10  19-53.2547 401.233   3
  -2  10  19-298.347 313.353   3
   2 -10 -19-749.567 558.311   2
  -2 -10 -19 294.600 493.675   2
   2  10  20 144.633 336.013   3
  -2  10  20 4.06121 316.805   3
  -2  10  21 844.141 496.393   3
   2  10  21 516.604 414.848   3
  -2 -11   0 212.175 334.342   2
   2 -11   0-553.641 488.520   2
   2 -11  -1 2928.51 752.225   2
  -2 -11   1 1790.44 594.294   2
   2 -11   1 772.179 529.053   2
  -2 -11  -1 1297.93 562.661   2
  -2 -11   2-201.871 405.283   2
   2 -11   2 20.6646 356.139   2
   2 -11  -2-466.478 420.344   2
  -2 -11  -2 485.797 381.755   2
   2 -11  -3 398.730 325.432   2
  -2 -11   3 1041.81 524.841   2
  -2 -11  -3 729.022 454.404   2
   2 -11   3 823.076 574.207   2
  -2 -11  -4 3706.75 771.166   2
   2 -11   4 4575.05 865.055   2
   2 -11  -4 4793.18 863.198   2
  -2 -11   4 3769.41 786.052   2
   2 -11  -5 570.198 442.785   2
   2 -11   5 1013.85 565.194   2
  -2 -11   5 929.673 386.771   2
  -2 -11  -5 1191.46 493.588   2
   2 -11   6 1248.11 437.719   2
  -2 -11  -6 1567.86 525.857   2
   2 -11  -6 992.201 429.102   2
  -2 -11   6 981.489 410.021   2
  -2 -11  -7 787.189 460.952   2
   2 -11  -7 1208.63 636.236   2
  -2 -11   7 718.723 544.434   2
   2 -11   7 968.096 484.634   2
  -2 -11   8 164.366 433.374   2
  -2 -11  -8 718.768 555.653   2
   2 -11  -8 41.7061 366.770   2
   2 -11   8 484.262 501.998   2
   2 -11   9-281.622 367.161   2
  -2 -11   9 61.6980 286.082   2
   2 -11  -9 671.870 526.305   2
  -2 -11  -9 356.858 462.519   2
   2 -11 -10 788.541 531.438   2
  -2 -11  10 1003.47 587.828   2
  -2 -11 -10 1087.37 537.373   2
   2 -11  10 460.466 380.093   2
   2 -11 -11-16.3535 338.961   2
  -2 -11 -11 240.349 347.931   2
   2 -11  11-136.086 340.578   2
  -2 -11  11-3.93634 338.899   2
   2 -11 -12 3.56564 323.418   2
  -2 -11 -12-102.274 341.301   2
  -2 -11  12-715.191 473.041   2
   2 -11  12 256.857 356.217   2
  -2 -11 -13 863.726 471.448   2
   2 -11 -13 567.214 464.851   2
   2 -11 -14 581.352 526.212   2
  -2 -11 -14 1077.07 479.893   2
   2 -11 -15-48.2328 378.963   2
  -2 -11 -15 49.1179 289.637   2
   2 -11 -16 478.363 342.345   2
  -2 -11 -16-34.0509 280.904   2
  -2 -11 -17 411.458 419.108   2
   2 -11 -17-447.899 440.909   2
   2 -12   0 1578.18 648.775   2
  -2 -12   0 146.794 408.816   2
   2 -12   1 241.401 406.846   2
  -2 -12   1 706.801 446.967   2
   2 -12  -1 433.922 455.339   2
  -2 -12  -1 232.624 397.400   2
   2 -12  -2 179.764 392.492   2
   2 -12   2 688.654 413.436   2
  -2 -12   2 1471.56 544.655   2
  -2 -12  -2 1431.27 622.101   2
   2 -12   3 3349.61 776.193   2
  -2 -12  -3 3400.02 822.871   2
   2 -12  -3 2731.54 727.636   2
  -2 -12   3 1906.84 606.113   2
   2 -12  -4-117.680 329.162   2
  -2 -12   4 1118.86 563.634   2
  -2 -12  -4 450.197 468.316   2
   2 -12   4-1.21767 400.232   2
  -2 -12   5 1064.13 624.038   2
  -2 -12  -5 865.465 505.922   2
   2 -12  -5 1614.72 558.765   2
   2 -12   5 2223.45 707.656   2
  -2 -12  -6 1419.69 565.256   2
   2 -12  -6 2532.06 689.719   2
  -2 -12   6 1990.28 602.219   2
   2 -12   6 2083.45 662.422   2
   2 -12   7 1600.86 566.470   2
  -2 -12   7 3307.66 827.412   2
   2 -12  -7 2707.36 716.415   2
  -2 -12  -7 3088.52 774.445   2
   2 -12   8 1019.28 614.743   2
   2 -12  -8 1863.14 608.840   2
  -2 -12   8 747.170 404.915   2
  -2 -12  -8 263.757 443.107   2
   2 -12   9 1496.66 581.963   2
  -2 -12   9 1227.72 613.565   2
  -2 -12  -9 1846.14 695.564   2
   2 -12  -9 2172.79 672.086   2
  -2 -12 -10 752.693 462.664   2
   2 -12 -10 202.573 302.150   2
  -2 -12  10 976.971 480.072   2
   2 -12  10 718.528 436.813   2
  -2 -12  11 842.089 570.606   2
   2 -12 -11 1042.69 517.776   2
  -2 -12 -11 394.184 405.724   2
   2 -12  11 766.760 411.332   2
   2 -12 -12 221.178 357.401   2
  -2 -12  12 48.0902 296.557   2
   2 -12  12 33.4563 320.196   2
  -2 -12 -12-87.7312 398.567   2
   2 -12 -13 240.232 405.434   2
  -2 -12  13 1191.63 564.488   2
  -2 -12 -13 695.249 520.363   2
   2 -13   0-227.893 380.222   2
  -2 -13   0 671.683 492.125   2
   2 -13  -1 534.170 502.318   2
  -2 -13  -1 1401.18 639.746   2
   2 -13   1 166.627 319.686   2
  -2 -13   1 276.024 365.884   2
  -2 -13  -2 369.744 463.883   2
  -2 -13   2 1591.36 676.015   2
   2 -13  -2-73.9804 359.696   2
   2 -13   2 1436.49 560.794   2
  -2 -13  -3-300.335 409.505   2
  -2 -13   3-268.533 423.820   2
  -2 -13   4 496.538 435.794   2
   3   0   0 366.422 230.706   1
  -3   0   0 239.070 152.249   1
   3   0  -1-156.687 207.839   1
  -3   0   1 251.592 172.762   1
   3   0   1 145.735 201.308   1
   3   0  -2 11188.1 608.489   1
  -3   0   2 11091.7 584.407   1
   3   0  -2 10463.7 302.999   3
  -3   0  -2 10885.7 307.519   3
  -3   0   2 10287.7 306.104   3
   3   0   2 10702.0 309.661   3
   3   0  -3 251.010 227.630   1
  -3   0   3 11.5055 154.262   1
  -3   0  -3-57.1109 83.8666   3
   3   0  -3 36.1031 84.6375   3
   3   0   3-76.5763 101.339   3
  -3   0   3 60.3719 90.5512   3
  -3   0   4 22121.8 842.762   1
  -3   0   4 21316.2 624.952   3
  -3   0  -4 20435.2 614.992   3
   3   0  -4 22406.0 638.114   3
   3   0   4 21063.0 621.837   3
  -3   0  -5-49.7967 110.954   3
   3   0  -5-153.033 120.842   3
  -3   0   5 10.8076 145.077   3
   3   0   5-20.1108 119.771   3
   3   0   6 194.542 205.973   4
   3   0  -6 95.5676 134.755   3
  -3   0  -6 116.523 136.198   3
  -3   0   6 91.0692 144.974   3
   3   0   6 127.916 151.841   3
   3   0   7 85.6135 215.002   4
   3   0  -7 50.6953 134.596   3
  -3   0  -7-113.581 119.142   3
  -3   0   7 5.61675 188.229   3
   3   0   7 35.8999 157.395   3
   3   0  -8 4498.42 426.168   3
   3   0   8 4257.19 462.503   4
  -3   0  -8 3805.12 394.695   3
   3   0   8 4325.36 421.139   3
  -3   0   8 3904.83 390.254   3
   3   0   9 91.8390 185.101   4
   3   0  -9 292.023 194.514   3
  -3   0  -9 125.768 186.534   3
   3   0   9-55.2546 160.854   3
  -3   0   9-8.39523 193.311   3
   3   0  10 516.630 288.045   4
   3   0 -10 218.707 146.844   3
  -3   0 -10 199.053 158.081   3
   3   0  10 218.145 225.646   3
  -3   0  10 165.356 213.133   3
  -3   0 -11-174.594 178.320   3
   3   0 -11-223.863 224.214   3
  -3   0  11 272.473 169.389   3
   3   0  11-26.5318 189.402   3
   3   0  12 4488.51 551.850   4
  -3   0 -12 2915.05 421.147   4
   3   0 -12 3167.89 440.289   3
  -3   0 -12 3387.77 455.238   3
   3   0  12 3530.82 477.843   3
  -3   0  12 3111.40 449.782   3
   3   0  13 553.715 315.481   4
   3   0  13-64.3836 178.642   3
  -3   0  13-114.363 231.226   3
   3   0  14 646.601 310.738   3
  -3   0  14 756.955 304.933   3
   3   0  15-144.515 190.346   3
  -3   0  15 153.337 214.859   3
   3   0  16 6400.64 734.334   3
  -3   0  16 6433.04 729.518   3
  -3   0  17 229.106 264.785   3
   3   0  17 227.266 280.589   3
   3   0  18 17148.4 1247.46   3
  -3   0  18 17433.0 1265.68   3
  -3   0  19 261.981 265.843   3
   3   0  19 193.918 246.547   3
  -3   0  20 2908.08 618.847   3
   3   0  20 1463.28 451.926   3
   3   0  21-117.699 251.257   3
  -3   0  21 201.847 359.389   3
   3   0  22 495.440 263.314   3
  -3   0  22 443.924 342.639   3
  -3   0  23 455.012 400.019   3
   3   0  23 4.07994 374.471   3
   3   0  24 11358.6 1196.26   3
  -3   0  24 10639.6 1146.24   3
  -3   0  25-151.466 319.752   3
   3   0  25 343.105 420.512   3
  -3   0  26-40.5163 352.883   3
   3   0  26-275.530 380.275   3
  -3   0  27 174.141 344.016   3
   3   0  27-98.2598 265.686   3
   3   0  28 3718.75 775.597   3
  -3   0  28 466.775 423.766   3
  -3   0  29 766.246 523.449   3
   3   0  29-160.249 354.568   3
   3   0  30 16.5404 313.465   3
  -3   0  30 385.639 366.557   3
  -3   0  31-60.6576 283.547   3
   3   0  31-387.562 408.710   3
  -3   0  32 1300.80 578.835   3
   3   0  32 647.366 414.697   3
  -3   0  33-426.363 395.326   3
   3  -1   0 7905.50 484.564   1
  -3  -1   0 7126.86 454.186   1
  -3   1   0 7166.51 470.425   1
   3   1   0 7572.73 467.196   1
  -3  -1   0 7332.29 288.931   2
   3  -1   0 7527.95 295.237   2
   3   1  -1 47954.0 1149.47   1
  -3  -1   1 47069.5 1143.59   1
   3  -1   1 48656.3 1152.86   1
   3  -1  -1 47972.3 1167.45   1
   3   1   1 46712.5 1141.97   1
  -3   1   1 47146.4 1128.23   1
  -3  -1  -1 48276.3 736.257   2
   3   1   1 47442.1 738.726   2
   3  -1  -1 47501.0 755.026   2
  -3   1   1 47745.9 754.859   2
  -3   1   2 3167.97 336.548   1
   3   1  -2 3194.60 352.238   1
   3  -1  -2 3474.84 366.002   1
  -3  -1   2 3109.35 314.089   1
   3  -1  -2 3290.40 229.974   2
  -3  -1  -2 3054.02 221.837   2
  -3   1   2 3105.80 225.769   2
   3   1   2 3128.46 220.656   2
  -3  -1   3 48951.5 1205.32   1
   3  -1  -3 45281.7 1186.64   1
   3   1  -3 47434.3 1204.97   1
  -3   1   3 48315.9 1203.32   1
  -3   1   3 45680.7 874.593   2
   3   1   3 46253.6 882.199   2
  -3  -1  -3 47156.1 910.257   2
   3  -1  -3 48581.5 905.004   2
  -3   1  -3 47953.4 917.075   3
   3   1  -3 48215.9 920.361   3
   3   1   4 60581.6 1113.17   2
  -3   1   4 60612.6 1106.98   2
  -3   1   4 62482.8 1417.99   1
  -3  -1   4 60627.1 1397.83   1
  -3   1   4 61797.6 1149.39   3
   3   1   4 55800.4 1122.67   3
   3   1  -4 61397.8 1148.50   3
  -3   1  -4 62293.6 1155.09   3
  -3   1   5 2105.90 257.101   2
   3   1   5 2411.13 270.732   2
  -3  -1   5 2807.84 354.401   1
  -3   1   5 2162.26 321.477   1
   3   1   5 2288.16 278.042   3
   3  -1   5 2546.77 376.691   4
  -3   1   5 2008.86 286.649   3
  -3   1  -5 2715.35 283.950   3
   3   1  -5 2683.46 280.190   3
  -3   1   6 211.506 149.614   2
   3   1   6 32.8277 148.160   2
   3  -1   6 261.212 208.805   4
  -3   1  -6 332.679 182.751   3
  -3   1   6 239.202 177.179   3
   3  -1   6 116.969 151.052   3
  -3  -1   6 187.516 147.588   3
   3   1   6 660.679 214.354   3
   3   1  -6 409.518 179.575   3
   3   1   7 18706.3 804.788   2
  -3   1   7 17724.3 774.524   2
   3   1  -7 18393.6 795.776   3
   3   1   7 18174.2 807.082   3
  -3   1  -7 19026.8 807.276   3
   3   1   7 18013.3 796.893   4
   3  -1   7 17437.9 895.880   4
  -3   1   7 19145.9 833.997   3
  -3  -1   7 17944.5 802.066   3
   3  -1   7 16990.6 787.126   3
  -3   1   8 4686.25 457.142   2
   3   1   8 4450.25 418.003   2
   3   1  -8 4706.77 441.404   3
  -3  -1  -8 4870.79 443.896   3
   3   1   8 4619.04 427.009   4
  -3   1   8 5697.17 506.475   3
  -3   1  -8 4561.05 433.779   3
   3  -1   8 4560.18 483.077   4
   3  -1  -8 4624.75 438.790   3
   3   1   8 4241.09 434.349   3
  -3  -1   8 5203.58 475.685   3
   3  -1   8 4571.48 439.951   3
  -3   1   9 5622.67 495.953   2
   3   1   9 5143.26 473.307   4
   3   1  -9 4833.87 477.593   3
   3  -1  -9 5685.57 524.845   3
   3  -1   9 4610.72 528.172   4
  -3   1   9 5374.77 519.095   3
  -3  -1  -9 5233.37 492.902   3
  -3   1  -9 4756.74 478.721   3
  -3  -1   9 4620.71 474.431   3
   3   1   9 4974.34 495.773   3
   3  -1   9 5385.17 490.924   3
  -3   1 -10 5382.77 523.664   3
   3   1  10 6312.01 551.108   4
  -3  -1 -10 5643.74 529.427   3
   3   1  10 6173.87 586.439   3
  -3   1 -10 5850.43 575.883   4
   3  -1 -10 5479.15 545.870   3
   3   1 -10 5725.13 542.004   3
   3  -1  10 6898.35 634.921   4
   3  -1  10 6285.76 566.324   3
  -3  -1  10 5859.69 538.476   3
  -3   1  10 5426.08 534.782   3
  -3   1 -11 9148.49 745.316   4
   3  -1  11 10062.9 790.605   4
  -3   1  11 9631.55 742.975   3
   3   1  11 9323.16 726.365   3
  -3   1 -11 9809.89 738.757   3
   3   1 -11 10655.4 759.291   3
  -3  -1 -11 9915.27 730.783   3
   3   1  11 9888.48 715.777   4
   3  -1 -11 9571.47 718.696   3
   3  -1  11 9958.56 743.931   3
  -3  -1  11 10105.2 752.262   3
   3   1  12 36901.5 1383.87   4
  -3   1  12 34047.6 1426.19   3
   3  -1 -12 35599.9 1423.72   3
   3  -1  12 37080.3 1530.66   4
  -3  -1 -12 33373.8 1385.42   3
   3   1  12 34235.0 1425.16   3
  -3   1 -12 34335.8 1411.14   3
   3   1 -12 35575.3 1437.61   3
  -3  -1  12 33329.9 1429.16   3
   3  -1  12 31729.6 1417.82   3
   3   1  13 19585.6 1056.07   4
   3   1  13 16129.8 1034.09   3
  -3   1  13 17406.3 1076.26   3
   3  -1  13 17571.0 1108.79   4
  -3  -1  13 14702.6 977.521   3
   3  -1  13 16614.5 1038.44   3
   3   1  14 2910.08 497.399   4
   3   1  14 1638.39 407.656   3
   3  -1  14 1724.32 386.940   3
  -3   1  14 1301.46 367.689   3
  -3  -1  14 1643.09 396.676   3
  -3   1  15 19927.9 1236.33   3
   3   1  15 20398.9 1243.49   3
  -3  -1  15 22342.8 1287.75   3
   3  -1  15 19841.0 1212.40   3
   3   1  16 899.028 316.768   3
  -3  -1  16 1289.96 395.465   3
   3  -1  16 1147.25 340.430   3
  -3   1  16 1250.05 402.190   3
   3   1  17 6571.04 768.688   3
   3  -1  17 7280.51 788.790   3
  -3  -1  17 6080.56 743.947   3
  -3   1  17 6949.28 786.865   3
  -3  -1  18 985.433 399.692   3
   3  -1  18 545.063 298.606   3
   3   1  18 1458.90 430.756   3
  -3   1  18 1664.49 465.816   3
   3   1  19 12215.1 1108.69   3
  -3   1  19 12067.5 1094.59   3
   3  -1  19 11971.4 1071.02   3
  -3  -1  19 12755.5 1090.80   3
   3   1  20 1940.22 494.547   3
  -3   1  20 2148.44 580.491   3
   3  -1  20 1548.46 464.192   3
  -3  -1  20 1413.49 426.945   3
   3   1  21 17578.9 1378.66   3
  -3   1  21 17490.5 1394.71   3
   3  -1  21 14847.1 1320.30   3
  -3  -1  21 14306.4 1312.09   3
  -3  -1  22 633.711 354.733   3
   3  -1  22 663.687 372.547   3
   3   1  22 413.990 346.304   3
  -3   1  22 455.598 378.548   3
   3   1  23 1281.78 516.641   3
  -3   1  23 1205.46 428.606   3
  -3  -1  23 755.990 418.390   3
   3  -1  23 1620.82 502.164   3
  -3  -1  24 1325.03 460.850   3
   3   1  24 1422.33 555.705   3
  -3   1  24 758.009 408.768   3
   3  -1  24 1433.83 505.712   3
  -3   1  25 1539.70 520.900   3
   3   1  25 2264.92 625.399   3
   3  -1  25 1861.43 581.079   3
  -3  -1  25 1985.78 490.903   3
   3   1  26 1898.19 641.892   3
   3  -1  26 1005.94 433.094   3
  -3  -1  26 1218.51 481.718   3
  -3   1  26 1467.95 540.668   3
   3   1  27 8372.65 1123.01   3
  -3   1  27 7316.51 1060.06   3
  -3  -1  27 6418.83 1028.96   3
   3  -1  27 6696.97 1051.03   3
   3  -1  28 1796.36 566.010   3
  -3  -1  28 1338.77 519.829   3
  -3   1  28 1846.33 579.283   3
   3   1  28 1454.37 561.437   3
   3  -1  29 1647.38 610.316   3
  -3   1  29 1191.19 528.083   3
   3   1  29 3015.14 796.630   3
  -3  -1  29 1981.36 667.713   3
  -3   1  30 1280.67 586.409   3
   3   1  30 615.608 439.675   3
  -3  -1  30-73.7966 313.800   3
   3  -1  30-508.245 448.755   3
   3  -1  31 7324.47 1189.51   3
   3   1  31 6685.48 1106.49   3
  -3   1  31 7016.75 1132.15   3
  -3  -1  31 7121.48 1140.54   3
   3  -1  32 910.357 549.632   3
  -3  -1  32 1892.41 660.176   3
   3   1  32 1065.02 506.624   3
  -3   1  32 706.407 538.084   3
   3   2   0 184.084 183.018   1
  -3  -2   0-36.9702 164.012   1
   3  -2   0-57.2741 156.162   1
  -3   2   0 19.1830 152.258   1
   3  -2   0-222.243 142.894   2
  -3  -2   0-95.9872 151.859   2
  -3   2   1 16915.9 696.497   1
   3   2  -1 17232.9 699.683   1
   3  -2  -1 16847.1 705.996   1
  -3  -2   1 17371.9 693.623   1
   3   2   1 16331.1 678.142   1
   3  -2   1 17146.3 701.239   1
   3   2   1 17221.0 625.299   2
  -3  -2  -1 16830.2 621.456   2
   3  -2  -1 16710.4 634.213   2
  -3  -2   2 808.809 215.301   1
  -3   2   2 839.105 201.415   1
   3  -2  -2 504.218 205.140   1
   3   2  -2 85.4110 179.410   1
   3  -2   2 632.390 217.349   1
   3   2   2 645.535 186.408   1
  -3  -2  -2 428.485 164.950   2
   3  -2  -2 509.799 185.340   2
   3   2   2 582.149 162.207   2
  -3   2   2 472.739 161.488   2
  -3   2   3 399.209 204.324   1
  -3  -2   3 313.022 161.916   1
  -3   2   3 465.758 171.089   2
  -3  -2  -3 515.505 186.976   2
   3   2   3 231.479 138.373   2
   3  -2  -3 453.115 170.211   2
   3  -2  -4 9030.23 533.152   2
  -3  -2  -4 9755.68 547.283   2
  -3   2   4 10273.1 594.385   1
  -3  -2   4 9413.20 564.044   1
   3  -2   4 10339.4 658.687   4
   3   2   4 9227.15 516.277   2
  -3   2   4 9424.74 530.088   2
   3  -2  -5 29902.6 978.763   2
  -3  -2  -5 31546.7 986.746   2
  -3  -2   5 32356.5 1066.00   1
  -3   2   5 31620.2 1058.93   1
   3  -2   5 32743.3 1178.94   4
  -3   2   5 32258.6 1011.47   2
   3   2   5 31484.3 992.140   2
  -3   2   6 313.766 201.844   2
   3   2   6 234.423 153.899   2
  -3  -2  -6-284.475 248.661   2
   3  -2  -6 621.836 244.151   2
   3  -2   6 404.845 262.232   4
  -3   2  -6 503.886 203.061   3
   3   2  -6 377.163 167.117   3
  -3   2   7 5715.82 477.771   2
   3   2   7 4987.40 448.641   2
   3  -2  -7 5339.61 490.783   2
  -3   2   7 5071.42 470.101   3
   3   2   7 5107.11 465.015   3
   3  -2   7 4786.08 535.335   4
  -3   2  -7 4982.09 468.435   3
   3   2  -7 4698.14 448.479   3
   3   2   8 9776.44 654.440   2
  -3   2   8 9699.84 646.780   2
   3  -2   8 9958.73 739.027   4
   3   2   8 9382.23 665.691   3
  -3   2   8 9205.67 646.347   3
  -3   2  -8 9871.02 730.228   4
   3   2   8 11106.2 638.077   4
  -3   2  -8 9736.43 672.021   3
   3   2  -8 10053.7 680.590   3
   3   2   9-246.662 172.545   2
  -3   2   9-215.328 223.876   2
  -3   2   9-132.753 221.650   3
   3  -2   9-35.8669 217.771   4
  -3   2  -9 11.4664 168.727   4
   3   2   9 485.738 223.434   4
   3   2   9 315.802 252.606   3
  -3   2  -9 32.6228 124.591   3
   3   2  -9 26.5485 112.559   3
   3   2  10 2959.20 412.082   2
  -3   2  10 2591.62 362.581   2
   3  -2  10 3425.32 541.636   4
   3   2  10 2202.65 378.815   3
  -3   2 -10 2350.44 401.679   4
   3   2  10 3297.45 382.483   4
  -3   2  10 3000.98 445.462   3
  -3   2 -10 1967.13 340.628   3
   3   2 -10 2421.99 384.065   3
  -3   2  11 6685.14 604.022   2
   3   2  11 6956.09 624.014   2
   3   2  11 7272.81 556.632   4
   3   2  11 7131.34 666.602   3
   3   2 -11 7293.04 661.935   3
  -3   2 -11 6712.29 652.028   3
  -3   2  11 6541.55 643.702   3
   3  -2  11 7259.31 711.731   4
   3   2  12 2698.14 348.605   4
   3  -2  12 3435.72 550.025   4
  -3   2  12 3346.66 530.294   3
   3   2  12 3410.13 486.217   3
  -3   2  13 9118.49 802.210   3
   3   2  13 11246.8 892.205   3
   3   2  13 8811.59 674.529   4
   3   2  14 3916.70 491.403   4
   3   2  14 3034.29 534.691   3
  -3   2  14 3534.40 549.787   3
   3  -2  14 2743.21 479.271   3
   3   2  15 1616.33 411.865   3
   3  -2  15 927.141 350.285   3
  -3  -2  15 1848.68 439.982   3
  -3   2  15 1078.06 343.402   3
   3   2  16 231.868 271.207   3
  -3   2  16-111.742 208.246   3
   3  -2  16 221.271 235.330   3
  -3  -2  16 616.139 289.784   3
   3  -2  17 1009.85 389.493   3
  -3   2  17 303.631 250.467   3
  -3  -2  17 953.198 392.695   3
   3   2  17 743.546 371.276   3
   3  -2  18 622.592 341.233   3
  -3  -2  18 440.541 334.717   3
   3   2  18 525.439 340.506   3
  -3   2  18 566.479 333.046   3
   3  -2  19 1535.63 452.960   3
  -3  -2  19 2017.89 502.501   3
  -3   2  19 2599.05 544.518   3
   3   2  19 2153.24 484.303   3
   3  -2  20-27.8568 236.482   3
  -3  -2  20 899.792 426.030   3
   3   2  20 244.595 222.512   3
  -3   2  20 160.074 306.608   3
   3   2  21-136.153 322.721   3
  -3  -2  21-235.062 268.400   3
   3  -2  21 87.3312 300.225   3
  -3   2  21 31.2416 267.469   3
  -3  -2  22-160.131 288.317   3
   3  -2  22 25.1830 287.887   3
   3   2  22-77.2372 365.005   3
  -3   2  22 124.411 300.555   3
   3  -2  23 1616.30 524.754   3
  -3  -2  23 1454.30 516.215   3
   3   2  23 807.665 409.053   3
  -3   2  23 1447.44 491.178   3
  -3  -2  24-116.734 286.805   3
   3  -2  24 677.328 393.581   3
   3   2  24 268.285 248.429   3
  -3   2  24-357.150 303.029   3
   3   2  25 2113.92 628.900   3
   3  -2  25 1915.69 589.224   3
  -3  -2  25 1708.33 589.457   3
  -3   2  25 1713.69 565.598   3
   3  -2  26 469.434 375.385   3
  -3  -2  26 451.643 417.895   3
   3   2  26 323.678 412.869   3
  -3   2  26-117.529 336.376   3
   3  -2  27-212.697 275.867   3
  -3  -2  27 81.1065 239.424   3
   3   2  27 36.5605 278.421   3
  -3   2  27-336.845 351.065   3
   3   2  28 117.743 355.329   3
  -3   2  28 132.865 310.508   3
   3   2  29 586.382 373.730   3
  -3   2  29 256.031 370.334   3
   3   2  30 1100.75 477.453   3
  -3   2  30 66.3786 305.085   3
   3   2  31 322.756 402.122   3
  -3   2  31 836.490 535.815   3
   3   2  32 445.192 425.944   3
  -3   2  32 792.757 590.961   3
   3  -3   0 20051.0 751.299   1
   3   3   0 18891.8 734.437   1
   3  -3   0 20103.1 825.033   2
  -3  -3   0 21126.7 836.074   2
   3  -3   1 7751.49 481.696   1
  -3   3   1 7928.29 479.482   1
   3   3  -1 8088.96 491.513   1
   3   3   1 8506.66 495.109   1
   3  -3  -1 7443.98 480.308   1
  -3  -3   1 7459.42 471.843   1
   3  -3  -1 8357.96 545.254   2
  -3  -3  -1 8554.57 548.411   2
   3  -3   1 7457.77 513.631   2
  -3  -3   1 7881.33 541.153   2
   3   3  -2 9586.25 521.998   1
   3   3   2 9079.29 531.026   1
  -3   3   2 8956.89 523.464   1
   3  -3  -2 9420.72 538.166   1
   3  -3   2 9395.58 538.273   1
  -3  -3   2 8762.51 507.745   1
   3  -3   2 10052.1 644.742   4
  -3  -3  -2 9234.84 589.740   2
   3  -3  -2 8680.51 561.061   2
  -3   3   2 9455.45 581.286   2
   3   3   2 9877.98 585.890   2
   3  -3  -3 801.286 248.455   2
  -3   3   3 1043.94 218.225   2
  -3  -3  -3 1460.58 283.176   2
   3   3   3 838.678 206.759   2
  -3  -3   3 1099.19 232.366   1
  -3   3   3 1299.27 240.436   1
   3  -3   3 1422.00 336.292   4
   3  -3  -4 7943.12 574.663   2
  -3  -3  -4 8400.55 587.406   2
  -3   3   4 7959.77 522.599   1
  -3  -3   4 7957.60 534.017   1
   3  -3   4 7584.45 603.607   4
  -3   3   4 8010.65 570.485   2
   3   3   4 7749.23 561.195   2
  -3  -3  -5 2701.12 386.530   2
  -3   3   5 2153.16 341.868   2
   3  -3  -5 2304.02 343.559   2
   3   3   5 2494.82 354.526   2
  -3   3   5 2509.84 325.362   1
  -3  -3   5 2320.36 329.872   1
   3  -3   5 2503.02 389.177   4
   3  -3  -6 51864.1 1479.01   2
  -3  -3  -6 47647.8 1422.44   2
  -3   3   6 49920.0 1380.69   1
  -3  -3   6 48601.5 1360.66   1
   3  -3   6 46931.0 1542.04   4
   3   3   6 48662.1 1456.84   2
  -3   3   6 47560.2 1420.47   2
  -3  -3  -7 21083.5 996.753   2
   3  -3  -7 21400.0 1001.36   2
   3  -3   7 20272.3 1058.84   4
  -3   3  -7 20643.9 1050.17   4
  -3   3   7 21386.8 997.175   2
   3   3   7 21125.7 1011.36   2
  -3  -3  -8 8345.81 655.414   2
   3  -3  -8 8990.78 686.137   2
  -3   3  -8 9329.40 738.259   4
   3  -3   8 9824.67 786.041   4
  -3   3  -8 8923.19 694.126   3
   3   3  -8 8616.78 675.459   3
  -3   3   8 8349.99 657.238   2
   3   3   8 8082.64 652.484   2
  -3   3   9 1902.89 351.323   2
   3   3   9 1430.98 313.309   2
   3  -3  -9 1852.52 351.933   2
  -3  -3  -9 1514.87 333.017   2
   3  -3   9 1789.17 423.478   4
   3   3   9 2038.98 304.145   4
  -3   3  -9 1235.32 291.652   3
   3   3  -9 1781.67 343.483   3
  -3   3  10 18892.0 1036.71   2
   3   3  10 19823.1 1056.80   2
   3   3  10 19921.1 854.695   4
  -3   3  10 18206.2 1049.23   3
   3   3  10 18433.0 1038.36   3
   3  -3  10 18499.2 1136.13   4
  -3   3 -10 19762.8 1071.09   3
   3   3 -10 19771.0 1077.26   3
   3   3  11 4186.65 403.062   4
  -3   3  11 4287.29 544.804   3
   3   3  11 4475.97 578.330   3
   3   3  12 3174.70 364.116   4
  -3   3  12 3815.23 532.865   3
   3   3  12 3862.37 565.685   3
   3   3  13 1989.48 448.432   3
   3   3  13 2294.54 328.965   4
  -3   3  13 1797.07 423.201   3
   3   3  14 4248.68 630.318   3
  -3   3  14 5120.98 705.016   3
   3   3  15 5137.53 701.613   3
  -3   3  15 5174.49 697.768   3
  -3   3  16 11270.3 1031.58   3
   3   3  16 9515.05 935.141   3
  -3   3  17 1033.34 398.761   3
   3   3  17 1145.87 429.586   3
   3   3  18 7808.22 919.910   3
  -3   3  18 6556.63 844.873   3
   3   3  19 207.168 328.929   3
  -3   3  19 637.677 414.923   3
  -3   3  20 744.727 369.989   3
   3   3  20 614.823 335.506   3
   3   3  21 5254.35 828.790   3
  -3   3  21 4762.69 749.411   3
   3   3  22 8811.31 1059.75   3
  -3   3  22 6215.03 899.846   3
  -3   3  23 265.499 316.678   3
   3   3  23 249.047 316.098   3
   3   3  24 6894.39 998.960   3
  -3   3  24 7135.18 1011.43   3
   3   3  25 1461.32 535.194   3
  -3   3  25 3100.48 744.562   3
  -3   3  26 13906.1 1471.86   3
   3   3  26 13531.8 1439.16   3
   3   3  27 1326.21 530.061   3
  -3   3  27 1464.07 569.542   3
   3   3  28 6693.60 1068.27   3
  -3   3  28 6386.61 1055.35   3
   3   3  29 2982.97 784.280   3
  -3   3  29 2980.72 777.969   3
   3   3  30 4654.65 928.561   3
  -3   3  30 2304.97 663.133   3
   3   3  31 1394.31 567.023   3
  -3   3  31 529.540 303.794   3
  -3   3  32 1605.94 612.750   3
   3   3  32 902.971 490.353   3
   3  -4   0 212.925 207.019   2
  -3  -4   0-277.467 217.578   2
   3  -4   0 143.649 161.311   4
   3  -4   0-200.224 137.796   1
   3   4   0 12.1399 130.989   1
   3  -4  -1 1150.59 287.900   2
  -3  -4  -1 1389.47 309.781   2
   3  -4   1 1089.03 286.072   2
  -3  -4   1 1094.48 285.675   2
   3  -4   1 1460.48 290.531   4
   3  -4  -1 892.593 191.902   1
   3  -4   1 862.211 184.161   1
   3   4  -1 1111.84 208.293   1
   3   4   1 1177.05 239.305   1
  -3   4   1 1368.65 209.068   1
  -3  -4   1 1294.71 216.315   1
  -3  -4  -2 463.864 280.103   2
   3  -4  -2-424.173 272.064   2
   3   4   2 63.0679 138.099   1
  -3   4   2 202.753 147.384   1
  -3  -4   2 184.701 131.950   1
   3  -4   2 100.897 126.212   1
   3  -4   2 268.006 179.490   4
   3  -4   3 6141.41 442.632   1
  -3  -4   3 6030.94 428.586   1
   3   4   3 5576.37 423.379   1
  -3   4   3 5655.36 426.265   1
   3  -4   3 6179.97 538.349   4
  -3   4   3 6189.00 572.246   2
   3   4   3 5201.90 521.482   2
   3  -4  -3 5276.08 537.907   2
  -3  -4  -3 5460.67 542.617   2
  -3   4   4 476.656 247.170   2
   3  -4  -4 333.211 265.497   2
  -3  -4  -4 196.104 247.475   2
   3   4   4 59.9742 141.658   2
   3  -4   4-102.102 192.962   4
  -3  -4   4 383.171 169.900   1
  -3   4   4 133.030 156.367   1
   3  -4  -5 1256.31 335.861   2
  -3   4   5 843.989 244.572   2
  -3  -4  -5 1575.98 323.681   2
   3   4   5 775.467 263.528   2
  -3  -4   5 1362.79 234.729   1
  -3   4   5 1303.36 264.699   1
   3  -4   5 1489.81 333.843   4
  -3  -4  -6 12023.6 804.075   2
   3  -4  -6 10940.8 774.090   2
  -3  -4   6 12403.6 696.685   1
  -3   4   6 12858.6 703.224   1
   3  -4   6 12373.6 836.425   4
  -3   4   6 12434.6 827.118   2
   3   4   6 13440.1 852.683   2
   3  -4  -7 18175.8 1009.30   2
  -3  -4  -7 18500.5 1047.06   2
   3  -4   7 18815.6 1055.89   4
  -3   4  -7 18221.9 1038.13   4
  -3   4   7 19164.6 1031.54   2
   3   4   7 19142.1 1032.14   2
  -3  -4  -8 530.756 292.146   2
   3  -4  -8 124.544 222.215   2
  -3   4   8 18.6286 197.998   2
   3  -4   8 229.889 238.562   4
  -3  -4  -9 9721.89 793.276   2
   3  -4  -9 10266.9 810.239   2
   3   4   9 10045.6 566.303   4
   3  -4   9 11056.8 879.354   4
  -3  -4 -10 4650.00 573.431   2
   3  -4 -10 5368.73 611.158   2
   3   4  10 5242.37 431.692   4
   3  -4 -11 4478.02 601.803   2
  -3  -4 -11 4486.43 617.043   2
   3   4  11 3878.95 379.752   4
   3  -4 -12 304.160 345.777   2
  -3   4  12 409.775 316.794   3
   3   4  12 20.0774 220.090   3
   3   4  12-97.2282 158.592   4
  -3   4  13 446.247 261.743   3
   3   4  13-222.608 240.858   3
   3   4  13-198.635 176.440   4
   3   4  14 1122.53 366.428   3
  -3   4  14 719.418 297.322   3
  -3   4  15 6797.21 855.298   3
   3   4  15 8718.62 963.245   3
  -3   4  16 454.775 215.319   3
   3   4  16 302.255 286.568   3
  -3   4  17 366.767 284.734   3
   3   4  17 351.641 299.417   3
   3   4  18 1973.05 514.856   3
  -3   4  18 2564.24 554.893   3
   3   4  19 105.177 238.068   3
  -3   4  19-145.700 261.365   3
  -3   4  20 2341.14 633.221   3
   3   4  20 1547.44 520.531   3
  -3   4  21 271.502 352.816   3
   3   4  21 470.003 375.405   3
   3   4  22-83.6097 339.966   3
  -3   4  22-122.158 281.863   3
   3   4  23 316.671 332.144   3
  -3   4  23 415.393 328.083   3
   3   4  24 443.015 404.372   3
  -3   4  24 714.577 458.284   3
   3   4  25-198.020 324.857   3
  -3   4  25 867.749 435.527   3
  -3   4  26 790.882 569.335   3
   3   4  26-2.29690 323.394   3
   3   4  27 198.656 360.545   3
  -3   4  27 298.428 342.602   3
   3   4  28-52.1497 339.492   3
  -3   4  28-29.1943 356.876   3
   3   4  29 551.181 329.984   3
  -3   4  29 1223.20 529.928   3
   3   4  30 914.796 505.770   3
  -3   4  30 1158.45 619.266   3
  -3   4  31 1003.21 593.609   3
   3   4  31 287.605 416.158   3
   3  -5   0 16627.8 669.774   1
   3   5   0 16232.4 653.330   1
   3  -5   0 17798.8 839.378   4
   3  -5   0 16638.1 993.033   2
  -3  -5   0 18598.8 1028.28   2
   3   5   1 9774.15 515.132   1
   3  -5   1 10018.2 518.960   1
   3  -5  -1 10222.1 617.818   4
   3  -5   1 10335.6 667.898   4
  -3  -5  -1 9659.24 770.993   2
   3  -5   1 9612.60 749.544   2
   3  -5  -1 10782.4 809.861   2
  -3  -5   1 9547.54 759.942   2
   3  -5   2 8508.51 490.739   1
   3   5   2 7670.57 465.139   1
  -3   5   2 8024.82 488.616   1
  -3  -5   2 7668.84 467.274   1
   3  -5  -2 7531.06 511.666   4
   3  -5   2 8114.89 620.939   4
   3  -5  -2 8098.20 715.546   2
  -3  -5  -2 7416.99 678.515   2
  -3  -5   2 8753.82 728.553   2
   3  -5   2 7983.81 699.367   2
   3  -5  -3 397.352 284.427   2
  -3  -5  -3 54.6870 232.303   2
   3  -5   3 175.349 214.324   4
   3  -5  -3-23.5690 114.744   4
   3  -5   3 224.931 146.552   1
   3   5   3-57.2543 127.101   1
  -3   5   3-132.802 137.790   1
  -3  -5   3 129.287 137.844   1
   3  -5  -4 2124.09 420.111   2
  -3  -5  -4 2223.21 443.085   2
  -3  -5   4 2169.27 267.757   1
   3  -5   4 2450.87 303.022   1
   3   5   4 2336.03 301.286   1
  -3   5   4 2387.66 298.589   1
   3  -5   4 2234.52 378.254   4
   3  -5  -5 5433.60 605.023   2
  -3   5   5 4749.66 423.141   1
  -3  -5   5 5378.34 433.831   1
   3  -5   5 4952.67 548.623   4
  -3  -5  -5 5626.62 629.640   2
  -3  -5  -6 10543.9 853.325   2
   3  -5  -6 10860.2 859.240   2
   3  -5   6 10819.1 821.790   4
  -3   5   6 10322.1 638.432   1
  -3  -5   6 9776.20 612.064   1
  -3  -5  -7 87.2147 302.053   2
   3  -5  -7 137.876 219.219   2
  -3   5   7-134.987 156.400   1
  -3  -5   7 90.3626 137.718   1
   3  -5  -8 4056.45 555.337   2
  -3  -5  -8 4553.11 585.425   2
  -3   5   8 3884.96 441.120   1
  -3  -5   8 3362.37 393.041   1
   3  -5  -9 4397.37 600.430   2
  -3  -5  -9 5257.27 637.869   2
   3   5   9 4313.00 350.593   4
   3  -5 -10 22615.3 1291.07   2
  -3  -5 -10 22030.2 1300.61   2
   3   5  10 21969.2 771.654   4
   3  -5 -11 4740.01 654.697   2
  -3  -5 -11 3931.83 592.096   2
   3   5  11 3782.36 340.104   4
   3  -5 -12 13664.0 1085.79   2
  -3  -5 -12 12633.4 1057.21   2
   3   5  12 12657.4 644.298   4
  -3  -5 -13-26.3953 228.379   2
   3  -5 -13 777.205 327.535   2
   3  -5 -14 1754.96 417.159   2
   3   5  14 2029.38 445.784   3
  -3   5  14 1180.70 367.799   3
  -3   5  15 2153.06 512.432   3
   3   5  15 2102.86 498.152   3
   3   5  16 1310.03 460.827   3
  -3   5  16 646.818 327.303   3
  -3   5  17 2249.69 545.649   3
   3   5  17 1842.50 544.674   3
  -3   5  18 909.394 378.066   3
   3   5  18 785.545 404.891   3
  -3   5  19 2020.77 571.743   3
   3   5  19 1822.56 527.800   3
  -3   5  20 5697.18 864.915   3
   3   5  20 5452.49 873.684   3
  -3   5  21 7482.75 1011.65   3
   3   5  21 5960.29 899.635   3
  -3   5  22 10085.5 1183.49   3
   3   5  22 12499.6 1329.75   3
   3   5  23 1038.12 427.363   3
  -3   5  23 1647.61 620.374   3
   3   5  24 9421.88 1209.53   3
  -3   5  24 7459.67 1097.10   3
  -3   5  25-105.833 256.884   3
   3   5  25-245.883 269.176   3
  -3   5  26 3145.82 778.791   3
   3   5  26 3188.36 766.779   3
   3   5  27-363.425 360.550   3
  -3   5  27-682.054 476.630   3
   3   5  28 2637.48 713.429   3
  -3   5  28 1443.74 591.512   3
   3   5  29 408.457 426.534   3
  -3   5  29-328.388 479.351   3
  -3   5  30 3945.48 937.549   3
   3   5  30 2950.05 825.004   3
   3  -6   0 186.903 275.389   2
  -3  -6   0 371.307 330.409   2
   3  -6   0 220.851 183.163   4
   3  -6  -1 188.783 228.149   2
  -3  -6  -1 790.124 336.699   2
  -3  -6   1 323.698 286.255   2
   3  -6   1 528.700 341.632   2
   3  -6  -1 231.222 158.628   4
   3  -6   1 301.125 158.847   4
   3  -6   1 75.3648 114.389   1
   3   6   1 230.915 128.479   1
  -3  -6   2 93.4654 247.949   2
   3  -6   2 695.075 321.988   2
   3  -6  -2 110.649 295.947   2
  -3  -6  -2 233.846 209.166   2
   3  -6   2 337.099 140.021   1
   3   6   2 302.028 152.224   1
   3  -6   2 19.9531 171.909   4
   3  -6  -2 154.341 128.017   4
  -3  -6   3 380.457 338.851   2
   3  -6  -3 346.052 267.570   2
  -3  -6  -3 421.269 288.329   2
   3   6   3 333.137 148.977   1
  -3  -6   3 366.450 134.748   1
  -3   6   3 396.257 150.513   1
   3  -6   3 271.557 119.009   1
   3  -6  -3 403.625 148.278   4
   3  -6   3 158.081 197.295   4
   3  -6   3 610.202 330.462   2
  -3  -6  -4 6396.17 716.004   2
  -3  -6   4 6164.88 437.390   1
   3  -6   4 6621.32 460.683   1
  -3   6   4 5948.11 437.158   1
   3   6   4 5829.60 435.859   1
   3  -6  -4 7098.22 465.315   4
   3  -6  -4 6934.51 750.324   2
  -3  -6  -5 311.271 268.324   2
   3  -6  -5-336.844 226.378   2
   3  -6  -5 34.4901 94.6079   4
   3   6   5 132.679 158.573   1
   3  -6   5-15.7615 103.440   1
  -3   6   5 154.705 153.443   1
  -3  -6   5 147.819 107.696   1
  -3  -6  -6 29.2172 289.288   2
   3  -6  -6 263.412 268.506   2
   3  -6  -6 144.629 107.017   4
  -3  -6   6 99.3819 141.690   1
  -3   6   6 702.880 248.645   1
   3  -6  -7 890.681 312.049   2
  -3  -6  -7 500.689 270.453   2
   3  -6  -7 391.886 106.464   4
  -3   6   7 507.177 189.612   1
  -3  -6   7 298.384 129.581   1
  -3  -6  -8 705.216 299.328   2
   3  -6  -8 894.003 379.489   2
  -3  -6   8 794.177 209.125   1
  -3   6   8 890.731 229.489   1
   3  -6  -9 7.19710 252.239   2
   3   6   9 131.552 106.210   4
  -3   6   9 228.977 189.847   1
  -3  -6   9 80.7048 117.431   1
   3  -6 -10 5174.96 693.240   2
  -3  -6 -10 5208.55 704.008   2
   3   6  10 5029.91 325.723   4
   3  -6 -11 1364.92 420.563   2
  -3  -6 -11 1895.61 481.496   2
   3  -6 -12 2787.03 546.985   2
  -3  -6 -12 2678.76 560.778   2
  -3  -6 -13 963.287 381.483   2
   3  -6 -13 948.428 432.794   2
  -3  -6 -14 152.451 295.943   2
   3  -6 -14 95.6818 228.205   2
  -3  -6 -15 404.595 374.142   2
   3  -6 -15 454.991 432.032   2
  -3   6  15 714.653 401.233   3
   3   6  15 506.379 394.565   3
  -3   6  16 2589.57 603.346   3
   3   6  16 2301.22 574.194   3
  -3   6  17 805.971 416.456   3
   3   6  17 760.054 404.491   3
  -3   6  18 239.087 339.262   3
   3   6  18 91.7724 308.746   3
  -3   6  19 36.6798 286.481   3
   3   6  19 859.027 462.150   3
  -3   6  20 210.419 392.601   3
   3   6  20-193.712 364.739   3
   3   6  21-297.948 416.904   3
  -3   6  21 203.281 335.671   3
   3   6  22 759.021 458.364   3
  -3   6  22 368.600 425.738   3
   3   6  23 575.538 394.292   3
  -3   6  23 233.582 381.056   3
   3   6  24 326.201 322.216   3
  -3   6  24 299.454 334.455   3
   3   6  25 925.988 520.273   3
  -3   6  25 917.035 543.411   3
  -3   6  26 1435.58 545.649   3
   3   6  26 845.546 519.472   3
  -3   6  27 715.614 430.492   3
   3   6  27 254.245 353.380   3
   3   6  28 77.7052 365.521   3
  -3   6  28 1223.68 623.223   3
   3   6  29-171.937 321.568   3
  -3   6  29 764.108 502.171   3
   3  -7   0-2.02919 277.570   2
  -3  -7   0 179.619 318.513   2
   3  -7  -1 2594.03 544.943   2
  -3  -7   1 1924.86 425.544   2
  -3  -7  -1 2997.33 512.601   2
   3  -7   1 2425.69 528.416   2
   3   7   2 3337.39 279.838   1
   3  -7   2 3222.26 279.649   1
   3  -7   2 3191.40 530.896   2
   3  -7  -2 3387.51 543.687   2
  -3  -7   2 2623.63 518.966   2
  -3  -7  -2 3379.43 587.400   2
   3   7   3 5334.61 365.959   1
   3  -7   3 4708.35 344.608   1
   3  -7   3 5009.48 682.361   2
  -3  -7   3 4717.55 670.300   2
  -3  -7  -3 5023.88 684.390   2
   3  -7  -3 4954.97 668.140   2
  -3  -7  -4 4970.49 672.633   2
  -3  -7   4 6245.71 769.661   2
   3  -7  -4 6180.25 747.901   2
  -3   7   4 5205.46 394.578   1
   3  -7   4 5588.42 401.138   1
   3   7   4 5911.48 405.858   1
  -3  -7   4 4901.72 362.250   1
   3  -7  -4 5800.27 444.966   4
   3  -7   4 6216.51 759.688   2
   3  -7  -5 6384.76 778.560   2
   3   7   5 6983.42 482.746   1
   3  -7   5 7045.35 472.923   1
  -3   7   5 7430.17 493.662   1
  -3  -7   5 6721.05 463.020   1
   3  -7  -5 7431.08 464.272   4
  -3  -7  -5 7999.09 858.899   2
  -3  -7  -6 3065.93 579.504   2
   3  -7  -6 3255.39 558.875   2
   3  -7  -6 3165.47 288.506   4
  -3  -7   6 2978.05 316.207   1
   3  -7   6 2898.22 337.742   1
  -3   7   6 3340.27 354.399   1
   3   7   6 3258.64 366.732   1
  -3  -7  -7 213.609 280.424   2
   3  -7  -7 416.847 318.344   2
   3  -7  -7 165.937 90.3947   4
  -3  -7   7 186.448 126.325   1
  -3   7   7 15.1609 130.689   1
   3  -7  -8 3784.60 659.586   2
  -3  -7  -8 4272.33 646.980   2
   3  -7  -8 3081.38 234.285   4
   3   7   8 3764.83 231.673   4
  -3  -7   8 3503.65 399.749   1
  -3   7   8 3095.87 388.037   1
   3  -7  -9 5472.02 749.068   2
  -3  -7  -9 3719.27 627.977   2
   3   7   9 4023.59 205.322   4
   3  -7  -9 3730.37 238.698   4
  -3  -7   9 3668.05 415.033   1
  -3   7   9 3738.19 437.071   1
  -3  -7 -10 701.494 363.375   2
   3  -7 -10 1661.85 513.167   2
   3  -7 -10 788.833 105.355   4
  -3  -7  10 1023.95 247.825   1
  -3   7  10 1091.61 271.752   1
  -3  -7 -11 353.617 309.515   2
   3  -7 -11 859.075 443.857   2
  -3  -7  11 585.734 261.056   1
   3  -7 -12 924.057 361.754   2
  -3  -7 -12 1535.20 499.557   2
   3  -7 -13 3558.42 663.510   2
  -3  -7 -13 3674.99 692.222   2
   3  -7 -14 1547.90 459.009   2
  -3  -7 -14 1371.26 515.033   2
   3  -7 -15 17352.2 1430.03   2
  -3  -7 -15 14602.6 1315.83   2
   3  -7 -16 3666.42 707.479   2
  -3  -7 -16 4332.79 813.899   2
   3   7  17 5928.11 911.745   3
  -3   7  17 4390.49 801.361   3
   3   7  18 5330.15 875.571   3
  -3   7  18 5891.29 893.978   3
  -3   7  19 3399.42 732.833   3
   3   7  19 2240.97 605.653   3
   3   7  20 3828.78 810.246   3
  -3   7  20 2630.63 651.844   3
   3   7  21 775.647 439.272   3
  -3   7  21 1018.83 515.495   3
   3   7  22 1936.73 637.060   3
  -3   7  22 647.367 385.515   3
  -3   7  23-85.4355 328.180   3
   3   7  23 61.9791 337.296   3
  -3   7  24 886.378 459.706   3
   3   7  24 1578.15 571.193   3
  -3   7  25-48.7986 362.096   3
   3   7  25 271.288 388.791   3
   3   7  26 2247.57 742.373   3
  -3   7  26 2934.03 823.823   3
   3   7  27 493.699 550.690   3
  -3   7  27 368.288 386.005   3
   3  -8   0-82.4270 248.799   2
  -3  -8   0 270.722 273.876   2
  -3  -8   1-11.6139 238.045   2
  -3  -8  -1 388.756 332.206   2
   3  -8  -1 168.057 224.756   2
   3  -8   1 406.841 376.834   2
   3  -8   2 2335.95 532.481   2
  -3  -8   2 4186.57 672.624   2
   3  -8  -2 4019.49 678.624   2
  -3  -8  -2 3431.79 584.071   2
   3  -8   3 4070.48 673.958   2
  -3  -8   3 4941.70 723.318   2
   3  -8  -3 6319.59 843.768   2
  -3  -8  -3 4790.76 713.733   2
   3  -8   4 2555.71 240.215   1
   3   8   4 2296.95 230.693   1
   3  -8   4 2552.46 594.130   2
  -3  -8   4 1780.21 500.732   2
   3  -8  -4 2448.21 578.171   2
  -3  -8  -4 2003.16 484.958   2
   3   8   5 3171.76 283.538   1
   3  -8   5 2990.61 280.960   1
  -3  -8   5 3257.00 667.712   2
   3  -8   5 2531.37 597.886   2
   3  -8  -5 2793.09 604.770   2
  -3  -8  -5 3228.14 611.690   2
   3  -8   6 522.150 156.270   1
  -3   8   6 579.066 167.396   1
   3   8   6 126.674 107.520   1
  -3  -8   6 437.181 126.981   1
   3  -8  -6 533.692 366.499   2
  -3  -8  -6 427.822 363.823   2
  -3  -8   6 701.435 324.306   2
   3  -8   6 172.222 287.699   2
   3  -8  -7 574.926 326.897   2
  -3  -8  -7 300.493 377.295   2
   3  -8   7 407.881 155.307   1
   3   8   7 279.534 122.511   1
  -3   8   7 392.565 162.554   1
   3  -8  -8 3487.20 675.770   2
  -3  -8  -8 2695.73 566.509   2
   3  -8   8 2614.21 329.531   1
  -3   8   8 2727.94 354.242   1
   3   8   8 3296.72 388.372   1
  -3  -8  -9 912.207 382.889   2
   3  -8  -9 559.724 366.195   2
  -3   8   9 682.516 238.670   1
   3  -8 -10 33.5301 235.441   2
  -3  -8 -10 25.0146 324.308   2
  -3   8  10 97.8597 150.021   1
  -3  -8 -11-310.296 414.437   2
   3  -8 -11-410.435 432.841   2
  -3   8  11 451.260 219.355   1
  -3  -8 -12 756.278 448.643   2
   3  -8 -12 944.451 388.256   2
   3  -8 -13 777.011 441.204   2
  -3  -8 -13 294.243 392.039   2
  -3  -8 -14 784.133 501.342   2
   3  -8 -14 123.202 271.842   2
   3  -8 -15 323.889 307.440   2
  -3  -8 -15 275.846 284.451   2
  -3  -8 -16 831.448 420.374   2
   3  -8 -16 712.237 453.212   2
   3  -8 -17 845.260 524.133   2
  -3  -8 -17 1156.70 568.385   2
   3  -8 -18-88.5674 268.605   2
  -3   8  18 80.5487 233.192   3
   3   8  18-393.920 344.571   3
  -3   8  19-54.7852 235.431   3
   3   8  19-221.757 253.237   3
  -3   8  20 542.422 380.415   3
   3   8  20 107.461 286.485   3
   3   8  21 176.096 344.147   3
  -3   8  21 687.477 425.678   3
  -3   8  22-46.0812 322.294   3
   3   8  22 638.064 414.678   3
   3   8  23 403.191 371.652   3
  -3   8  23 527.155 438.977   3
   3   8  24 1519.46 609.575   3
  -3   8  24 748.082 523.931   3
   3   8  25 494.920 487.023   3
  -3   8  25 447.201 501.848   3
  -3   8  26-325.441 418.301   3
   3  -9   0 387.130 337.359   2
  -3  -9   0 373.461 383.016   2
  -3  -9  -1 4290.93 714.958   2
   3  -9   1 5334.94 818.162   2
  -3  -9   1 4997.02 788.312   2
   3  -9  -1 6037.63 861.232   2
  -3  -9   2 4564.14 753.981   2
   3  -9   2 4181.79 706.328   2
   3  -9  -2 3855.28 681.121   2
  -3  -9  -2 4843.46 787.163   2
  -3  -9  -3 7120.73 893.185   2
   3  -9   3 6763.00 877.999   2
  -3  -9   3 7261.73 959.956   2
   3  -9  -3 7513.81 955.577   2
  -3  -9  -4 738.257 451.787   2
   3  -9  -4 810.105 396.977   2
   3  -9   4 1205.99 474.332   2
  -3  -9   4 616.605 363.948   2
  -3  -9   5-154.686 361.866   2
  -3  -9  -5 482.889 383.183   2
   3  -9  -5-253.233 302.438   2
   3  -9   5 107.687 280.704   2
   3  -9  -6-280.181 311.084   2
  -3  -9  -6 576.687 361.906   2
  -3  -9   6 101.339 305.426   2
   3  -9   6-478.304 355.957   2
   3  -9  -7 680.720 391.933   2
  -3  -9  -7 634.560 427.646   2
  -3  -9   7 999.526 431.990   2
   3  -9   7 961.128 485.058   2
   3  -9  -8 1055.85 443.067   2
  -3  -9  -8 1865.43 529.010   2
  -3  -9   8 1209.78 499.843   2
  -3  -9  -9 3323.08 701.289   2
   3  -9  -9 3093.11 663.350   2
   3  -9 -10 5409.83 867.959   2
  -3  -9 -10 4347.48 749.607   2
  -3  -9 -11 6025.90 930.214   2
   3  -9 -11 7053.75 969.064   2
   3  -9 -12 263.449 309.654   2
  -3  -9 -12 460.222 413.428   2
  -3  -9 -13 3022.58 704.506   2
   3  -9 -13 2986.34 690.086   2
  -3  -9 -14 733.967 441.193   2
   3  -9 -14 35.3339 323.193   2
  -3  -9 -15 940.778 497.713   2
   3  -9 -15 2374.16 650.519   2
   3  -9 -16 575.711 412.222   2
  -3  -9 -16 1414.76 570.333   2
   3  -9 -17 1044.07 471.318   2
  -3  -9 -17 458.007 437.113   2
  -3   9  18 354.682 391.344   3
   3   9  18 933.466 513.194   3
   3  -9 -18 509.959 532.432   2
  -3  -9 -18 46.8546 394.300   2
   3   9  19 2179.03 680.642   3
  -3   9  19 3373.33 804.334   3
   3   9  20 533.597 351.023   3
  -3   9  20 1596.18 631.248   3
  -3   9  21 3833.78 828.499   3
   3   9  21 2727.58 717.338   3
  -3   9  22 1836.58 631.834   3
   3   9  22 1276.68 537.498   3
  -3   9  23 1429.14 551.743   3
   3   9  23 2283.35 768.892   3
   3 -10   0 211.955 349.706   2
  -3 -10   0 596.037 384.401   2
  -3 -10   1 1442.68 550.394   2
   3 -10   1 1179.34 541.424   2
   3 -10  -1 1207.02 511.707   2
  -3 -10  -1 1353.39 525.315   2
  -3 -10   2 3298.25 680.092   2
   3 -10   2 2336.50 610.269   2
   3 -10  -2 4474.20 831.007   2
  -3 -10  -2 2865.74 640.334   2
   3 -10  -3 663.429 359.527   2
   3 -10   3 425.721 358.950   2
  -3 -10  -3 108.213 312.923   2
  -3 -10   3 458.528 360.625   2
   3 -10   4 196.256 316.273   2
  -3 -10  -4 632.487 459.429   2
  -3 -10   4 1100.85 541.977   2
   3 -10  -4 145.701 376.814   2
   3 -10   5 1396.20 505.686   2
  -3 -10   5 2267.32 605.599   2
  -3 -10  -5 997.573 403.919   2
   3 -10  -5 1070.35 492.069   2
  -3 -10   6-37.0785 359.846   2
   3 -10  -6 404.423 384.996   2
  -3 -10  -6-31.3138 332.379   2
   3 -10   6 233.913 373.385   2
   3 -10   7 781.250 533.756   2
   3 -10  -7 169.942 268.299   2
  -3 -10   7 382.685 342.699   2
  -3 -10  -7 454.046 514.314   2
  -3 -10   8-365.302 400.806   2
   3 -10   8 856.622 451.721   2
   3 -10  -8 249.152 329.530   2
  -3 -10  -8-411.701 310.690   2
  -3 -10  -9 1434.74 490.155   2
  -3 -10   9 1700.99 533.247   2
   3 -10  -9 1891.54 584.051   2
   3 -10   9 2437.76 656.145   2
   3 -10 -10 2696.34 637.764   2
  -3 -10 -10 2237.45 658.904   2
   3 -10  10 2566.21 657.794   2
  -3 -10  10 2237.89 578.219   2
  -3 -10 -11-40.9562 344.780   2
   3 -10 -11 9.42582 319.014   2
   3 -10 -12 511.287 456.161   2
  -3 -10 -12 487.854 416.290   2
  -3 -10 -13 548.454 403.828   2
   3 -10 -13 256.681 435.469   2
   3 -10 -14 309.736 405.864   2
  -3 -10 -14 819.159 472.536   2
   3 -10 -15 471.796 412.751   2
  -3 -10 -15-178.842 334.506   2
   3 -10 -16 449.397 378.094   2
  -3 -10 -16 105.563 353.794   2
   3 -10 -17-245.206 377.062   2
  -3 -10 -17 880.385 502.861   2
  -3 -10 -18 181.674 409.083   2
   3 -10 -18 315.493 360.429   2
  -3  10  19 68.2304 305.907   3
   3  10  19 73.2519 277.347   3
   3 -10 -19-149.192 293.411   2
  -3 -10 -19 257.042 495.862   2
  -3  10  20-62.1026 394.621   3
   3  10  20-149.842 337.058   3
   3  10  21 961.742 576.331   3
  -3  10  21 873.794 555.962   3
   3 -11   0-125.336 282.611   2
  -3 -11   0 346.373 421.743   2
  -3 -11   1 676.121 507.347   2
   3 -11   1 1151.69 508.501   2
   3 -11  -1 212.087 278.584   2
  -3 -11  -1-103.763 373.890   2
   3 -11  -2 300.429 416.545   2
  -3 -11  -2 255.398 385.686   2
   3 -11   2 481.546 345.237   2
  -3 -11   2-458.399 515.439   2
   3 -11  -3 361.520 407.389   2
  -3 -11  -3 436.716 427.388   2
   3 -11   3 146.695 271.268   2
  -3 -11   3 347.608 408.757   2
  -3 -11  -4 3640.67 785.476   2
   3 -11   4 2789.12 669.906   2
  -3 -11   4 3022.68 743.579   2
   3 -11  -4 3690.62 822.024   2
  -3 -11   5 974.946 503.519   2
   3 -11  -5 1138.23 518.756   2
  -3 -11  -5 934.321 442.514   2
   3 -11   5 990.044 486.429   2
   3 -11   6 1975.59 654.000   2
   3 -11  -6 2013.87 634.076   2
  -3 -11  -6 2519.68 650.195   2
  -3 -11   6 3257.63 804.117   2
   3 -11   7 3700.51 806.199   2
  -3 -11   7 3440.05 742.997   2
   3 -11  -7 4261.37 863.866   2
  -3 -11  -7 5409.48 960.525   2
   3 -11   8 419.122 460.989   2
  -3 -11   8 146.693 422.782   2
   3 -11  -8-36.1783 295.979   2
  -3 -11  -8 729.145 554.989   2
   3 -11   9 3017.59 768.434   2
  -3 -11  -9 2589.40 736.665   2
  -3 -11   9 3572.64 788.105   2
   3 -11  -9 2599.09 680.036   2
  -3 -11  10 917.579 432.892   2
  -3 -11 -10 1218.78 571.396   2
   3 -11 -10 1683.89 594.563   2
   3 -11  10 768.733 556.704   2
   3 -11 -11 817.683 470.666   2
  -3 -11  11 467.544 373.447   2
   3 -11  11 1659.67 591.957   2
  -3 -11 -11 1439.01 614.489   2
  -3 -11 -12 896.026 551.479   2
   3 -11 -12 1301.52 567.020   2
   3 -11  12 1443.91 603.684   2
  -3 -11  12 796.962 461.976   2
  -3 -11 -13 1914.34 682.452   2
   3 -11 -13 631.410 485.221   2
   3 -11 -14 187.546 355.103   2
  -3 -11 -14 913.477 494.645   2
   3 -11 -15 2281.53 710.107   2
  -3 -11 -15 1776.54 711.686   2
  -3 -11 -16 996.588 634.378   2
   3 -11 -16-43.5937 378.934   2
   3 -11 -17 2527.83 755.542   2
  -3 -11 -17 393.349 420.872   2
   3 -12   0-212.698 306.476   2
  -3 -12   0 91.0906 403.872   2
  -3 -12  -1 1583.71 582.793   2
   3 -12   1 525.479 287.551   2
  -3 -12   1 1064.53 553.842   2
   3 -12  -1 980.274 462.206   2
   3 -12  -2 133.797 327.252   2
  -3 -12  -2 940.850 497.779   2
   3 -12   2-284.696 431.468   2
  -3 -12   2 481.142 428.758   2
  -3 -12  -3 68.3815 423.510   2
  -3 -12   3 364.351 393.230   2
   3 -12   3-87.4369 434.705   2
   3 -12  -3 405.764 481.749   2
  -3 -12  -4 1643.07 639.451   2
   3 -12   4 1716.01 626.690   2
  -3 -12   4 1943.61 669.896   2
   3 -12  -4 365.448 441.107   2
  -3 -12   5 536.012 421.320   2
   3 -12  -5 939.063 531.572   2
  -3 -12  -5 1109.12 521.887   2
   3 -12   5 488.346 423.318   2
  -3 -12  -6 138.413 323.949   2
   3 -12   6 61.2417 469.530   2
   3 -12  -6 160.286 475.852   2
  -3 -12   6 827.339 483.703   2
  -3 -12   7-21.2774 316.078   2
   3 -12  -7 394.874 460.571   2
  -3 -12  -7 590.204 383.140   2
   3 -12   7 328.693 414.969   2
  -3 -12   8 663.273 552.745   2
   3 -12  -8 1218.67 620.277   2
  -3 -12  -8 473.335 379.784   2
   3 -12   8 560.496 492.675   2
  -3 -12  -9-47.2161 284.020   2
  -3 -12   9 197.139 405.269   2
   3 -12   9 533.891 489.597   2
   3 -12  -9 251.170 409.597   2
   3 -12  10 798.343 493.631   2
  -3 -12  10 97.2600 399.618   2
  -3 -12 -10 73.6065 305.888   2
   3 -12 -10 313.189 407.771   2
  -3 -12  11 1272.15 558.410   2
   3 -12  11 1420.34 601.750   2
   3 -12  12 890.398 518.851   2
  -3 -12  12 1286.20 666.093   2
   3 -12 -12-493.354 471.604   2
  -3 -12 -12-514.212 444.024   2
  -3 -12  13 216.548 429.521   2
  -3 -13   0 4001.06 962.968   2
  -3 -13  -1 840.969 540.543   2
  -3 -13   1 1924.27 734.243   2
  -3 -13  -2 972.529 511.563   2
  -3 -13   2 682.975 425.963   2
  -3 -13   3-266.422 517.658   2
  -4   0   0 4780.11 449.169   1
   4   0   0 5150.29 481.138   1
   4   0  -1 47.8623 214.375   1
   4   0   1 30.3149 226.081   1
  -4   0   1 46.0457 177.984   1
   4   0   2 6368.66 541.071   1
   4   0  -2 6288.17 531.061   1
  -4   0   2 6563.81 523.518   1
   4   0  -3-256.037 239.154   1
  -4   0   3 176.460 197.367   1
  -4   0  -3 17.6287 71.8007   3
   4   0  -3-34.9599 70.8241   3
  -4   0   3 100.901 72.4962   3
   4   0   3-68.1752 72.7993   3
  -4   0   4 38098.3 1246.06   1
  -4   0  -4 35971.9 807.490   3
   4   0  -4 37076.7 808.254   3
  -4   0   4 35889.5 805.764   3
   4   0   4 35816.3 798.531   3
  -4   0   5 240.837 191.368   1
  -4   0  -5 66.8730 107.433   3
   4   0  -5 209.500 114.138   3
  -4   0   5 74.4804 127.161   3
   4   0   5 108.379 115.032   3
  -4   0   6 12125.9 745.839   1
   4   0  -6 10967.3 554.808   3
  -4   0  -6 10760.7 555.650   3
  -4   0   6 11272.9 563.137   3
   4   0   6 10510.7 551.720   3
  -4   0   7 257.003 249.734   1
  -4   0   7-93.6564 133.562   3
  -4   0  -7 128.728 158.036   3
   4   0  -7 100.823 147.835   3
   4   0   7-32.2176 152.944   3
   4   0   8 4146.16 483.427   4
   4   0  -8 3549.29 378.165   3
  -4   0   8 3683.99 385.018   3
  -4   0  -8 3251.58 363.255   3
   4   0   8 2892.61 364.621   3
   4   0   9-178.600 261.641   4
  -4   0   9 290.048 199.842   3
   4   0  -9 214.803 176.207   3
  -4   0  -9 122.511 173.953   3
   4   0   9 92.8181 170.119   3
   4   0  10 32984.0 1228.05   3
  -4   0 -10 34624.7 1282.61   3
   4   0 -10 32447.6 1264.44   3
  -4   0  10 34575.4 1266.81   3
   4   0  10 34438.8 1376.51   4
   4   0  11 8.16943 201.200   4
   4   0  11 43.6986 177.406   3
   4   0 -11 322.703 217.082   3
  -4   0 -11 279.482 210.284   3
  -4   0  11 58.8327 188.225   3
  -4   0 -12 20409.5 1090.63   3
   4   0  12 21497.2 1118.64   3
   4   0  12 21336.0 1167.68   4
  -4   0  12 21498.3 1115.96   3
   4   0 -12 22015.7 1121.75   3
  -4   0  13 60.0461 192.097   3
   4   0  13 221.684 216.370   3
   4   0  14 21332.1 1236.58   4
   4   0  14 18487.3 1118.72   3
  -4   0  14 19349.9 1149.55   3
   4   0  15 432.480 353.339   4
   4   0  15 293.568 273.455   3
  -4   0  15 545.821 333.300   3
   4   0  16 22462.3 1362.60   3
  -4   0  16 24503.2 1405.59   3
   4   0  16 25130.8 1424.59   4
   4   0  17 286.876 265.656   3
  -4   0  17 189.578 231.034   3
  -4   0  18 15903.6 1197.96   3
   4   0  18 14815.5 1161.24   3
   4   0  19-176.819 205.636   3
  -4   0  19-233.026 244.534   3
  -4   0  20 7223.21 866.534   3
   4   0  20 9143.90 968.395   3
   4   0  21 254.635 305.082   3
  -4   0  21 645.637 429.979   3
  -4   0  22 5007.00 804.292   3
   4   0  22 4975.92 778.511   3
  -4   0  23-36.8249 236.379   3
   4   0  23 459.781 363.888   3
  -4   0  24 16316.1 1457.79   3
   4   0  24 15238.1 1392.16   3
  -4   0  25-72.7775 376.122   3
   4   0  25 1149.36 535.962   3
   4   0  26 5532.51 944.038   3
  -4   0  26 4315.44 795.481   3
   4   0  27 549.834 477.259   3
  -4   0  27-5.03947 292.973   3
   4   0  28 268.907 462.970   3
  -4   0  28-236.140 308.788   3
   4   0  29 350.081 353.615   3
  -4   0  29-97.9053 314.352   3
   4   0  30 698.545 424.395   3
  -4   0  30 196.477 408.332   3
   4   0  31 566.349 398.631   3
  -4   0  31-53.3770 262.850   3
   4   0  32 2877.51 773.981   3
  -4   0  32 3287.07 803.526   3
   4  -1   0 460.641 252.567   1
  -4  -1   0-41.6920 193.115   1
   4   1   0 217.212 245.871   1
  -4   1   0-30.2947 167.413   1
   4  -1   0 44.9884 72.4943   2
  -4  -1   0-2.92617 64.2424   2
   4  -1   1 689.140 259.426   1
  -4   1   1 914.069 265.461   1
   4  -1  -1 276.336 229.754   1
   4   1  -1 335.014 198.789   1
  -4  -1   1 483.964 235.605   1
   4   1   1 681.471 226.618   1
   4  -1  -1 488.954 107.719   2
  -4  -1  -1 681.727 102.379   2
   4   1   1 461.855 68.6551   2
  -4  -1   1 464.256 101.307   2
  -4  -1   2 2308.82 328.445   1
   4   1   2 2280.29 338.727   1
   4   1  -2 2368.44 367.542   1
  -4   1   2 1458.78 282.107   1
  -4  -1  -2 2126.04 180.095   2
   4  -1  -2 1731.69 323.260   1
   4  -1   2 1619.83 314.270   1
   4  -1  -2 2242.47 189.599   2
   4   1   2 1696.75 159.059   2
  -4   1   2 1991.44 187.907   2
   4   1  -2 1998.96 179.220   3
  -4   1  -2 2042.49 185.378   3
  -4  -1   3 3407.81 408.141   1
   4  -1  -3 3074.78 391.188   1
  -4   1   3 3300.06 390.223   1
   4   1  -3 3939.92 445.549   1
   4   1   3 3822.31 269.987   3
  -4   1   3 3415.20 247.091   3
   4   1   3 3836.06 272.412   2
  -4   1  -3 3909.41 268.601   3
  -4   1   3 3612.40 258.803   2
   4   1  -3 3696.40 262.815   3
   4   1   4 1061.67 168.341   2
  -4   1   4 769.684 153.759   2
  -4  -1   4 370.450 192.112   1
  -4   1   4 922.882 244.657   1
  -4   1   4 1088.29 187.324   3
   4   1   4 889.819 164.400   3
  -4   1  -4 921.400 166.827   3
   4   1  -4 1017.28 171.508   3
  -4   1   5 141.491 187.265   1
  -4  -1   5 145.516 199.144   1
   4   1   5-1.78369 97.2627   2
  -4   1   5 218.944 147.441   2
   4   1   5 38.0831 129.020   3
  -4   1   5 248.819 144.777   3
  -4   1  -5 97.7521 115.618   3
   4   1  -5 187.806 140.557   3
  -4   1   6 4699.48 374.405   2
   4   1   6 4900.25 384.496   2
  -4  -1   6 5211.77 512.136   1
  -4   1   6 5121.67 513.725   1
   4   1  -6 5004.50 397.940   3
  -4   1  -6 5008.03 396.587   3
  -4   1   6 5282.83 437.159   3
   4   1   6 4666.59 390.868   3
  -4   1   7-29.8838 120.865   2
  -4   1   7 283.624 189.941   1
  -4  -1   7 376.568 197.070   1
   4   1   7-37.4861 127.521   2
   4  -1   7 188.781 216.935   4
   4   1  -7 126.554 139.794   3
  -4  -1   7 193.382 178.973   3
   4   1   7 24.9603 133.036   3
  -4   1   7-201.727 161.503   3
  -4   1  -7 161.499 145.291   3
   4  -1   7-133.766 128.634   3
   4   1   8 4284.17 429.274   2
  -4   1   8 3154.61 354.720   2
   4  -1   8 4323.94 507.581   4
   4   1   8 4300.12 433.263   3
  -4   1   8 4056.06 443.461   3
   4   1  -8 4099.63 413.555   3
  -4   1  -8 4509.54 433.828   3
   4  -1   8 4167.71 429.426   3
  -4  -1   8 3820.66 415.604   3
  -4   1   9 6254.76 551.190   2
   4   1   9 6956.52 555.295   2
   4   1  -9 6870.44 564.660   3
   4  -1   9 6837.69 672.138   4
   4   1   9 5723.90 524.412   3
  -4   1   9 6209.83 556.073   3
  -4   1  -9 7146.09 570.518   3
   4   1   9 7444.47 602.098   4
  -4  -1   9 6078.44 523.943   3
   4  -1   9 7259.35 586.244   3
   4   1  10 863.361 267.322   2
  -4   1  10 536.341 197.122   2
   4  -1 -10 985.394 259.852   3
   4  -1  10 324.088 250.561   4
   4   1  10 118.062 169.451   4
  -4  -1 -10 788.516 258.460   3
  -4   1 -10 970.483 271.441   3
   4   1  10 804.684 257.975   3
  -4   1  10 592.539 233.391   3
   4   1 -10 381.667 192.905   3
   4  -1  10 635.938 242.610   3
  -4  -1  10 673.642 231.654   3
  -4   1  11 283.369 201.107   2
   4  -1  11-198.892 268.318   4
   4   1  11 192.287 174.581   4
   4  -1 -11-61.2608 139.771   3
  -4  -1 -11 134.102 154.606   3
  -4   1  11-5.82298 199.133   3
  -4   1 -11-50.9309 129.554   3
   4   1  11 103.446 211.363   3
   4  -1  11-44.7335 175.873   3
  -4  -1  11-35.8947 156.751   3
   4   1 -11 158.262 180.747   3
  -4   1  12 411.393 231.793   2
  -4  -1 -12 170.759 164.144   3
   4  -1 -12 84.5277 142.461   3
   4  -1  12 366.720 344.062   4
   4   1  12 230.156 214.527   4
   4   1  12 334.586 267.312   3
  -4   1  12 143.323 254.796   3
   4   1 -12-89.1122 200.060   3
   4  -1  12 92.1022 217.021   3
  -4  -1  12 409.074 267.143   3
  -4   1 -12 260.095 224.161   3
   4  -1  13 2057.91 439.850   4
   4   1  13 2141.79 422.643   4
   4   1  13 1900.81 376.940   3
  -4   1  13 2410.94 431.629   3
   4  -1  13 1942.67 405.483   3
  -4  -1  13 2127.85 391.849   3
   4   1  14 4102.08 551.452   4
   4  -1  14 2539.70 495.452   4
  -4   1  14 3246.27 510.355   3
   4   1  14 3128.03 486.291   3
   4  -1  14 3061.45 484.284   3
  -4  -1  14 3266.73 501.578   3
   4  -1  15 639.392 357.176   4
   4   1  15 740.876 350.458   4
   4   1  15 416.999 295.031   3
  -4   1  15 17.3495 222.168   3
  -4  -1  15 200.708 226.973   3
   4  -1  15-8.77250 197.867   3
   4   1  16 1339.41 440.213   4
  -4  -1  16 1245.40 385.300   3
   4   1  16 796.665 308.596   3
  -4   1  16 1464.53 391.522   3
   4  -1  16 1120.08 395.909   3
   4  -1  17 907.167 386.324   3
  -4  -1  17 1792.98 460.831   3
   4   1  17 1048.57 353.299   3
  -4   1  17 2254.71 490.168   3
   4  -1  18 663.432 350.025   3
  -4  -1  18 798.699 373.274   3
  -4   1  18 87.1124 219.854   3
   4   1  18 128.067 224.672   3
   4  -1  19 4078.36 649.078   3
  -4  -1  19 2637.59 510.206   3
   4   1  19 3212.17 592.362   3
  -4   1  19 3467.37 612.117   3
   4  -1  20 224.305 292.070   3
  -4  -1  20-161.309 255.864   3
   4   1  20-7.75750 222.317   3
  -4   1  20 152.772 354.567   3
   4  -1  21-415.578 317.090   3
  -4  -1  21-114.609 263.043   3
   4   1  21-290.894 318.000   3
  -4   1  21 149.942 219.738   3
   4   1  22 1032.65 371.461   3
  -4   1  22 740.080 326.944   3
   4  -1  22 989.271 383.471   3
  -4  -1  22 1047.07 403.075   3
   4   1  23 121.056 300.238   3
  -4   1  23 541.008 435.970   3
   4  -1  23 936.004 462.890   3
  -4  -1  23 162.519 295.962   3
   4   1  24 427.884 347.390   3
  -4   1  24 1016.72 496.723   3
   4  -1  24 894.811 393.002   3
  -4  -1  24 655.951 359.089   3
   4   1  25 357.180 429.541   3
  -4   1  25 139.599 298.959   3
   4  -1  25 12.3825 284.002   3
  -4  -1  25-133.506 324.216   3
   4  -1  26 726.252 460.200   3
  -4  -1  26 373.424 382.882   3
   4   1  26 399.616 377.279   3
  -4   1  26 260.099 316.457   3
   4  -1  27 2079.03 650.619   3
  -4  -1  27 2883.75 705.178   3
   4   1  27 3187.08 760.685   3
  -4   1  27 4048.46 843.139   3
   4   1  28-332.940 333.170   3
  -4   1  28 280.714 360.371   3
  -4  -1  28 358.727 326.225   3
   4  -1  28-31.3999 333.200   3
   4  -1  29 320.998 443.159   3
  -4   1  29 470.186 424.257   3
  -4  -1  29 703.182 466.985   3
   4   1  29 117.791 319.754   3
   4  -1  30 512.190 362.355   3
   4   1  30 547.850 373.750   3
  -4   1  30 131.751 397.574   3
  -4  -1  30 1055.98 505.405   3
   4  -1  31 412.191 412.927   3
  -4  -1  31 113.731 367.115   3
  -4   1  31 594.405 482.061   3
   4   1  31-685.654 484.257   3
   4  -1  32 1078.78 611.032   3
  -4  -1  32 31.8965 366.423   3
  -4   1  32 208.795 436.751   3
   4   1  32 982.547 529.332   3
   4  -2   0 12335.8 677.982   1
  -4  -2   0 11484.5 663.500   1
  -4   2   0 11470.5 670.397   1
   4   2   0 12252.3 689.929   1
   4  -2   0 11588.7 511.988   2
  -4  -2   0 11157.7 510.319   2
   4   2   1 2033.73 331.287   1
   4  -2   1 1860.26 307.383   1
   4   2  -1 3008.24 389.933   1
  -4   2   1 2183.10 317.724   1
  -4  -2   1 2050.39 328.674   1
   4  -2  -1 1911.07 338.392   1
  -4  -2   1 1878.90 228.157   2
   4  -2  -1 2227.11 261.779   2
  -4  -2  -1 2388.97 252.331   2
   4  -2   1 2436.44 251.969   2
   4   2   2 2534.31 360.063   1
  -4  -2   2 2375.19 346.733   1
   4  -2   2 2867.38 378.759   1
   4  -2  -2 1532.64 307.767   1
  -4   2   2 2215.30 338.507   1
   4   2  -2 2007.46 323.488   1
   4  -2  -2 2433.52 273.524   2
   4   2   2 2252.69 261.811   2
  -4  -2  -2 2120.25 266.641   2
  -4   2   2 2439.36 266.000   2
   4  -2  -3 4637.68 462.775   1
  -4  -2   3 4184.92 423.883   1
  -4   2   3 4421.27 434.396   1
   4  -2   3 4101.30 431.580   1
   4   2  -3 3538.93 384.665   1
   4   2   3 3983.86 449.487   1
   4  -2  -3 4055.50 345.857   2
  -4  -2  -3 3904.32 335.813   2
  -4   2   3 4483.91 353.739   2
   4   2   3 4538.10 366.604   2
  -4   2   4 2996.99 393.075   1
  -4  -2   4 4026.98 437.342   1
   4  -2  -4 3347.47 333.210   2
  -4  -2  -4 3264.28 330.550   2
   4   2   4 3052.15 310.107   2
  -4   2   4 3610.77 342.070   2
  -4   2   5 1111.94 237.319   2
   4   2   5 1154.41 229.176   2
   4  -2  -5 822.463 193.624   2
  -4   2   5 1089.59 281.685   1
  -4  -2   5 1302.38 298.107   1
  -4  -2  -5 1118.32 266.624   2
   4  -2   5 1036.39 333.166   4
  -4   2  -5 1116.86 236.165   3
   4   2  -5 788.650 185.139   3
   4  -2  -6 14056.6 713.512   2
   4   2   6 12560.7 673.710   2
  -4  -2  -6 12404.8 672.045   2
  -4   2   6 12680.8 765.989   1
  -4  -2   6 13072.0 771.399   1
   4  -2   6 13362.1 852.109   4
   4   2   6 11544.2 658.315   3
  -4   2   6 13103.5 699.066   3
  -4   2   6 12102.7 665.045   2
   4   2  -6 12106.7 670.912   3
  -4   2  -6 12897.3 692.240   3
  -4   2   7 4825.58 443.829   2
   4   2   7 4581.43 437.492   2
  -4  -2   7 4956.77 526.397   1
  -4   2   7 4802.47 496.547   1
   4   2   7 3842.44 412.061   3
   4  -2   7 4655.78 563.416   4
  -4   2   7 3899.60 410.248   3
  -4   2  -7 3620.80 416.374   3
   4   2  -7 4588.92 436.362   3
  -4   2   8 7737.98 580.700   2
   4   2   8 7619.75 579.887   2
   4  -2   8 7254.35 685.773   4
   4   2   8 7653.68 606.545   3
  -4   2   8 7419.68 580.131   3
   4   2  -8 7706.91 594.939   3
  -4   2  -8 6955.89 570.047   3
  -4   2   9 34647.2 1255.99   2
   4   2   9 35628.2 1280.29   2
   4  -2   9 37816.9 1540.77   4
  -4   2  -9 35012.7 1300.51   3
   4   2  -9 35068.9 1295.76   3
  -4   2   9 32712.4 1291.27   3
   4   2   9 36690.2 1290.14   4
   4   2   9 33790.7 1299.79   3
   4   2  10 1517.57 334.716   2
  -4   2  10 803.723 242.740   2
   4   2  10 1365.72 317.940   4
   4  -2  10 1734.62 416.334   4
  -4   2  10 1192.50 284.352   3
   4   2 -10 1275.69 284.967   3
   4   2  10 1618.74 370.718   3
  -4   2 -10 934.778 244.450   3
  -4   2  11 17832.1 987.576   2
   4   2  11 18343.6 1009.21   2
   4  -2  11 18472.7 1126.08   4
  -4   2 -11 17264.8 1010.17   3
   4   2  11 18346.3 968.876   4
   4   2  11 18870.8 1061.30   3
  -4   2  11 18704.3 1056.57   3
   4   2 -11 19593.9 1064.43   3
   4   2  12 1803.78 322.077   4
   4  -2  12 1021.01 333.993   4
  -4   2  12 1754.19 367.758   3
   4   2  12 1381.30 342.218   3
   4   2  13 6391.94 604.252   4
   4   2  13 6258.63 670.227   3
  -4   2  13 5714.00 652.084   3
   4  -2  13 6117.45 722.140   4
   4   2  14 3016.47 420.783   4
   4  -2  14 3002.38 574.978   4
   4   2  14 2189.37 425.427   3
  -4   2  14 2920.08 511.049   3
   4   2  15 6641.78 662.454   4
  -4   2  15 6008.49 720.768   3
   4  -2  15 6700.81 810.357   4
   4   2  15 6455.19 734.448   3
   4   2  16 11975.7 897.366   4
   4   2  16 11435.4 987.399   3
  -4   2  16 12491.3 1035.05   3
   4  -2  17 1151.46 384.346   3
   4   2  17 1297.00 419.864   3
  -4   2  17 1192.44 367.472   3
  -4   2  18 19809.0 1381.71   3
   4   2  18 19128.7 1348.05   3
   4  -2  18 19328.5 1324.47   3
  -4  -2  18 19699.1 1351.56   3
   4   2  19 2828.53 612.021   3
  -4   2  19 2644.67 560.875   3
   4  -2  19 2530.95 565.586   3
  -4  -2  19 2931.13 586.469   3
   4   2  20 17073.2 1360.91   3
  -4   2  20 15149.6 1294.36   3
   4  -2  20 15098.5 1307.05   3
  -4  -2  20 15434.5 1283.22   3
   4  -2  21 4038.10 741.045   3
  -4  -2  21 5140.64 766.319   3
   4   2  21 5119.61 803.229   3
  -4   2  21 7039.93 942.192   3
  -4   2  22 6836.26 930.762   3
   4  -2  22 6058.44 848.557   3
  -4  -2  22 6245.04 855.513   3
   4   2  22 6383.84 893.157   3
   4  -2  23 1184.95 441.682   3
  -4  -2  23 498.452 336.955   3
   4   2  23 1128.59 452.557   3
  -4   2  23 390.527 314.119   3
   4  -2  24 1343.85 482.611   3
  -4  -2  24 1168.33 439.668   3
   4   2  24 590.753 368.266   3
  -4   2  24 710.124 301.892   3
   4   2  25 1794.97 547.641   3
  -4   2  25 1154.97 455.002   3
   4   2  26 171.014 336.433   3
  -4   2  26 870.115 454.944   3
   4   2  27 4029.74 845.066   3
  -4   2  27 2847.59 712.832   3
  -4   2  28 3509.76 810.887   3
   4   2  28 5256.84 963.305   3
   4   2  29 6016.88 1039.18   3
  -4   2  29 5442.08 992.028   3
  -4   2  30 4160.09 870.439   3
   4   2  30 2186.13 653.139   3
  -4   2  31 681.336 426.677   3
   4   2  31 736.234 434.200   3
  -4   2  32 1772.80 638.005   3
   4   2  32 1120.10 486.392   3
   4  -3   0-105.972 214.138   1
  -4   3   0-121.312 171.309   1
   4   3   0 511.309 231.617   1
  -4  -3   0-95.2408 158.873   2
   4  -3   0 116.049 186.289   2
   4   3  -1 371.939 224.639   1
  -4   3   1 48.8778 133.582   1
   4  -3   1 331.292 225.151   1
  -4  -3   1 324.091 205.044   1
   4   3   1 129.347 194.825   1
   4  -3  -1 556.692 223.585   1
   4  -3   1-70.6761 172.456   2
  -4  -3  -1-68.2743 155.219   2
   4  -3  -1 243.092 190.129   2
  -4  -3   1 133.612 174.573   2
  -4  -3   2 1170.74 237.390   1
   4   3  -2 1211.13 229.293   1
   4  -3  -2 1065.46 253.778   1
   4  -3   2 1648.19 278.303   1
  -4   3   2 1279.76 291.605   1
   4   3   2 1752.14 312.626   1
   4  -3  -2 1203.88 233.787   2
  -4  -3  -2 1272.04 256.677   2
   4   3   2 1725.30 266.693   2
  -4   3   2 1125.67 238.703   2
   4  -3  -3 2252.03 333.607   2
   4   3   3 2396.06 314.383   2
  -4   3   3 1853.49 271.714   2
  -4  -3  -3 1848.96 297.024   2
   4   3  -3 1672.07 212.183   1
  -4   3   3 2146.48 308.124   1
   4  -3   3 2277.32 361.153   1
   4   3   3 2556.61 346.365   1
  -4  -3   3 2061.02 332.782   1
   4  -3  -3 2253.42 344.124   1
   4   3   4 792.677 217.020   2
   4  -3  -4 713.523 220.865   2
  -4   3   4 958.002 232.520   2
  -4  -3  -4 777.358 225.968   2
   4  -3   4 785.358 278.821   4
  -4  -3   4 1268.28 271.517   1
  -4   3   4 1218.15 285.720   1
   4  -3  -5 1376.53 295.667   2
  -4   3   5 1326.02 261.955   2
   4   3   5 1426.50 287.857   2
  -4  -3  -5 1659.77 326.444   2
   4  -3   5 851.973 288.488   4
  -4   3   5 1244.52 291.378   1
  -4  -3   5 1352.12 277.565   1
   4  -3  -6 4469.45 463.967   2
  -4  -3  -6 4246.60 453.537   2
  -4   3   6 3070.15 379.083   2
   4   3   6 3435.29 425.923   2
  -4   3   6 3414.90 416.284   1
  -4  -3   6 3217.31 408.485   1
   4  -3   6 3386.84 484.818   4
   4  -3  -7 5671.30 525.282   2
  -4  -3  -7 5623.77 543.378   2
  -4  -3   7 5349.48 523.362   1
  -4   3   7 5814.45 546.871   1
   4  -3   7 4223.06 555.327   4
  -4   3   7 5174.17 516.088   2
   4   3   7 5095.07 502.332   2
   4   3   8 1350.20 301.383   2
  -4   3   8 1939.03 344.834   2
  -4  -3  -8 1707.85 338.229   2
   4  -3  -8 1660.60 345.185   2
  -4  -3   8 1650.57 348.569   1
  -4   3   8 1679.19 334.451   1
   4  -3   8 2379.00 437.933   4
  -4   3  -8 1895.52 338.335   3
   4   3  -8 1599.42 309.784   3
  -4   3   9 1099.99 286.857   2
   4   3   9 1417.53 297.495   2
   4  -3  -9 1455.53 339.120   2
   4   3   9 1780.13 356.725   3
   4  -3   9 1366.61 391.979   4
  -4   3   9 1461.42 342.295   3
  -4   3  -9 1187.48 283.574   3
   4   3  -9 1176.02 284.937   3
  -4   3  10 5093.24 560.619   2
   4   3  10 4971.75 550.218   2
  -4   3  10 4917.38 578.499   3
   4   3  10 5016.75 577.368   3
   4   3  10 6209.10 545.148   4
   4  -3  10 5327.03 643.150   4
   4   3 -10 5243.11 571.771   3
  -4   3 -10 5074.95 574.186   3
   4   3  11 6206.22 548.369   4
   4  -3  11 5484.77 643.230   4
  -4   3  11 5250.94 608.789   3
   4   3  11 4953.32 607.381   3
   4  -3  12 419.789 303.687   4
   4   3  12 1.45136 146.809   4
   4   3  12 566.956 306.080   3
  -4   3  12 93.5609 205.814   3
  -4   3  13 492.403 311.785   3
   4  -3  13 501.191 274.769   4
   4   3  13 239.825 254.069   3
   4   3  13 278.516 185.613   4
   4   3  14 110.260 149.754   4
   4   3  14 801.632 294.897   3
  -4   3  14 360.434 272.983   3
   4   3  15 378.153 173.384   4
   4   3  15 514.650 293.635   3
  -4   3  15 359.587 259.251   3
   4   3  16 357.456 143.013   4
   4   3  16 720.494 310.618   3
  -4   3  16 909.106 324.837   3
   4   3  17 127.623 195.875   3
  -4   3  17 452.688 303.637   3
   4   3  18 3077.22 563.366   3
  -4   3  18 2959.17 550.628   3
  -4   3  19-131.024 255.504   3
   4   3  19 570.428 320.475   3
   4   3  20-653.753 381.860   3
  -4   3  20-46.2910 297.392   3
   4   3  21 1952.64 540.089   3
  -4   3  21 1797.84 529.635   3
   4   3  22 1702.30 473.584   3
  -4   3  22 1734.74 566.159   3
  -4   3  23 557.284 433.719   3
   4   3  23 553.884 353.324   3
   4   3  24 309.330 302.697   3
  -4   3  24-140.309 225.606   3
   4   3  25 833.718 483.643   3
  -4   3  25 304.736 384.755   3
   4   3  26 478.862 453.946   3
  -4   3  26 11.7302 283.119   3
   4   3  27 606.942 420.118   3
  -4   3  27 698.362 444.435   3
   4   3  28-191.934 328.855   3
  -4   3  28 852.065 531.595   3
   4   3  29 89.5441 364.770   3
  -4   3  29-70.2416 403.426   3
   4   3  30 228.620 355.621   3
  -4   3  30 7.86564 408.101   3
   4   3  31-154.321 267.815   3
  -4   3  31 55.2244 272.702   3
   4   4   0 25710.8 973.673   1
   4  -4   0 26888.7 1004.12   1
   4  -4   0 26447.0 1108.84   2
  -4  -4   0 25669.5 1086.10   2
  -4   4   1 6855.73 515.814   1
   4  -4   1 7512.86 528.133   1
   4   4   1 7237.18 519.343   1
   4   4  -1 7275.47 532.797   1
   4  -4  -1 7957.12 545.256   1
  -4  -4   1 6243.21 489.383   1
   4  -4  -1 7383.87 596.972   2
  -4  -4  -1 7108.28 585.824   2
   4  -4   1 7097.38 582.586   2
  -4  -4   1 7056.37 586.021   2
   4   4   2 5100.80 458.909   1
  -4   4   2 5718.80 483.008   1
   4   4  -2 5137.61 436.388   1
   4  -4  -2 5907.69 490.042   1
  -4  -4   2 5421.87 478.092   1
   4  -4   2 5028.45 453.586   1
   4  -4   2 6148.70 571.886   4
   4  -4   2 5117.37 507.556   2
   4  -4  -2 5611.53 542.217   2
  -4  -4   2 6395.15 538.694   2
  -4  -4  -2 5349.52 503.782   2
   4  -4   3 8050.40 578.587   1
  -4   4   3 7828.20 580.539   1
   4   4   3 7648.71 564.318   1
  -4  -4   3 7876.89 565.375   1
   4  -4   3 8456.44 681.934   4
  -4  -4  -3 8706.24 658.923   2
  -4   4   3 8274.68 628.915   2
   4   4   3 8345.72 647.051   2
   4  -4  -3 7431.63 612.721   2
  -4   4   4 6229.39 524.305   1
   4  -4   4 5067.96 477.461   1
   4   4   4 6574.58 528.653   1
  -4  -4   4 4600.93 438.343   1
   4  -4   4 6179.20 620.245   4
  -4  -4  -4 5854.75 562.042   2
  -4   4   4 5173.41 517.994   2
   4  -4  -4 5586.95 545.447   2
   4   4   4 5235.89 519.669   2
   4  -4  -5 1035.01 263.251   2
  -4   4   5 1246.24 287.793   2
   4   4   5 1414.08 319.054   2
  -4  -4  -5 887.370 246.893   2
  -4  -4   5 1035.48 228.598   1
  -4   4   5 1338.60 300.489   1
   4  -4   5 1872.21 410.438   4
   4  -4  -6 7728.76 641.208   2
  -4  -4  -6 7931.00 666.782   2
  -4  -4   6 7598.73 600.842   1
  -4   4   6 7835.97 617.848   1
   4  -4   6 7467.63 686.931   4
  -4   4   6 7579.60 652.605   2
   4   4   6 8232.95 689.160   2
   4  -4  -7 32599.1 1349.48   2
  -4  -4  -7 32731.2 1338.51   2
  -4   4   7 35078.0 1308.89   1
  -4  -4   7 32530.3 1259.98   1
   4  -4   7 32583.3 1445.68   4
  -4   4   7 33536.5 1361.00   2
   4   4   7 33326.2 1366.65   2
   4  -4  -8 846.090 294.736   2
  -4  -4  -8 609.366 217.563   2
   4  -4   8 253.941 252.833   4
  -4   4   8 840.339 259.866   1
  -4  -4   8 944.688 266.856   1
   4  -4  -9 8218.08 728.382   2
  -4  -4  -9 7724.64 716.383   2
  -4   4   9 8961.35 722.126   1
  -4  -4   9 8274.02 684.801   1
   4  -4   9 9172.09 851.401   4
  -4  -4 -10 1005.03 310.463   2
   4  -4 -10 927.138 291.648   2
   4   4  10 548.991 206.205   4
   4  -4  10 699.598 349.489   4
  -4  -4 -11 4266.49 571.648   2
   4  -4 -11 4347.31 601.801   2
   4   4  11 4730.22 467.224   4
  -4   4  11 5166.86 609.747   3
   4   4  11 5506.90 656.463   3
   4  -4  11 4365.28 647.618   4
  -4   4  12 3807.53 594.007   3
   4   4  12 3924.70 583.978   3
   4  -4  12 4382.51 672.231   4
   4   4  12 3992.48 436.857   4
  -4   4  13 18230.1 1223.62   3
   4   4  13 19535.4 1256.08   3
   4   4  13 19062.9 949.349   4
  -4   4  14 7124.58 800.276   3
   4   4  14 5715.17 721.292   3
   4   4  14 5343.83 519.134   4
   4   4  15 36025.8 1386.34   4
   4   4  15 35312.3 1793.04   3
  -4   4  15 34553.8 1771.38   3
  -4   4  16 180.635 241.396   3
   4   4  16 307.445 325.304   3
   4   4  17 26.3683 247.046   3
  -4   4  17-98.2217 326.482   3
   4   4  18 195.233 234.331   3
  -4   4  18 461.963 309.507   3
  -4   4  19 249.503 220.695   3
   4   4  19 63.7398 243.447   3
   4   4  20 267.493 324.051   3
  -4   4  20 340.581 324.492   3
   4   4  21 7250.25 991.138   3
  -4   4  21 7132.40 998.442   3
   4   4  22 255.510 370.938   3
  -4   4  22 328.587 334.700   3
   4   4  23 8894.13 1126.64   3
  -4   4  23 9650.34 1172.55   3
   4   4  24 1411.79 493.793   3
  -4   4  24 623.874 423.534   3
   4   4  25 6136.81 974.162   3
  -4   4  25 4597.83 857.879   3
   4   4  26 1596.17 574.198   3
  -4   4  26 838.426 515.321   3
   4   4  27 6870.16 1075.24   3
  -4   4  27 6928.69 1099.80   3
  -4   4  28 1547.61 614.666   3
   4   4  28 1607.32 650.497   3
   4   4  29 394.473 378.816   3
  -4   4  29 1767.89 578.056   3
   4   4  30 788.789 476.301   3
  -4   4  30 758.745 431.493   3
   4   4  31 137.920 379.342   3
  -4   4  31 191.711 374.941   3
   4  -5   0 94.4618 235.794   2
  -4  -5   0-5.68865 220.215   2
   4  -5   0-235.959 200.265   4
   4   5   0 116.628 140.690   1
   4  -5   0 121.847 120.541   1
   4  -5   1 3013.84 436.435   2
  -4  -5   1 3362.13 485.971   2
   4  -5  -1 3260.83 464.950   2
  -4  -5  -1 3421.79 483.451   2
   4  -5  -1 3055.15 389.617   4
   4  -5   1 2839.20 387.914   4
   4  -5  -1 3110.24 352.636   1
   4   5   1 3561.38 380.306   1
   4  -5   1 3298.15 366.950   1
   4   5  -1 3289.28 367.636   1
   4  -5   2 4342.00 518.462   2
  -4  -5   2 4736.35 562.789   2
   4  -5  -2 4373.58 534.592   2
  -4  -5  -2 4598.80 546.299   2
   4   5   2 5032.19 445.247   1
   4  -5   2 4000.41 408.368   1
  -4  -5   2 4292.29 414.399   1
  -4   5   2 5020.88 450.844   1
   4  -5   2 4328.53 486.588   4
  -4  -5   3 8387.26 574.481   1
   4  -5   3 8604.58 588.122   1
   4   5   3 8751.15 590.481   1
  -4   5   3 9194.17 608.339   1
   4  -5   3 8835.43 719.134   4
  -4  -5   3 8966.41 746.842   2
   4  -5  -3 7916.93 702.496   2
  -4  -5  -3 9108.63 739.607   2
   4  -5  -4 1170.70 348.896   2
  -4  -5  -4 763.981 305.710   2
   4  -5   4 760.966 271.030   4
  -4  -5   4 1083.96 244.415   1
  -4   5   4 591.500 181.634   1
   4   5   4 570.519 194.169   1
   4  -5   4 832.890 227.841   1
   4  -5  -5 1460.41 378.710   2
  -4  -5  -5 1448.79 389.913   2
   4  -5   5 2243.11 439.191   4
   4  -5   5 1295.76 256.225   1
  -4  -5   5 1324.90 249.357   1
   4   5   5 1547.08 316.782   1
  -4   5   5 1195.47 263.018   1
   4  -5  -6 151.428 236.514   2
  -4  -5  -6 620.478 330.325   2
   4  -5   6 1060.18 346.839   4
  -4   5   6 750.678 239.783   1
  -4  -5   6 459.906 154.358   1
  -4  -5  -7 500.794 314.076   2
   4  -5  -7 224.780 219.388   2
   4  -5   7 158.810 289.531   4
  -4   5   7 116.803 134.471   1
  -4  -5   7 587.563 232.153   1
  -4  -5  -8 761.207 301.989   2
   4  -5  -8 413.635 234.446   2
   4  -5   8 199.393 308.588   4
  -4  -5   8 720.326 245.382   1
  -4   5   8 923.967 259.411   1
  -4  -5  -9 2048.20 402.813   2
   4  -5  -9 2238.38 457.427   2
   4  -5   9 2086.76 487.343   4
  -4  -5   9 2118.58 358.030   1
  -4   5   9 2220.72 370.812   1
   4  -5 -10 930.318 345.545   2
  -4  -5 -10 638.289 321.724   2
   4   5  10 648.682 192.842   4
   4  -5  10 1500.17 492.606   4
   4  -5 -11 9802.97 890.471   2
  -4  -5 -11 9097.29 848.360   2
   4   5  11 8638.20 593.392   4
   4  -5 -12 2712.16 529.051   2
  -4  -5 -12 2922.14 543.559   2
   4   5  12 3112.75 371.779   4
   4  -5 -13 1001.49 382.438   2
  -4  -5 -13 342.510 277.062   2
   4   5  13 762.781 218.681   4
  -4   5  13 375.773 226.590   3
   4   5  13 765.906 367.226   3
  -4   5  14 2524.00 534.954   3
   4   5  14 2576.88 350.496   4
   4   5  14 2475.02 530.275   3
  -4   5  15 389.066 300.399   3
   4   5  15 1004.37 433.623   3
   4   5  15 279.451 156.719   4
  -4   5  16 2075.80 494.430   3
   4   5  16 2022.03 495.605   3
   4   5  17 383.332 302.924   3
  -4   5  17 594.594 336.678   3
   4   5  18 1733.40 507.178   3
  -4   5  18 2292.24 543.779   3
   4   5  19 392.687 342.843   3
  -4   5  19 388.373 419.922   3
  -4   5  20 297.465 354.992   3
   4   5  20 565.565 284.576   3
  -4   5  21 581.895 331.645   3
   4   5  21 933.582 430.249   3
  -4   5  22 349.395 291.827   3
   4   5  22 645.678 349.065   3
   4   5  23 261.987 387.329   3
  -4   5  23-55.8947 376.731   3
   4   5  24-58.4342 351.321   3
  -4   5  24 1129.43 469.213   3
   4   5  25 442.685 350.805   3
  -4   5  25 708.956 368.723   3
   4   5  26 342.100 389.589   3
  -4   5  26-175.296 382.163   3
   4   5  27-53.1264 290.316   3
  -4   5  27-621.618 399.855   3
   4   5  28 804.217 508.372   3
  -4   5  28 128.034 386.536   3
   4   5  29 289.297 373.465   3
  -4   5  29 133.299 315.775   3
   4   5  30-283.298 391.040   3
  -4   5  30 124.431 413.770   3
   4  -6   0 14913.4 730.919   1
   4   6   0 14815.1 721.314   1
   4  -6   0 15016.3 876.527   4
  -4  -6   0 15695.4 1055.89   2
   4  -6   0 15485.4 1058.91   2
   4  -6   1 307.477 300.676   2
  -4  -6   1 193.516 219.535   2
   4  -6  -1 809.963 344.465   2
  -4  -6  -1 876.350 358.414   2
   4   6   1 740.566 205.001   1
   4  -6   1 489.954 175.364   1
   4  -6   1 883.473 270.283   4
   4  -6  -1 329.879 181.361   4
   4   6   2 12144.3 673.360   1
   4  -6   2 12802.7 687.880   1
   4  -6  -2 12635.6 759.983   4
   4  -6   2 12393.6 840.250   4
   4  -6  -2 11771.5 936.469   2
  -4  -6  -2 12441.8 948.672   2
   4  -6   2 12966.2 985.538   2
  -4  -6   2 11486.6 920.541   2
  -4  -6  -3 347.122 286.320   2
   4  -6   3-82.6275 195.512   2
  -4  -6   3 724.073 283.933   2
   4  -6  -3-119.115 249.679   2
  -4  -6   3 115.359 105.229   1
   4  -6   3 83.7475 140.876   1
   4   6   3 135.232 148.712   1
  -4   6   3 331.816 187.138   1
   4  -6   3 433.748 239.532   4
   4  -6  -3 258.425 167.573   4
  -4  -6  -4 1129.56 355.585   2
   4  -6  -4 855.279 347.966   2
   4  -6   4 1521.38 264.419   1
   4   6   4 1028.76 254.619   1
  -4  -6   4 1270.72 246.943   1
  -4   6   4 1565.19 272.149   1
   4  -6   4 1797.83 384.063   4
   4  -6  -4 1331.64 249.554   4
  -4  -6   4 923.081 340.090   2
   4   6   5 11922.2 711.326   1
   4  -6   5 11292.3 700.290   1
  -4  -6   5 10924.8 686.212   1
  -4   6   5 11699.7 710.822   1
   4  -6   5 11716.6 913.084   4
   4  -6  -5 11314.6 933.455   2
  -4  -6  -5 11648.3 941.107   2
   4  -6  -6 686.391 316.480   2
  -4  -6  -6 316.440 287.719   2
   4  -6   6-48.8870 208.326   4
   4   6   6 752.457 258.224   1
  -4  -6   6 488.746 170.521   1
   4  -6   6 421.067 190.879   1
  -4   6   6 248.099 168.355   1
   4  -6  -7 6371.33 716.276   2
  -4  -6  -7 6457.21 716.377   2
   4  -6   7 6845.20 747.728   4
  -4   6   7 6662.57 583.563   1
  -4  -6   7 6593.67 568.505   1
  -4  -6  -8 4802.38 643.570   2
   4  -6  -8 5033.36 666.725   2
  -4  -6   8 4995.26 522.102   1
  -4   6   8 4864.37 522.986   1
   4  -6  -9 19255.3 1277.90   2
  -4  -6  -9 21527.5 1333.28   2
  -4   6   9 18391.4 1014.66   1
  -4  -6   9 19554.5 1032.23   1
  -4  -6 -10 1628.99 453.074   2
   4  -6 -10 891.300 352.762   2
   4   6  10 973.070 189.394   4
  -4  -6 -11 4561.66 656.289   2
   4  -6 -11 3667.24 596.190   2
   4   6  11 4308.10 386.778   4
   4  -6 -12 2376.38 522.771   2
  -4  -6 -12 2559.98 521.528   2
   4   6  12 2522.48 314.169   4
  -4  -6 -13 1563.49 484.106   2
   4  -6 -13 3119.25 590.954   2
   4   6  13 2826.25 335.268   4
  -4  -6 -14 2527.80 556.600   2
   4  -6 -14 2715.94 582.814   2
   4  -6 -15 2303.78 578.082   2
   4   6  15 1696.84 502.667   3
  -4   6  15 2500.44 585.451   3
   4   6  16 7459.00 928.145   3
  -4   6  16 7796.00 950.186   3
  -4   6  17 4459.70 776.794   3
   4   6  17 3542.92 677.555   3
   4   6  18 2056.17 557.917   3
  -4   6  18 1774.21 545.009   3
  -4   6  19 10064.8 1180.86   3
   4   6  19 10293.8 1208.00   3
   4   6  20 1746.66 572.163   3
  -4   6  20 1895.54 601.233   3
   4   6  21 7004.71 1022.46   3
  -4   6  21 7844.41 1088.74   3
   4   6  22 273.321 373.872   3
  -4   6  22 664.249 464.051   3
   4   6  23 926.519 426.489   3
  -4   6  23 1478.63 533.755   3
  -4   6  24 165.546 325.329   3
   4   6  24 202.302 280.475   3
   4   6  25 1575.24 596.212   3
  -4   6  25 1381.93 609.476   3
   4   6  26 57.9557 277.316   3
  -4   6  26 384.476 410.513   3
   4   6  27 2236.28 744.102   3
  -4   6  27 2002.59 699.127   3
   4   6  28-18.1030 427.581   3
  -4   6  28 180.265 340.800   3
  -4   6  29 2565.38 736.382   3
   4  -7   0-547.217 354.054   2
  -4  -7   0 344.446 288.304   2
   4  -7   0-132.738 165.049   4
  -4  -7  -1 543.697 339.809   2
   4  -7   1 572.187 336.411   2
  -4  -7   1 46.3479 239.220   2
   4  -7  -1 430.241 346.424   2
   4  -7  -1 6.40212 158.588   4
   4  -7   1 130.977 198.294   4
   4   7   1-15.6303 116.830   1
   4  -7   1 48.8458 127.014   1
   4  -7   2 672.316 285.402   2
  -4  -7   2 816.637 349.076   2
   4  -7  -2 730.907 344.397   2
  -4  -7  -2 779.745 306.480   2
   4  -7   2 621.802 299.980   4
   4  -7  -2 701.922 225.459   4
   4  -7   2 613.574 190.314   1
   4   7   2 810.261 205.993   1
  -4  -7  -3 1012.31 378.909   2
   4  -7   3 1377.41 410.229   2
  -4  -7   3 1670.01 432.528   2
   4  -7  -3 1937.99 480.817   2
   4  -7   3 1498.02 361.555   4
   4  -7  -3 1561.48 268.704   4
   4  -7   3 1611.88 255.942   1
   4   7   3 1348.47 251.710   1
   4  -7   4 837.386 360.298   2
  -4  -7   4 564.640 271.634   2
   4  -7  -4 1332.25 460.308   2
  -4  -7  -4 246.137 293.392   2
   4  -7   4 298.373 165.975   1
  -4  -7   4 410.363 166.748   1
   4   7   4 551.911 188.063   1
  -4   7   4 264.112 151.134   1
   4  -7  -4 620.715 201.786   4
  -4  -7  -5 621.550 354.078   2
   4  -7  -5 292.430 294.954   2
  -4   7   5 902.030 229.217   1
  -4  -7   5 743.227 217.171   1
   4   7   5 526.197 209.609   1
   4  -7   5 648.771 201.662   1
   4  -7  -5 633.741 198.267   4
  -4  -7   5 644.180 308.577   2
   4  -7   5 797.771 328.502   2
  -4  -7  -6 792.443 348.249   2
   4  -7  -6 399.489 295.452   2
   4  -7  -6 892.489 194.987   4
  -4   7   6 503.767 201.672   1
  -4  -7   6 505.077 173.311   1
   4  -7   6 599.220 183.261   1
   4   7   6 874.291 242.105   1
   4  -7  -7 365.162 290.660   2
  -4  -7  -7-4.82573 246.134   2
   4  -7  -7 84.4277 96.9100   4
  -4   7   7-13.3517 148.586   1
  -4  -7   7 129.849 171.101   1
   4  -7   7 127.085 137.180   1
   4   7   7 201.347 168.901   1
   4  -7  -8 4151.43 682.679   2
  -4  -7  -8 3902.13 672.082   2
   4  -7  -8 4669.62 401.106   4
  -4   7   8 3958.53 451.467   1
  -4  -7   8 3469.63 413.128   1
   4  -7  -9 300.020 341.375   2
  -4  -7  -9 72.5224 268.261   2
   4  -7  -9 465.490 147.789   4
  -4   7   9 563.673 241.746   1
  -4  -7   9 272.962 178.222   1
   4  -7 -10 804.745 418.238   2
  -4  -7 -10 1345.33 461.338   2
   4   7  10 877.004 176.724   4
  -4  -7  10 442.458 151.531   1
  -4  -7 -11 1582.43 510.432   2
   4  -7 -11 1622.94 486.155   2
   4   7  11 1541.37 207.187   4
  -4  -7 -12 29.4932 259.182   2
   4  -7 -12 47.3769 271.024   2
   4   7  12 114.956 95.6910   4
   4  -7 -13-131.386 318.950   2
  -4  -7 -13 133.726 366.715   2
   4  -7 -14-268.734 311.854   2
  -4  -7 -14 676.531 472.669   2
   4  -7 -15-135.816 313.260   2
  -4  -7 -15-86.1786 275.749   2
  -4  -7 -16 751.162 476.824   2
   4  -7 -16 464.220 316.353   2
  -4   7  16 794.907 411.999   3
   4   7  16 104.125 229.118   3
  -4   7  17 1201.82 439.192   3
   4   7  17 1092.90 443.140   3
   4   7  18 491.506 316.545   3
  -4   7  18 226.068 279.295   3
  -4   7  19 298.974 365.300   3
   4   7  19 164.354 273.640   3
  -4   7  20 1232.91 499.276   3
   4   7  20 437.160 368.344   3
   4   7  21 432.629 421.383   3
  -4   7  21 1194.40 522.719   3
  -4   7  22 289.500 409.828   3
   4   7  22 439.374 383.399   3
   4   7  23 183.791 278.318   3
  -4   7  23-563.027 453.370   3
   4   7  24 823.502 479.961   3
  -4   7  24 2249.99 679.038   3
  -4   7  25 805.912 551.142   3
   4   7  25 488.219 483.743   3
   4   7  26 341.312 419.596   3
  -4   7  26-456.621 419.294   3
   4   7  27 589.665 438.113   3
  -4   7  27 522.188 429.931   3
   4  -8   0-137.860 303.428   2
  -4  -8   0-79.3198 250.364   2
  -4  -8  -1 1518.68 449.079   2
   4  -8   1 2765.53 529.235   2
  -4  -8   1 2202.45 511.589   2
   4  -8  -1 2768.50 553.708   2
   4  -8   2 7979.12 892.557   2
   4  -8  -2 7462.31 864.376   2
  -4  -8  -2 9713.52 1016.59   2
  -4  -8   2 9142.25 987.283   2
   4   8   3 227.082 145.968   1
   4  -8   3 34.7290 125.161   1
  -4  -8  -3-536.641 300.924   2
   4  -8   3-215.589 282.758   2
  -4  -8   3 341.118 328.074   2
   4  -8  -3 160.849 318.440   2
   4   8   4 10551.4 600.931   1
   4  -8   4 10907.9 616.145   1
   4  -8  -4 10080.3 662.833   4
  -4  -8  -4 11916.7 1114.75   2
   4  -8  -4 11011.4 1055.54   2
   4  -8   4 10257.0 1023.44   2
  -4  -8   4 9792.48 999.002   2
   4  -8   5 260.905 288.383   2
  -4  -8   5 249.764 291.523   2
   4  -8  -5 861.517 392.633   2
  -4  -8  -5 1913.90 546.453   2
   4   8   5 1224.34 240.769   1
   4  -8   5 858.219 217.870   1
   4  -8  -5 1222.18 247.221   4
   4  -8  -6 5236.27 787.064   2
  -4  -8   6 5081.22 750.691   2
  -4  -8  -6 5655.67 791.442   2
   4   8   6 4422.18 425.181   1
   4  -8   6 4807.83 440.187   1
  -4   8   6 4756.78 451.556   1
   4  -8  -6 4423.76 404.311   4
   4  -8   6 5511.66 790.631   2
   4  -8  -7 1343.34 419.519   2
  -4  -8  -7 2354.33 569.374   2
   4  -8  -7 1660.29 251.304   4
  -4   8   7 1699.94 295.570   1
   4   8   7 1461.14 278.892   1
   4  -8   7 1472.19 277.723   1
   4  -8  -8 1755.70 538.018   2
  -4  -8  -8 2304.59 543.882   2
  -4   8   8 2409.17 366.861   1
   4   8   8 2388.66 358.106   1
   4  -8   8 2495.89 360.610   1
   4  -8  -9 1577.74 468.917   2
  -4  -8  -9 1346.01 426.680   2
   4   8   9 1698.36 185.267   4
   4  -8   9 1515.25 297.442   1
  -4   8   9 1514.42 311.398   1
   4   8   9 1575.01 318.927   1
   4  -8 -10 5334.86 814.719   2
  -4  -8 -10 5934.27 844.664   2
   4  -8 -11 655.507 397.259   2
  -4  -8 -11-581.765 378.083   2
  -4  -8 -12 6100.33 876.650   2
   4  -8 -12 5368.96 807.056   2
   4  -8 -13 1495.70 474.940   2
  -4  -8 -13 2538.85 610.805   2
   4  -8 -14 5056.73 797.502   2
  -4  -8 -14 6082.91 925.499   2
  -4  -8 -15 633.398 399.502   2
   4  -8 -15 619.913 475.636   2
   4  -8 -16 5350.83 899.491   2
  -4  -8 -16 5244.85 865.633   2
  -4  -8 -17 1569.58 487.130   2
   4  -8 -17 1626.77 501.078   2
  -4   8  17 1403.06 533.488   3
   4   8  17 1246.24 489.058   3
   4   8  18 4993.56 881.387   3
  -4   8  18 3813.76 800.188   3
  -4   8  19 3229.74 724.615   3
   4   8  19 2659.56 672.928   3
  -4   8  20 434.573 386.640   3
   4   8  20 209.946 323.748   3
   4   8  21-123.542 264.754   3
  -4   8  21 477.065 323.382   3
   4   8  22 1194.33 538.630   3
  -4   8  22 1809.80 632.223   3
   4   8  23 3405.07 875.983   3
  -4   8  23 2521.91 756.660   3
   4   8  24 3583.33 880.508   3
  -4   8  24 1268.26 532.610   3
   4   8  25 341.506 404.768   3
  -4   8  25-367.629 422.400   3
   4  -9   0 60.8531 262.248   2
  -4  -9   0 705.863 428.204   2
   4  -9  -1-174.840 315.894   2
   4  -9   1 158.865 326.926   2
  -4  -9   1 147.016 331.904   2
  -4  -9  -1-53.5500 283.415   2
   4  -9   2 760.464 394.236   2
  -4  -9   2 1315.11 586.702   2
   4  -9  -2 171.534 253.957   2
  -4  -9  -2 609.333 299.832   2
  -4  -9  -3 2576.61 603.943   2
   4  -9   3 1844.14 554.551   2
  -4  -9   3 1631.09 512.421   2
   4  -9  -3 1097.71 408.090   2
  -4  -9  -4 419.525 277.000   2
   4  -9  -4 909.035 495.379   2
   4  -9   4 260.743 363.750   2
  -4  -9   4 675.697 398.035   2
   4  -9   5 2258.54 552.412   2
   4  -9  -5 1947.32 560.410   2
  -4  -9  -5 3355.08 705.646   2
  -4  -9   5 2384.03 588.456   2
  -4  -9   6 895.964 405.140   2
   4  -9   6 2160.52 533.086   2
   4  -9  -6 742.017 380.458   2
  -4  -9  -6 1084.99 429.424   2
  -4  -9   7 568.038 462.597   2
   4  -9   7-299.622 325.088   2
   4  -9  -7 98.7229 313.634   2
  -4  -9  -7 415.390 353.994   2
   4  -9  -8 793.089 545.275   2
  -4  -9  -8 448.460 311.209   2
  -4  -9   8 461.057 332.233   2
   4  -9   8 805.793 442.438   2
   4  -9  -9-354.474 378.471   2
  -4  -9  -9 826.684 487.110   2
   4  -9 -10 121.027 277.403   2
  -4  -9 -10 319.120 310.070   2
   4  -9 -11 267.801 380.073   2
  -4  -9 -11-339.488 324.983   2
   4  -9 -12-71.4330 351.835   2
  -4  -9 -12 472.613 469.885   2
   4  -9 -13 938.445 496.868   2
  -4  -9 -13 1213.27 549.956   2
   4  -9 -14 928.485 429.952   2
  -4  -9 -14 550.959 354.210   2
   4  -9 -15 1184.11 563.543   2
  -4  -9 -15 1661.01 590.685   2
  -4  -9 -16 841.429 579.291   2
   4  -9 -16 440.552 404.873   2
  -4  -9 -17 206.219 390.511   2
   4  -9 -17-224.344 322.849   2
  -4  -9 -18 1227.76 583.224   2
   4  -9 -18 464.260 395.393   2
  -4   9  18 487.708 318.300   3
   4   9  18 233.178 260.342   3
  -4   9  19-72.3315 290.899   3
   4   9  19 440.054 378.663   3
  -4   9  20 868.561 457.654   3
   4   9  20 187.375 335.266   3
  -4   9  21 459.222 399.321   3
   4   9  21 25.8690 270.953   3
  -4   9  22 473.595 411.268   3
   4   9  22-245.955 293.264   3
   4   9  23 691.385 501.364   3
  -4   9  23 23.6290 330.699   3
   4 -10   0 9058.49 1096.66   2
  -4 -10   0 11492.9 1256.65   2
  -4 -10   1 490.317 446.843   2
   4 -10   1 606.175 411.691   2
   4 -10  -1 460.737 307.887   2
  -4 -10  -1 1088.89 445.918   2
  -4 -10  -2 1182.85 472.743   2
   4 -10   2 1082.62 518.141   2
  -4 -10   2 1066.37 443.339   2
   4 -10  -2 1203.84 550.794   2
   4 -10   3-86.3590 361.172   2
   4 -10  -3 945.130 513.136   2
  -4 -10  -3 208.563 336.280   2
  -4 -10   3-259.686 255.500   2
  -4 -10  -4 3372.81 714.755   2
   4 -10  -4 2119.18 562.574   2
   4 -10   4 3352.82 730.229   2
  -4 -10   4 2229.54 606.594   2
   4 -10   5-480.885 322.435   2
   4 -10  -5-966.927 490.120   2
  -4 -10  -5 137.012 292.624   2
  -4 -10   5 456.077 376.052   2
   4 -10   6 1801.98 574.294   2
   4 -10  -6 1301.10 505.001   2
  -4 -10  -6 548.652 315.216   2
  -4 -10   6 1686.83 533.998   2
   4 -10   7 1401.41 513.623   2
  -4 -10   7 1219.01 467.857   2
   4 -10  -7 1654.36 508.014   2
  -4 -10  -7 933.735 437.973   2
   4 -10   8 3961.93 804.682   2
  -4 -10   8 3950.61 803.545   2
   4 -10  -8 3984.93 833.655   2
  -4 -10  -8 3738.56 745.088   2
   4 -10  -9 846.915 457.235   2
  -4 -10   9 1345.33 494.094   2
  -4 -10  -9 2154.85 662.305   2
   4 -10   9 1360.14 566.411   2
  -4 -10 -10 2434.65 653.235   2
   4 -10 -10 1891.25 595.491   2
   4 -10  10 2957.16 703.375   2
  -4 -10  10 2482.80 649.768   2
   4 -10 -11 636.557 402.878   2
  -4 -10 -11 959.352 500.403   2
  -4 -10 -12 2712.30 673.367   2
   4 -10 -12 3766.54 837.285   2
   4 -10 -13-228.860 361.866   2
  -4 -10 -13 279.066 284.824   2
  -4 -10 -14 1004.37 452.161   2
   4 -10 -14 580.851 448.694   2
   4 -10 -15-6.12619 328.408   2
  -4 -10 -15 201.757 309.922   2
  -4 -10 -16 1967.89 631.843   2
   4 -10 -16 2390.98 656.484   2
  -4 -10 -17 1055.38 512.829   2
   4 -10 -17 315.399 427.192   2
  -4 -10 -18 3881.29 901.152   2
   4 -10 -18 3982.47 890.455   2
  -4  10  19-316.513 415.929   3
   4  10  19 964.091 582.178   3
   4 -10 -19 599.357 449.904   2
   4  10  20 881.860 521.156   3
  -4  10  20 2072.31 699.487   3
   4 -11   0 1263.93 506.228   2
  -4 -11   0 393.355 440.108   2
   4 -11   1 681.411 458.369   2
  -4 -11   1 2168.92 665.786   2
   4 -11  -1 1023.80 435.949   2
  -4 -11  -1 796.055 516.907   2
  -4 -11  -2 188.092 401.410   2
   4 -11  -2 337.014 322.346   2
   4 -11   2 1041.77 507.418   2
  -4 -11   2 98.0345 450.505   2
   4 -11   3 1014.85 459.391   2
  -4 -11   3-391.977 442.750   2
  -4 -11  -3 141.645 432.155   2
   4 -11  -3 550.759 368.032   2
   4 -11  -4-269.622 329.161   2
  -4 -11  -4 342.008 365.776   2
   4 -11   4-146.112 287.215   2
  -4 -11   4-417.999 417.982   2
  -4 -11   5 462.864 432.256   2
   4 -11  -5-623.001 443.163   2
  -4 -11  -5-81.3809 311.388   2
   4 -11   5 652.639 414.253   2
   4 -11   6 304.630 391.097   2
  -4 -11   6 628.152 516.136   2
   4 -11  -6 486.901 500.672   2
  -4 -11  -6 615.392 391.348   2
   4 -11   7-70.0118 352.561   2
  -4 -11   7 279.008 367.287   2
  -4 -11  -7 366.609 368.033   2
   4 -11   8 1163.32 555.028   2
  -4 -11   8 187.238 360.944   2
   4 -11  -8 624.377 472.809   2
  -4 -11  -8 408.825 392.016   2
  -4 -11  -9 460.540 497.280   2
  -4 -11   9 1261.35 570.697   2
   4 -11  -9 57.8915 301.184   2
   4 -11   9-202.921 342.020   2
   4 -11  10 645.926 476.327   2
  -4 -11  10 119.385 247.444   2
  -4 -11 -10 523.397 495.591   2
   4 -11 -10-57.3194 311.522   2
   4 -11  11-192.804 287.540   2
  -4 -11  11-157.118 383.618   2
   4 -11 -11-233.332 345.435   2
  -4 -11 -11 461.481 451.199   2
  -4 -11  12-103.933 256.327   2
   4 -11 -12-223.957 273.429   2
  -4 -11 -12 685.132 466.145   2
   4 -11  12 552.371 452.047   2
   4 -11 -13 100.718 313.278   2
  -4 -11 -13 23.1954 396.217   2
  -4 -11  13 742.925 538.926   2
   4 -11  13-105.268 288.115   2
  -4 -11 -14 478.839 488.311   2
   4 -11 -14-235.413 348.896   2
  -4 -11 -15-636.749 508.339   2
   4 -11 -15 0.84607 304.237   2
  -4 -11 -16 844.117 519.098   2
   4 -11 -16 624.157 436.617   2
   4 -11 -17 143.322 329.301   2
  -4 -11 -17-308.943 434.801   2
   4 -12   0-179.812 310.559   2
  -4 -12   0 1096.70 632.909   2
  -4 -12  -1 2393.14 704.885   2
   4 -12  -1 1322.21 623.228   2
   4 -12   1 1660.61 608.553   2
  -4 -12   1 821.501 523.939   2
   4 -12  -2-475.371 401.402   2
  -4 -12  -2 388.178 325.256   2
   4 -12   2-183.884 347.164   2
  -4 -12   2-85.8639 352.546   2
   4 -12  -3 810.641 469.882   2
  -4 -12  -3 1889.14 608.161   2
   4 -12   3 1615.37 546.836   2
  -4 -12   3 1241.55 504.784   2
   4 -12  -4-440.480 492.613   2
  -4 -12  -4 179.316 319.838   2
   4 -12   4 935.216 536.493   2
  -4 -12   4 444.998 423.285   2
   4 -12   5 1216.02 460.100   2
   4 -12  -5 1804.43 626.976   2
  -4 -12   5 1984.41 669.416   2
  -4 -12  -5 2462.61 697.272   2
   4 -12   6 738.338 417.850   2
  -4 -12   6 753.957 439.735   2
   4 -12  -6 1599.78 701.552   2
  -4 -12  -6 750.278 421.761   2
   4 -12   7 3914.48 848.616   2
  -4 -12   7 2164.54 644.115   2
   4 -12  -7 2891.05 819.692   2
  -4 -12  -7 3311.24 781.410   2
  -4 -12   8 1648.67 580.736   2
   4 -12   8 1282.82 515.557   2
   4 -12  -8 1961.52 681.883   2
  -4 -12  -8 1858.59 628.800   2
   4 -12  -9 1496.33 602.411   2
   4 -12   9 487.910 383.227   2
  -4 -12   9 1339.00 561.840   2
  -4 -12  -9 254.445 404.758   2
   4 -12  10 765.155 482.666   2
   4 -12 -10 1308.65 588.799   2
  -4 -12 -10 1241.06 554.604   2
  -4 -12  10 1870.25 626.564   2
   4 -12  11 489.706 521.751   2
  -4 -12  11 322.389 364.624   2
   4 -12 -11-132.972 329.470   2
  -4 -12 -11-277.273 400.217   2
   4 -12  12 727.722 447.592   2
  -4 -12  12 1776.19 687.164   2
   4 -12 -12 1044.17 517.473   2
  -4 -12 -12 2106.50 728.225   2
   5   0   0 130.894 257.793   1
  -5   0   0-92.2914 194.109   1
   5   0   1-245.099 257.251   1
   5   0  -1-53.7214 236.220   1
  -5   0   1 182.553 222.730   1
   5   0  -2 60099.2 1703.78   1
  -5   0   2 60177.8 1693.92   1
   5   0   2 55758.8 1637.82   1
  -5   0   3 105.065 208.421   1
   5   0   3 248.761 231.176   1
   5   0   3-45.4209 66.7967   2
  -5   0   3 47.6160 56.6682   2
   5   0   3-12.1845 59.2393   3
  -5   0   3 49.3879 67.3316   3
  -5   0   4 4441.59 275.423   2
   5   0  -4 5346.78 551.174   1
  -5   0   4 4108.79 477.159   1
  -5   0  -4 3967.71 264.172   3
   5   0  -4 3884.10 273.767   3
   5   0   4 4717.81 288.688   3
  -5   0   4 4327.88 286.292   3
  -5   0   5 222.964 246.708   1
   5   0  -5-61.5153 96.1574   3
  -5   0  -5 12.4057 92.3285   3
  -5   0   5 74.4709 98.1621   3
   5   0   5 64.9407 109.641   3
  -5   0   6 10410.8 780.506   1
  -5   0  -6 9212.48 506.685   3
   5   0  -6 9499.24 520.610   3
   5   0   6 8637.15 501.165   3
  -5   0   6 9162.69 512.725   3
  -5   0   7-18.9688 171.600   1
   5   0  -7 141.695 107.783   3
  -5   0  -7 172.624 119.678   3
   5   0   7 51.3619 155.885   3
  -5   0   7 79.9643 136.821   3
  -5   0  -8 124.124 121.550   3
   5   0  -8 161.787 145.468   3
   5   0   8 75.2022 135.917   3
  -5   0   8 73.1257 141.325   3
   5   0   9-358.933 307.601   4
  -5   0  -9-110.631 145.072   3
   5   0  -9 155.728 177.080   3
   5   0   9 110.361 162.201   3
  -5   0   9-113.999 170.600   3
   5   0  10 328.462 198.285   4
   5   0 -10 96.4185 130.601   3
  -5   0 -10-80.7858 144.828   3
   5   0  10 419.959 227.861   3
  -5   0  10 476.406 221.974   3
   5   0 -11 64.8264 165.375   3
  -5   0 -11 86.1069 152.975   3
   5   0  11-36.4352 240.509   4
   5   0  11-142.672 207.035   3
  -5   0  11-197.628 170.720   3
  -5   0 -12 1063.33 294.863   3
   5   0 -12 1060.05 280.522   3
   5   0  12 295.610 258.844   4
   5   0  12 392.530 191.782   3
  -5   0  12 577.203 224.913   3
   5   0  13 706.248 331.870   4
   5   0  13 248.165 237.680   3
  -5   0  13 150.258 167.278   3
   5   0  14 10883.1 925.255   4
   5   0  14 8508.27 798.012   3
  -5   0  14 10268.4 850.175   3
   5   0  15-54.8595 248.643   4
   5   0  15-56.3486 208.462   3
  -5   0  15 133.579 181.669   3
   5   0  16 8115.08 855.302   4
  -5   0  16 7194.25 769.551   3
   5   0  16 6292.07 724.562   3
   5   0  17 73.3333 252.762   4
   5   0  17 134.272 230.595   3
  -5   0  17-5.54332 201.705   3
   5   0  18 2815.63 574.496   4
   5   0  18 2967.85 550.156   3
  -5   0  18 2451.44 517.430   3
   5   0  19 123.734 277.985   3
  -5   0  19 185.528 275.211   3
  -5   0  20 1377.74 458.780   3
   5   0  20 558.638 332.990   3
  -5   0  21-178.503 259.539   3
   5   0  21 102.748 224.408   3
   5   0  22 16.9153 245.624   3
  -5   0  22 63.3317 227.897   3
   5   0  23 245.061 318.160   3
  -5   0  23 327.979 392.684   3
   5   0  24 1015.06 434.394   3
  -5   0  24 1015.57 443.598   3
   5   0  25 381.689 347.935   3
  -5   0  25-231.804 326.745   3
   5   0  26 2418.84 622.459   3
  -5   0  26 2170.77 641.349   3
   5   0  27-558.294 379.031   3
  -5   0  27-467.508 351.802   3
   5   0  28-368.607 369.755   3
  -5   0  28 142.364 406.241   3
   5   0  29 525.497 446.033   3
  -5   0  29 142.647 315.035   3
   5   0  30 1088.15 547.438   3
  -5   0  30 702.387 512.279   3
   5   0  31 395.216 423.700   3
  -5   0  31 481.060 376.237   3
   5   0  32 1064.80 534.108   3
  -5   0  32 29.6123 275.585   3
   5   1   0 20023.5 970.165   1
   5  -1   0 20015.4 978.707   1
  -5   1   0 20687.8 979.716   1
  -5  -1   0 20041.5 969.723   1
  -5  -1   0 19794.9 402.205   2
   5  -1   0 19873.7 435.336   2
   5   1   1 24942.1 1085.96   1
   5   1  -1 22917.3 1037.97   1
   5  -1  -1 23753.5 1089.12   1
  -5  -1   1 25619.4 1082.02   1
   5  -1   1 22768.8 1065.54   1
  -5   1   1 22397.8 1031.38   1
   5  -1  -1 24192.3 492.113   2
  -5  -1  -1 25397.2 497.827   2
  -5  -1   1 24528.3 470.887   2
   5  -1   1 24513.7 511.074   2
   5   1  -2 8268.72 671.619   1
  -5  -1   2 7366.46 605.798   1
   5   1   2 8334.40 636.168   1
   5  -1  -2 7682.99 632.988   1
  -5   1   2 8396.39 641.862   1
   5  -1   2 7451.40 626.370   1
  -5   1  -2 7741.82 326.462   3
   5   1   2 7937.98 323.313   3
  -5   1   2 8144.28 328.456   3
   5   1  -2 8297.01 332.580   3
  -5   1   2 8170.77 324.452   2
   5   1   2 8219.69 326.032   2
   5  -1   3 81454.6 1997.01   1
   5  -1  -3 82023.1 1974.47   1
  -5  -1   3 77311.1 1927.91   1
  -5   1   3 81399.1 1972.68   1
   5   1  -3 81750.7 1969.16   1
   5   1   3 80065.5 1948.12   1
   5   1   3 79699.6 1167.55   3
  -5   1   3 79746.4 1161.49   3
   5   1  -3 80110.1 1152.27   3
  -5   1  -3 77893.3 1151.44   3
  -5   1   3 78816.5 1120.02   2
   5   1   3 80781.5 1133.61   2
   5   1   4 17822.3 606.281   2
  -5  -1   4 20127.1 997.949   1
   5   1  -4 18893.6 992.913   1
   5  -1  -4 16675.2 927.151   1
  -5   1   4 17713.1 943.603   1
   5   1   4 18718.7 625.436   3
  -5   1   4 18172.8 615.708   3
  -5   1  -4 17953.3 615.796   3
   5   1  -4 18482.2 624.739   3
  -5   1   4 17801.3 599.315   2
  -5   1   5 22369.4 725.266   2
   5   1   5 23360.5 754.608   2
   5   1   5 21885.8 758.399   3
  -5   1   5 22360.7 759.541   3
  -5   1  -5 23186.3 766.476   3
   5   1  -5 23172.0 769.599   3
  -5   1   5 24143.3 1124.65   1
  -5  -1   5 24178.3 1124.84   1
  -5   1   6 5740.46 410.618   2
   5   1   6 5894.58 411.860   2
   5   1  -6 5668.96 417.393   3
   5   1   6 5217.32 403.165   3
  -5   1  -6 5525.73 424.594   3
  -5   1   6 5420.91 428.280   3
  -5  -1   6 5139.17 534.652   1
  -5   1   6 5389.02 550.568   1
  -5   1   7 23973.8 873.397   2
   5   1   7 23448.1 879.019   2
  -5  -1   7 25134.2 1182.57   1
  -5   1   7 26136.0 1200.03   1
   5   1   7 24239.6 924.742   3
  -5   1   7 23264.1 910.383   3
  -5   1  -7 23781.0 916.280   3
   5   1  -7 24850.2 925.164   3
  -5   1   8 2075.59 300.178   2
   5   1   8 2642.73 339.762   2
   5  -1   8 2884.15 454.134   4
   5   1   8 2796.11 358.202   3
  -5   1   8 2386.15 339.407   3
  -5   1  -8 2189.74 290.890   3
   5   1  -8 2308.53 317.160   3
  -5   1   9 44449.8 1352.89   2
   5   1   9 45776.1 1398.25   2
   5  -1   9 42462.3 1656.84   4
  -5   1   9 42908.6 1372.58   3
  -5   1  -9 42585.6 1381.46   3
   5   1  -9 44122.4 1386.03   3
   5   1   9 43125.1 1389.63   3
   5  -1   9 43748.3 1400.83   3
  -5  -1   9 44532.3 1396.38   3
   5   1  10 9486.44 684.215   2
  -5   1  10 8563.12 628.268   2
   5  -1  10 8849.19 807.543   4
   5   1  10 8267.77 705.720   4
  -5   1 -10 8373.52 642.119   3
   5   1 -10 8581.93 665.234   3
   5   1  10 8452.86 651.827   3
  -5   1  10 7524.07 627.689   3
   5  -1  10 8419.49 649.822   3
  -5  -1  10 8547.74 661.491   3
  -5   1  11 188.348 150.672   2
   5   1  11 591.796 232.642   2
   5   1  11 245.275 181.850   4
   5  -1  11 341.916 232.824   4
   5   1 -11 652.133 240.278   3
   5   1  11 657.397 274.788   3
  -5   1  11 614.229 251.364   3
   5  -1  11 679.156 221.594   3
  -5  -1  11 703.762 271.051   3
  -5   1 -11 417.138 188.784   3
  -5   1  12 12704.5 856.250   2
   5   1  12 12111.4 855.237   2
   5   1  12 11921.4 886.475   4
   5   1 -12 13755.1 900.767   3
  -5   1 -12 11905.0 841.229   3
  -5   1  12 11273.1 833.426   3
   5   1  12 11732.4 849.066   3
   5  -1  12 12020.2 968.455   4
  -5  -1  12 11307.3 822.527   3
   5  -1  12 11289.5 816.375   3
   5   1  13 2112.10 432.290   4
   5  -1  13 2472.71 468.983   4
   5   1  13 2963.75 480.269   3
  -5   1  13 1839.74 373.795   3
   5  -1  13 2898.82 455.145   3
  -5  -1  13 2551.68 433.013   3
   5  -1  14 10823.2 962.351   4
   5   1  14 12440.0 952.295   4
   5   1  14 11621.1 905.931   3
  -5   1  14 12132.3 925.002   3
   5  -1  14 10927.8 878.772   3
  -5  -1  14 11178.0 887.690   3
   5  -1  15 6390.50 779.408   4
   5   1  15 7000.02 757.422   4
  -5   1  15 6213.28 711.215   3
   5   1  15 5105.38 636.564   3
   5  -1  15 4796.92 646.396   3
  -5  -1  15 4786.68 603.426   3
   5  -1  16 386.359 384.117   4
   5   1  16-216.206 228.886   3
  -5   1  16 370.814 296.705   3
   5  -1  16 178.740 242.850   3
  -5  -1  16-334.509 261.917   3
   5  -1  17 4254.30 680.015   4
   5   1  17 4687.49 664.338   4
   5  -1  17 3614.44 570.229   3
   5   1  17 4545.87 659.352   3
  -5   1  17 3355.39 590.061   3
  -5  -1  17 2595.67 505.008   3
   5   1  18 256.495 303.930   4
   5  -1  18-68.1703 341.314   4
   5  -1  18 8.14071 229.772   3
  -5  -1  18-270.103 264.292   3
   5   1  18 539.328 345.316   3
  -5   1  18 336.563 291.339   3
   5   1  19 10458.0 1031.29   3
  -5   1  19 10991.1 1056.72   3
   5  -1  19 9650.93 989.768   3
  -5  -1  19 10514.5 1019.31   3
   5   1  20 1057.92 444.177   3
  -5   1  20 988.795 411.627   3
   5  -1  20 957.021 364.643   3
  -5  -1  20 404.239 279.211   3
   5   1  21 11816.5 1152.06   3
  -5   1  21 11156.0 1137.21   3
  -5  -1  21 11018.6 1090.54   3
   5  -1  21 9975.80 1052.70   3
   5   1  22 299.772 331.531   3
  -5   1  22 257.402 360.059   3
   5  -1  22 793.487 410.311   3
  -5  -1  22 258.018 329.663   3
   5   1  23 7568.38 990.486   3
  -5  -1  23 6942.53 938.207   3
  -5   1  23 6859.36 957.589   3
   5  -1  23 7375.71 928.502   3
   5  -1  24 1543.72 471.533   3
  -5  -1  24 1364.00 456.266   3
  -5   1  24 2651.74 647.299   3
   5   1  24 1931.17 548.822   3
  -5  -1  25 1191.92 454.515   3
  -5   1  25 1578.60 508.159   3
   5  -1  25 1594.19 557.704   3
   5   1  25 1275.10 468.621   3
  -5   1  26 1958.53 548.724   3
   5  -1  26 1387.57 484.101   3
  -5  -1  26 1957.65 578.535   3
   5   1  26 2058.80 579.120   3
   5  -1  27 1769.95 643.941   3
  -5  -1  27 2191.41 613.005   3
   5   1  27 910.872 439.861   3
  -5   1  27 1514.52 493.681   3
   5  -1  28 156.577 233.321   3
  -5  -1  28 460.212 314.351   3
   5   1  28 789.619 499.806   3
  -5   1  29 900.733 447.625   3
   5  -1  29 800.260 438.305   3
  -5  -1  29 1057.14 464.715   3
   5   1  29 971.050 539.029   3
   5  -1  30 226.745 376.474   3
  -5  -1  30 62.3106 383.429   3
   5   1  30 529.333 504.073   3
  -5   1  30-228.836 390.720   3
   5  -1  31 675.059 389.201   3
  -5  -1  31 982.950 576.463   3
  -5   1  31 1455.03 581.540   3
   5   1  31 986.312 529.647   3
   5  -1  32-7.76095 337.646   3
  -5  -1  32-77.7107 344.505   3
   5   1  32 443.589 443.138   3
  -5   1  32 437.331 459.148   3
  -5   2   0 137.154 173.544   1
   5  -2   0 115.076 244.856   1
   5   2   0 424.783 255.212   1
  -5  -2   0 342.508 238.672   1
   5  -2   0-45.4097 119.665   2
  -5  -2   0 98.4168 103.234   2
  -5   2   1-82.8921 189.457   1
   5   2   1-16.3569 171.546   1
   5  -2   1-114.520 227.946   1
  -5  -2   1 141.226 163.227   1
   5   2  -1 214.805 208.504   1
   5  -2  -1 257.152 231.973   1
   5  -2  -1 48.6251 111.465   2
  -5  -2  -1 167.861 113.470   2
   5  -2   1 129.549 109.152   2
  -5  -2   1 123.593 119.964   2
   5  -2  -2 2632.60 390.293   1
   5   2  -2 2662.04 374.504   1
   5  -2   2 3172.46 431.674   1
   5   2   2 3070.66 409.759   1
  -5  -2   2 2530.20 390.352   1
  -5   2   2 3203.19 408.288   1
  -5  -2  -2 2429.09 254.034   2
   5  -2  -2 2254.59 255.982   2
   5   2   2 3120.67 283.383   2
   5   2  -3 1613.07 317.654   1
   5  -2  -3 1529.40 343.912   1
   5   2   3 1724.34 365.998   1
  -5  -2   3 1460.29 330.961   1
   5  -2   3 1007.23 291.796   1
  -5   2   3 1454.45 332.225   1
  -5  -2  -3 1170.49 197.268   2
  -5   2   3 1291.64 206.297   2
   5   2   3 1185.61 191.796   2
   5  -2  -3 1581.06 228.813   2
   5  -2   4 1712.19 327.117   1
   5   2  -4 1413.89 343.014   1
  -5  -2   4 1664.98 320.615   1
   5  -2  -4 1279.10 340.687   1
  -5   2   4 1539.99 338.295   1
   5   2   4 2069.58 390.934   1
  -5  -2  -4 2072.07 272.283   2
   5  -2  -4 1481.46 238.887   2
  -5   2   4 1717.48 245.765   2
   5   2   4 1532.54 226.327   2
  -5  -2  -5 4558.09 389.353   2
  -5   2   5 4728.06 522.463   1
  -5  -2   5 4099.10 473.766   1
   5  -2  -5 4609.79 400.083   2
   5   2   5 4164.79 370.172   2
  -5   2  -5 3706.63 373.999   3
   5   2  -5 4235.76 376.550   3
  -5   2   5 4402.16 384.794   2
  -5  -2   6 7038.95 642.420   1
  -5   2   6 7190.03 648.803   1
   5   2   6 6564.90 489.603   3
  -5   2   6 6534.99 481.421   3
  -5   2  -6 6411.25 480.253   3
   5   2  -6 7068.20 515.469   3
   5   2   6 7069.36 506.982   2
  -5   2   6 6278.30 473.588   2
  -5   2   7 5041.63 445.779   2
   5   2   7 5337.87 473.684   2
  -5   2  -7 5194.63 462.413   3
   5  -2   7 5636.64 629.613   4
  -5   2   7 5180.95 468.300   3
   5   2   7 5937.42 488.609   3
   5   2  -7 5042.39 462.348   3
  -5   2   7 5750.88 590.603   1
  -5  -2   7 5438.14 570.912   1
  -5   2   8 10318.8 663.437   2
   5   2   8 11285.2 694.175   2
   5  -2   8 11434.0 886.494   4
   5   2  -8 11343.8 706.359   3
   5   2   8 10523.2 686.519   3
  -5   2   8 9931.52 683.813   3
  -5   2  -8 11355.4 711.307   3
  -5   2   9 11302.1 724.125   2
   5   2   9 10831.7 722.304   2
   5  -2   9 11413.1 913.916   4
  -5   2  -9 10928.1 727.046   3
  -5   2   9 10314.1 748.394   3
   5   2   9 10445.5 727.133   3
   5   2  -9 11130.5 741.368   3
  -5   2  10 2620.02 371.778   2
   5   2  10 2959.26 412.165   2
   5  -2  10 3424.87 565.912   4
  -5   2  10 3153.30 434.354   3
   5   2  10 2754.78 415.099   3
  -5   2 -10 2986.61 422.404   3
   5   2 -10 2684.82 377.354   3
  -5   2  11 6268.15 596.294   2
   5   2  11 6266.42 612.874   2
  -5   2 -11 6502.91 624.978   3
   5   2 -11 5952.46 590.376   3
   5   2  11 6287.02 605.551   4
  -5   2  11 6107.75 618.513   3
   5   2  11 5582.73 586.728   3
   5  -2  11 5717.53 680.104   4
  -5   2  12 7813.88 735.740   3
   5   2  12 9182.10 756.041   4
   5  -2  12 8763.38 858.201   4
   5   2  12 9486.50 788.321   3
   5  -2  13 4458.60 652.705   4
   5   2  13 5184.53 584.280   4
   5   2  13 4980.89 602.751   3
  -5   2  13 3864.96 524.386   3
   5  -2  14 120.464 290.986   4
   5   2  14-66.2319 166.488   4
   5   2  14 204.083 220.951   3
  -5   2  14-37.1366 223.363   3
   5  -2  15 22.4085 207.785   4
   5   2  15-104.070 164.611   4
   5   2  15 65.0144 289.532   3
  -5   2  15-9.06803 236.926   3
   5  -2  16 178.361 264.454   4
   5   2  16 393.717 246.962   4
   5   2  16 172.099 290.423   3
  -5   2  16 10.5019 237.543   3
   5   2  17 710.143 300.236   4
   5  -2  17 677.806 366.089   4
   5   2  17-0.21912 212.195   3
  -5   2  17 355.519 247.456   3
   5   2  18-363.196 320.501   3
  -5   2  18-31.6760 249.381   3
   5   2  19 687.470 384.548   3
  -5   2  19-21.7297 332.927   3
   5   2  20 3663.21 646.065   3
  -5   2  20 5652.27 809.365   3
   5   2  21 1240.15 444.248   3
  -5   2  21 2187.59 550.738   3
   5   2  22 163.673 256.824   3
  -5   2  22 1101.49 458.317   3
   5   2  23 2316.19 627.388   3
  -5   2  23 3199.88 705.208   3
   5   2  24 512.095 389.861   3
  -5   2  24-54.9584 302.202   3
   5   2  25 1708.63 647.942   3
  -5   2  25 1008.80 486.832   3
   5   2  26 1255.85 491.004   3
  -5   2  26 809.320 441.862   3
   5   2  27-157.383 288.375   3
  -5   2  27-405.116 425.641   3
  -5   2  28 251.139 331.203   3
   5   2  28 3.91126 239.590   3
   5   2  29 439.348 319.953   3
  -5   2  29 229.941 298.717   3
  -5   2  30 200.941 308.733   3
   5   2  30 863.297 472.971   3
   5   2  31-163.514 340.521   3
  -5   2  31-88.4562 291.663   3
   5   2  32-142.112 269.410   3
  -5   2  32-270.210 430.751   3
   5   3   0 1495.68 339.788   1
   5  -3   0 1905.11 309.867   1
   5  -3   0 1680.67 278.227   2
  -5  -3   0 1517.65 257.172   2
  -5   3   1 15400.1 862.161   1
  -5  -3   1 16197.1 872.753   1
   5   3   1 16193.4 872.333   1
   5   3  -1 15865.6 870.216   1
   5  -3  -1 17059.3 900.346   1
   5  -3   1 15422.7 847.505   1
   5  -3  -1 16499.2 745.616   2
  -5  -3  -1 14688.3 702.295   2
   5  -3   1 15772.7 731.783   2
  -5  -3   1 16212.1 734.464   2
   5  -3   2 10654.5 732.823   1
  -5   3   2 11667.5 753.128   1
   5   3   2 10747.4 733.651   1
   5   3  -2 10291.2 706.779   1
   5  -3  -2 11813.2 779.418   1
  -5  -3   2 10383.3 707.764   1
   5  -3  -2 11283.4 636.011   2
  -5  -3  -2 11723.7 656.320   2
  -5  -3   2 11590.7 630.872   2
   5   3  -3 29689.6 1175.17   1
  -5  -3   3 30042.5 1205.16   1
  -5   3   3 30031.4 1222.89   1
   5  -3  -3 30659.3 1218.91   1
   5   3   3 27512.1 1170.18   1
   5  -3   3 29968.2 1204.24   1
   5  -3  -3 28644.5 1030.53   2
  -5  -3  -3 30418.3 1032.27   2
  -5   3   3 29264.4 1032.51   2
   5   3   3 29472.5 1034.16   2
  -5   3   4 26847.4 1155.19   1
  -5  -3   4 25452.0 1124.45   1
   5   3   4 26722.5 1166.21   1
   5  -3   4 25611.2 1139.28   1
   5  -3  -4 25406.9 990.340   2
  -5  -3  -4 25741.2 988.553   2
   5   3   4 25946.2 1004.13   2
  -5   3   4 26132.8 991.824   2
  -5  -3  -5 259.432 194.436   2
  -5   3   5 179.812 174.161   2
   5   3   5 134.947 165.899   2
   5  -3  -5 170.258 169.722   2
  -5   3   5 175.623 174.611   1
  -5  -3   5 397.645 236.335   1
   5  -3   5-48.4742 228.440   4
   5  -3  -6 12491.2 736.422   2
  -5  -3  -6 12772.1 747.751   2
  -5  -3   6 12939.0 847.180   1
  -5   3   6 13173.7 864.686   1
   5  -3   6 13122.7 937.428   4
  -5   3   6 11686.8 712.831   2
   5   3   6 11944.8 728.530   2
   5   3   7 3212.97 402.675   2
  -5   3   7 2448.78 363.559   2
  -5   3   7 2058.14 387.123   1
  -5  -3   7 2971.91 437.594   1
   5  -3  -7 2517.85 373.209   2
  -5  -3  -7 2655.58 390.068   2
   5  -3   7 2574.53 478.317   4
  -5   3  -7 2300.60 352.591   3
   5   3  -7 2291.27 354.907   3
   5  -3  -8 30391.7 1256.18   2
  -5  -3  -8 31918.2 1266.47   2
   5   3   8 28908.0 1221.17   3
  -5   3   8 30549.6 1245.15   3
   5  -3   8 31679.6 1492.75   4
   5   3   8 29931.0 1232.53   2
  -5   3   8 30416.8 1234.01   2
  -5   3  -8 29836.5 1253.83   3
   5   3  -8 31315.3 1278.05   3
  -5   3   9 287.346 182.452   2
   5   3   9 77.1255 180.467   2
   5   3   9 114.489 171.668   3
  -5   3   9 8.18121 153.089   3
   5  -3   9-201.016 244.415   4
  -5   3  -9 89.0183 148.057   3
   5   3  -9 11.4125 161.213   3
   5   3  10 13536.8 893.377   2
   5  -3  10 14328.6 1067.26   4
  -5   3 -10 12296.2 864.039   3
  -5   3  10 12847.1 888.046   3
   5   3  10 12993.0 889.570   3
   5   3 -10 12171.0 856.373   3
  -5   3  10 13045.9 873.687   2
   5   3  11 4270.53 538.442   3
   5  -3  11 4273.36 627.556   4
   5   3  11 4588.15 526.185   4
  -5   3  11 4118.24 538.766   3
   5   3  12 4841.09 545.244   4
   5  -3  12 4401.49 657.197   4
   5   3  12 5060.19 603.604   3
  -5   3  12 5200.23 609.706   3
   5  -3  13 6405.47 786.414   4
   5   3  13 6363.87 632.260   4
   5   3  13 5271.34 647.192   3
  -5   3  13 5363.00 641.559   3
   5   3  14 8833.75 748.858   4
  -5   3  14 8096.07 820.455   3
   5  -3  14 8424.11 908.195   4
   5   3  14 8134.70 834.052   3
   5  -3  15 2957.21 629.560   4
   5   3  15 3180.49 471.328   4
   5   3  15 4062.10 613.770   3
  -5   3  15 2873.88 510.240   3
   5  -3  16 6169.67 880.536   4
  -5   3  16 7271.64 833.544   3
   5   3  16 6491.67 693.813   4
   5   3  16 5308.32 722.944   3
   5   3  17 6377.34 684.734   4
  -5   3  17 6292.89 790.171   3
   5   3  17 5442.95 768.444   3
   5   3  18 13576.0 1037.75   4
   5   3  18 12703.2 1137.42   3
  -5   3  18 13959.5 1199.21   3
   5   3  19 197.993 234.533   3
  -5   3  19 316.562 332.598   3
   5   3  20 192.752 293.068   3
  -5   3  20-208.072 290.661   3
   5   3  21 1256.32 482.128   3
  -5   3  21 629.636 349.378   3
   5   3  22 332.091 333.400   3
  -5   3  22 273.343 322.988   3
   5   3  23 1772.59 493.144   3
  -5   3  23 2469.60 635.338   3
   5   3  24 2558.49 628.315   3
  -5   3  24 2439.80 623.005   3
   5   3  25 3944.16 761.574   3
  -5   3  25 4622.51 872.155   3
   5   3  26 1723.21 542.750   3
  -5   3  26 1917.81 584.388   3
   5   3  27 2360.16 641.241   3
  -5   3  27 1957.58 630.719   3
   5   3  28 2397.73 695.030   3
  -5   3  28 2578.69 719.742   3
   5   3  29 2125.75 699.081   3
  -5   3  29 787.510 437.748   3
   5   3  30 1389.97 510.676   3
  -5   3  30 1749.14 612.878   3
   5   3  31 603.465 439.228   3
  -5   3  31-144.946 297.432   3
   5   4   0 425.691 259.492   1
   5  -4   0-53.7438 202.297   1
  -5  -4   0 148.770 181.883   2
   5  -4   0 134.812 203.810   2
   5   4   1 476.278 277.770   1
   5   4  -1-227.941 185.078   1
  -5  -4   1 17.1709 143.919   1
  -5   4   1 262.476 226.467   1
   5  -4  -1 11.4146 183.807   1
   5  -4   1 16.2124 169.999   1
   5  -4   1 260.299 190.930   2
  -5  -4   1-4.38156 157.033   2
   5  -4  -1 72.5438 189.315   2
  -5  -4  -1 402.729 246.137   2
   5  -4  -2 1116.36 275.254   1
   5  -4   2 1318.14 313.159   1
  -5  -4   2 1085.90 259.180   1
   5   4  -2 901.570 215.766   1
   5   4   2 1186.05 321.530   1
  -5   4   2 1259.31 296.052   1
  -5  -4   2 1065.58 244.602   2
   5  -4   2 941.126 248.976   2
  -5  -4  -2 821.458 241.757   2
   5  -4  -2 1334.33 330.049   2
   5  -4  -3 464.972 192.041   2
  -5  -4  -3 992.667 293.091   2
   5   4   3 569.548 227.080   1
   5  -4  -3 694.107 270.676   1
   5  -4   3 678.881 264.550   1
  -5  -4   3 720.535 244.845   1
  -5   4   3 797.836 238.201   1
   5   4  -3 23.0468 215.672   1
   5  -4   3 475.451 219.345   4
   5   4   3 629.809 237.291   2
   5   4   4 655.856 226.197   2
  -5   4   4 256.270 178.821   2
   5  -4  -4 321.093 190.213   2
  -5  -4  -4 205.437 200.507   2
  -5  -4   4 504.888 222.417   1
  -5   4   4 604.328 235.312   1
   5   4   4 102.383 197.655   1
   5  -4   4 185.205 215.552   1
   5  -4   4-19.8780 243.450   4
   5  -4  -5 10339.0 724.978   2
  -5  -4  -5 10531.6 739.208   2
   5   4   5 11237.5 764.711   1
  -5   4   5 10872.5 744.699   1
  -5  -4   5 11249.4 767.571   1
   5  -4   5 11354.2 776.201   1
   5  -4   5 10259.4 851.648   4
  -5   4   5 11117.8 750.290   2
   5   4   5 11149.3 764.944   2
  -5   4   6 1717.63 310.488   2
   5  -4  -6 2106.55 394.404   2
   5   4   6 1608.43 353.932   2
  -5  -4  -6 1441.31 315.794   2
   5  -4   6 1015.89 330.356   4
  -5  -4   6 2026.05 384.681   1
  -5   4   6 1607.95 296.804   1
   5  -4  -7 643.040 269.650   2
  -5  -4  -7 295.287 222.452   2
  -5   4   7 664.913 247.880   2
   5   4   7 406.828 227.323   2
   5  -4   7 884.020 313.063   4
  -5   4   7 886.142 292.664   1
  -5  -4   7 605.172 250.508   1
  -5  -4  -8-39.3620 183.329   2
   5  -4  -8 58.6077 214.578   2
   5  -4   8 13.9638 231.509   4
   5  -4  -9-375.022 205.408   2
  -5  -4  -9 255.447 279.505   2
   5  -4   9 351.129 321.961   4
  -5  -4 -10 249.035 251.582   2
   5  -4 -10 440.322 259.239   2
   5  -4  10 635.662 372.733   4
   5   4  11 316.988 234.960   3
   5   4  11 612.055 275.912   4
   5  -4  11-30.9461 270.553   4
  -5   4  11 188.315 221.249   3
   5  -4  12 422.442 358.068   4
  -5   4  12 437.609 284.933   3
   5   4  12 566.625 307.629   3
   5   4  12 891.728 317.999   4
   5   4  13 5266.98 693.013   3
   5   4  13 6664.02 627.041   4
   5  -4  13 6407.69 826.433   4
  -5   4  13 6695.09 751.866   3
   5   4  14 940.385 230.881   4
   5   4  14 2094.14 454.079   3
  -5   4  14 1527.74 442.020   3
   5  -4  14 1519.80 466.727   4
   5   4  15 1493.27 456.514   3
   5  -4  15 1917.92 502.732   4
   5   4  15 2009.37 366.716   4
  -5   4  15 2153.69 543.944   3
   5   4  16 180.572 157.114   4
  -5   4  16 252.570 263.758   3
   5   4  16 280.651 236.844   3
   5   4  17 577.993 199.630   4
  -5   4  17 604.906 307.666   3
   5   4  17 375.483 318.542   3
   5   4  18 377.310 199.278   4
   5   4  18 281.550 298.245   3
  -5   4  18 846.373 402.196   3
   5   4  19-186.269 257.556   3
  -5   4  19 806.886 381.562   3
   5   4  20-14.3306 247.849   3
  -5   4  20 255.965 298.737   3
   5   4  21 200.224 262.758   3
  -5   4  21-245.070 278.699   3
   5   4  22-77.5809 303.001   3
  -5   4  22-62.7012 330.167   3
  -5   4  23-218.249 294.883   3
   5   4  23 123.045 271.236   3
   5   4  24 503.604 389.908   3
  -5   4  24 432.778 349.209   3
   5   4  25-187.739 327.208   3
  -5   4  25 21.3751 313.621   3
   5   4  26 771.371 487.178   3
  -5   4  26 759.858 443.507   3
   5   4  27-24.1526 234.043   3
  -5   4  27 324.582 279.974   3
   5   4  28-480.803 419.630   3
  -5   4  28 654.774 447.292   3
   5   4  29 454.341 363.623   3
  -5   4  29-23.5475 348.612   3
   5   4  30-336.910 316.954   3
  -5   4  30-314.540 345.865   3
  -5   4  31-286.520 443.823   3
   5  -5   0 4955.11 553.136   2
  -5  -5   0 4638.76 534.079   2
   5  -5   0 5003.84 500.997   1
   5   5   0 4878.58 479.595   1
   5  -5   1 2346.76 413.974   2
  -5  -5   1 2262.32 385.884   2
   5  -5  -1 1971.31 360.604   2
  -5  -5  -1 2558.69 421.880   2
   5  -5  -1 1954.95 318.173   1
   5   5   1 2807.90 393.305   1
   5  -5   1 2212.27 351.414   1
   5   5  -1 2596.41 363.227   1
   5  -5   1 2922.54 460.778   4
  -5  -5   2 27291.3 1140.32   1
  -5   5   2 26582.5 1123.62   1
   5   5   2 26892.9 1118.07   1
   5  -5   2 25620.7 1095.57   1
   5   5  -2 24469.2 1064.60   1
   5  -5  -2 25859.6 1103.82   1
   5  -5   2 26147.7 1259.58   4
   5  -5  -2 24424.7 1198.36   2
   5  -5   2 25117.3 1225.69   2
  -5  -5  -2 26347.6 1235.54   2
  -5  -5   2 25664.1 1214.22   2
   5  -5  -3 188.617 268.057   2
  -5  -5  -3 229.466 235.473   2
  -5  -5   3 357.153 196.510   2
   5   5   3-90.8339 161.940   1
   5  -5   3-199.943 179.921   1
  -5  -5   3 294.086 168.833   1
  -5   5   3 8.48002 179.561   1
   5  -5   3 405.235 259.209   4
   5  -5   3-191.053 240.566   2
   5   5   4 9790.98 708.593   1
   5  -5   4 7962.17 655.618   1
  -5  -5   4 7998.31 644.144   1
  -5   5   4 8441.05 655.645   1
   5  -5   4 8603.61 773.325   4
   5  -5  -4 8041.25 714.245   2
  -5  -5  -4 8524.26 742.112   2
   5  -5  -5 2047.48 411.547   2
  -5  -5  -5 2060.74 413.261   2
   5  -5   5 1831.71 401.486   4
  -5  -5   5 2129.40 353.905   1
   5   5   5 2011.84 348.544   1
  -5   5   5 1788.99 332.135   1
   5  -5   5 1611.67 315.777   1
  -5  -5  -6 6767.37 670.233   2
   5  -5  -6 6365.51 661.062   2
   5  -5   6 6839.86 731.123   4
   5   5   6 7551.20 655.027   1
  -5  -5   6 6490.85 595.488   1
   5  -5   6 6902.61 637.886   1
  -5   5   6 6643.92 608.844   1
   5  -5  -7-146.283 210.392   2
  -5  -5  -7-11.1139 220.277   2
   5  -5   7-13.5692 267.675   4
  -5  -5   7 4.60558 215.078   1
   5  -5  -8 9819.34 841.701   2
  -5  -5  -8 9581.21 817.989   2
   5  -5   8 9167.25 883.944   4
  -5  -5  -9 1679.75 383.206   2
   5  -5  -9 1613.55 425.513   2
   5  -5   9 1897.47 492.661   4
   5  -5 -10 13915.5 1029.73   2
  -5  -5 -10 16262.0 1110.16   2
   5  -5  10 15792.8 1204.00   4
   5   5  11 2819.54 401.186   4
   5  -5  11 3029.97 604.249   4
  -5  -5 -11 3204.30 531.643   2
   5  -5 -11 3614.02 577.772   2
   5  -5 -12 30067.5 1602.99   2
  -5  -5 -12 27670.0 1532.49   2
   5  -5  12 26813.9 1630.07   4
   5   5  12 29214.0 1204.66   4
   5   5  13 7919.84 652.900   4
  -5   5  13 8358.14 866.996   3
   5  -5  13 8118.28 954.911   4
   5   5  13 8321.16 874.048   3
  -5   5  14 2536.70 525.607   3
   5   5  14 3050.03 577.032   3
   5   5  14 3028.53 425.541   4
   5   5  15 444.576 169.639   4
  -5   5  15 1538.13 423.585   3
   5   5  15 936.826 415.431   3
  -5   5  16 2153.15 579.197   3
   5   5  16 2188.55 348.894   4
   5   5  16 2814.65 622.718   3
   5   5  17-64.3788 195.568   4
  -5   5  17 313.609 298.164   3
   5   5  18 6528.79 887.829   3
  -5   5  18 6722.55 939.043   3
  -5   5  19 345.270 258.908   3
   5   5  19 1263.66 458.277   3
   5   5  20 3547.85 719.191   3
  -5   5  20 3687.07 752.810   3
   5   5  21 627.748 417.509   3
  -5   5  21 1242.48 534.438   3
   5   5  22 6052.88 970.268   3
  -5   5  22 7013.11 1000.81   3
   5   5  23 57.2792 228.453   3
  -5   5  23 734.288 433.510   3
   5   5  24 3961.69 845.689   3
  -5   5  24 2047.52 637.172   3
   5   5  25 499.802 398.397   3
  -5   5  25 392.307 346.343   3
   5   5  26 1146.56 563.410   3
  -5   5  26 2650.30 735.834   3
   5   5  27 320.770 298.006   3
  -5   5  27 1501.09 605.423   3
   5   5  28 1337.51 610.669   3
  -5   5  28 1576.66 681.668   3
   5   5  29 505.868 378.663   3
  -5   5  29-84.2262 292.995   3
  -5   5  30 2669.03 799.033   3
   5  -6   0 124.139 269.737   2
  -5  -6   0 54.6288 224.346   2
   5  -6   0 147.275 168.236   4
   5   6   0-44.8858 161.161   1
   5  -6   0 59.3968 131.573   1
  -5  -6   1 397.676 288.807   2
   5  -6   1 394.184 246.651   2
   5  -6  -1 583.494 256.826   2
  -5  -6  -1 680.410 300.159   2
   5  -6  -1 636.437 250.321   4
   5  -6   1 411.023 218.262   4
   5  -6   1 504.195 187.627   1
   5  -6  -1 331.368 191.896   1
   5   6   1 492.513 217.528   1
   5   6  -1 173.920 164.676   1
   5  -6   2 4384.35 584.220   2
  -5  -6   2 4044.32 553.712   2
   5  -6  -2 5051.66 627.286   2
  -5  -6  -2 4651.11 603.741   2
   5  -6  -2 4531.95 496.072   4
   5  -6   2 4694.29 582.261   4
   5  -6   2 4371.76 469.125   1
   5   6   2 5065.96 492.466   1
   5  -6  -3 356.861 257.904   2
   5  -6   3 257.311 210.705   2
  -5  -6  -3 104.623 249.650   2
  -5  -6   3-66.8719 184.851   2
  -5   6   3 125.103 165.250   1
   5  -6   3 174.286 132.843   1
   5   6   3 278.921 187.410   1
  -5  -6   3 63.3781 133.464   1
   5  -6   3 288.203 392.195   4
  -5  -6   4 482.173 337.033   2
  -5  -6  -4-122.869 262.522   2
   5  -6  -4 192.642 236.308   2
   5  -6   4-21.1726 145.014   1
  -5  -6   4 96.0107 141.911   1
  -5   6   4 95.3336 131.554   1
   5   6   4-85.9320 169.191   1
   5  -6   4-87.9479 192.951   4
   5  -6   4-40.3016 263.221   2
   5  -6  -5 116.085 231.461   2
  -5  -6  -5-118.210 246.188   2
   5  -6   5 220.807 287.242   4
  -5  -6   5 491.991 197.344   1
   5   6   5 479.683 213.865   1
   5  -6   5-34.9087 148.877   1
  -5   6   5 123.759 179.487   1
   5  -6  -6 360.603 268.185   2
  -5  -6  -6 7.54695 245.514   2
   5  -6   6 192.119 257.085   4
  -5  -6   6 68.6655 119.195   1
  -5   6   6 358.219 207.739   1
   5   6   6-74.0180 174.775   1
   5  -6   6 281.942 208.568   1
   5  -6  -7 1049.07 400.156   2
  -5  -6  -7 788.365 336.786   2
   5  -6   7 1094.51 392.763   4
  -5  -6   7 798.582 247.590   1
   5   6   7 1594.68 340.116   1
   5  -6   7 1166.27 270.179   1
   5  -6  -8-166.336 311.476   2
  -5  -6  -8 82.3878 277.308   2
   5  -6   8-9.43797 289.727   4
  -5  -6  -9 1594.95 417.257   2
   5  -6  -9 577.424 308.302   2
   5  -6   9 1302.47 411.871   4
   5  -6 -10 4283.97 638.123   2
  -5  -6 -10 5292.06 707.798   2
   5  -6  10 6171.82 824.643   4
  -5  -6 -11 2017.78 506.106   2
   5  -6 -11 2124.02 482.588   2
   5   6  11 1834.31 311.676   4
  -5  -6 -12 3387.99 617.437   2
   5  -6 -12 3473.36 589.711   2
   5   6  12 2399.53 349.891   4
   5  -6 -13 2291.97 515.849   2
  -5  -6 -13 2291.84 537.190   2
   5   6  13 2095.04 338.741   4
   5  -6 -14 1309.11 419.672   2
  -5  -6 -14 1584.60 491.590   2
   5   6  14 1481.89 292.265   4
  -5   6  14 1373.70 400.170   3
   5   6  14 1177.39 417.954   3
   5   6  15 1485.42 296.265   4
  -5   6  15 875.484 374.919   3
   5   6  15 1492.65 468.776   3
   5   6  16 86.5847 155.646   4
   5   6  16 454.508 308.218   3
   5   6  17 1537.40 467.252   3
  -5   6  17 1302.22 506.199   3
   5   6  18-52.0730 280.609   3
  -5   6  18 186.122 281.731   3
   5   6  19 994.210 442.711   3
  -5   6  19 830.836 391.257   3
  -5   6  20 619.144 371.905   3
   5   6  20 173.142 265.161   3
   5   6  21 455.583 447.112   3
  -5   6  21-77.1522 378.860   3
  -5   6  22-563.586 406.405   3
   5   6  22 67.6672 332.181   3
   5   6  23-276.057 324.926   3
  -5   6  23-266.359 353.164   3
   5   6  24 331.109 270.437   3
  -5   6  24 836.665 450.847   3
  -5   6  25 433.374 459.421   3
   5   6  25-36.8756 420.378   3
   5   6  26 914.034 521.291   3
  -5   6  26 413.544 334.220   3
   5   6  27 30.4756 331.668   3
  -5   6  27 663.718 430.445   3
  -5   6  28 584.826 542.310   3
   5   6  28-259.260 420.070   3
   5  -7   0 4824.94 683.799   2
  -5  -7   0 3897.44 606.010   2
   5  -7   0 5075.20 579.599   4
   5  -7   1 1245.13 339.292   2
  -5  -7   1 1430.29 420.174   2
   5  -7  -1 2393.66 516.146   2
  -5  -7  -1 948.012 347.000   2
   5  -7  -1 1421.49 300.644   4
   5  -7   1 1473.70 349.490   4
   5   7   1 1666.18 326.435   1
   5  -7   1 1417.65 283.060   1
   5  -7   2 2436.36 509.285   2
  -5  -7   2 1625.66 446.125   2
   5  -7  -2 2291.97 507.798   2
  -5  -7  -2 1756.35 435.150   2
   5  -7   2 2192.13 429.298   4
   5  -7  -2 2421.35 401.389   4
   5   7   2 1714.36 313.154   1
   5  -7   2 2252.09 339.400   1
   5  -7  -3 3378.43 574.720   2
  -5  -7  -3 4901.69 674.082   2
   5  -7   3 4981.99 691.958   2
  -5  -7   3 4183.48 649.406   2
   5  -7  -3 4043.11 488.468   4
   5  -7   3 5014.39 620.489   4
   5   7   3 3867.59 438.523   1
   5  -7   3 4367.90 458.068   1
   5  -7   4 5039.87 703.652   2
  -5  -7   4 2712.00 498.585   2
   5  -7  -4 4101.45 624.699   2
  -5  -7  -4 3288.78 575.400   2
  -5  -7   4 3487.84 419.378   1
   5   7   4 4059.53 453.642   1
   5  -7   4 3501.62 427.650   1
  -5   7   4 3685.85 438.368   1
   5  -7   4 3224.49 536.567   4
   5  -7  -4 3915.87 470.556   4
  -5  -7   5 4135.64 657.109   2
   5  -7  -5 5918.20 730.189   2
  -5  -7  -5 5474.42 711.930   2
  -5  -7   5 4413.89 475.547   1
   5  -7   5 5149.14 512.696   1
  -5   7   5 5354.47 536.882   1
   5   7   5 4792.62 490.880   1
   5  -7   5 5602.79 706.525   4
   5  -7  -5 4568.44 482.537   4
   5  -7   5 4431.78 676.813   2
   5  -7  -6 13493.4 1105.38   2
  -5  -7  -6 11104.2 1012.19   2
  -5  -7   6 10376.1 743.750   1
   5  -7   6 10813.7 770.119   1
   5   7   6 12607.3 817.643   1
  -5   7   6 11237.4 783.909   1
   5  -7   6 12478.4 1050.78   4
   5  -7  -6 12647.5 781.782   4
  -5  -7   6 13379.7 1112.47   2
   5  -7  -7 12776.1 1092.62   2
  -5  -7  -7 12649.1 1081.92   2
   5  -7   7 15233.9 1183.40   4
  -5  -7   7 11757.2 802.972   1
  -5   7   7 12373.2 844.858   1
   5  -7   7 13218.6 861.024   1
   5   7   7 12076.8 820.334   1
   5  -7  -8 3464.16 600.730   2
  -5  -7  -8 4000.72 665.610   2
   5   7   8 2991.00 430.412   1
   5  -7   8 3430.70 474.649   1
   5  -7  -9 2244.38 528.879   2
  -5  -7  -9 1940.35 520.305   2
   5  -7   9 1126.43 299.844   1
  -5  -7 -10 1887.08 472.785   2
   5  -7 -10 1728.38 494.802   2
   5  -7 -11 897.583 380.300   2
  -5  -7 -11 1052.04 474.852   2
   5   7  11 1141.63 241.353   4
   5  -7 -12 4040.09 674.195   2
  -5  -7 -12 3755.88 650.729   2
   5   7  12 3876.53 403.678   4
   5  -7 -13 4077.63 693.477   2
  -5  -7 -13 5147.57 778.456   2
   5   7  13 4902.73 451.625   4
  -5  -7 -14 193.262 319.688   2
   5  -7 -14-71.0152 280.524   2
   5   7  14 359.449 154.691   4
   5  -7 -15 3849.63 719.211   2
  -5  -7 -15 5330.77 838.640   2
  -5   7  15 4897.16 796.503   3
   5   7  15 5045.37 801.229   3
  -5   7  16 10802.0 1186.55   3
   5   7  16 9177.38 1102.55   3
  -5   7  17 2435.50 641.875   3
   5   7  17 2298.72 575.932   3
  -5   7  18 2832.09 700.243   3
   5   7  18 2330.15 651.793   3
   5   7  19 2532.63 706.521   3
  -5   7  19 2795.06 717.909   3
   5   7  20 2711.19 723.983   3
  -5   7  20 563.088 471.742   3
  -5   7  21 2520.73 721.122   3
   5   7  21 3405.76 772.761   3
   5   7  22 33.0364 395.066   3
  -5   7  22 17.0576 342.970   3
   5   7  23 402.995 393.610   3
  -5   7  23 1633.18 572.680   3
  -5   7  24 897.994 401.613   3
   5   7  24 1238.37 508.049   3
   5   7  25 828.808 559.700   3
  -5   7  25-326.385 441.944   3
   5   7  26 1148.28 491.019   3
  -5   7  26 1660.87 667.733   3
   5   7  27 1924.37 668.957   3
  -5   7  27 2293.31 695.219   3
   5  -8   0-72.6302 287.512   2
  -5  -8   0 374.803 322.608   2
   5  -8   0 101.809 216.176   4
   5  -8   1 311.105 352.669   2
  -5  -8   1 348.638 305.608   2
   5  -8  -1 936.802 388.427   2
  -5  -8  -1 280.493 348.107   2
   5  -8  -1 458.340 246.714   4
   5  -8   1 481.717 266.611   4
   5  -8   2 1616.54 479.643   2
  -5  -8   2 1577.76 471.184   2
   5  -8  -2 1234.28 345.990   2
  -5  -8  -2 1672.58 462.572   2
   5  -8   2 1417.64 342.767   4
   5  -8  -2 1158.43 254.998   4
   5   8   2 1594.96 302.973   1
   5  -8   2 1492.34 281.756   1
   5  -8  -3 292.076 248.546   2
   5  -8   3 139.573 262.251   2
  -5  -8   3-184.049 295.487   2
  -5  -8  -3 130.991 281.605   2
   5  -8   3 700.205 348.284   4
   5  -8  -3 317.541 188.475   4
   5   8   3 264.119 164.863   1
   5  -8   3 535.765 178.524   1
   5  -8   4 213.429 303.422   2
   5  -8  -4 536.285 284.489   2
  -5  -8   4 1215.61 469.336   2
  -5  -8  -4 541.892 314.302   2
   5  -8  -4 510.186 196.066   4
   5   8   4 643.174 201.568   1
   5  -8   4 624.639 209.668   1
  -5  -8  -5 1476.62 472.960   2
   5  -8   5 1442.45 528.706   2
  -5  -8   5 2274.95 546.602   2
   5  -8  -5 908.833 404.720   2
   5  -8  -5 1451.28 301.009   4
   5  -8   5 943.222 244.440   1
   5   8   5 1719.94 325.929   1
  -5  -8   6 34.4647 272.091   2
   5  -8   6-163.855 405.784   2
   5  -8  -6-545.195 308.224   2
  -5  -8  -6 677.401 356.284   2
   5   8   6 4.05874 148.980   1
  -5   8   6-110.156 168.185   1
   5  -8   6-84.1908 141.186   1
   5  -8  -6-57.2443 115.538   4
   5  -8  -7 609.812 459.408   2
  -5  -8  -7 119.634 306.790   2
   5   8   7 286.550 184.760   1
   5  -8   7 79.7907 153.589   1
  -5   8   7 359.232 219.451   1
   5  -8  -7-50.7214 111.808   4
   5  -8   7-122.195 309.394   2
  -5  -8   7 164.604 350.444   2
  -5  -8  -8 603.404 369.953   2
   5  -8  -8-254.621 310.602   2
   5  -8  -8 166.397 133.978   4
   5   8   8 19.0887 170.524   1
   5  -8   8 198.747 152.887   1
   5  -8  -9-238.162 354.404   2
  -5  -8  -9 97.8350 271.058   2
   5  -8   9 60.2307 206.845   1
   5   8   9 100.332 198.907   1
   5  -8 -10 129.800 329.129   2
  -5  -8 -10 300.512 323.819   2
   5  -8  10 397.986 224.767   1
   5   8  10 483.408 250.205   1
   5  -8 -11 3011.73 605.370   2
  -5  -8 -11 3238.03 664.978   2
   5  -8 -12 151.250 367.666   2
  -5  -8 -12 894.250 454.317   2
  -5  -8 -13 114.417 280.794   2
   5  -8 -13 182.496 311.503   2
   5  -8 -14 473.900 439.158   2
  -5  -8 -14 334.333 334.122   2
  -5  -8 -15 906.594 424.191   2
   5  -8 -15 1256.86 505.622   2
   5  -8 -16 408.159 323.507   2
  -5  -8 -16 1376.51 586.130   2
   5  -8 -17 776.230 453.684   2
   5   8  17 345.046 299.076   3
  -5   8  17-143.066 284.279   3
   5   8  18 449.724 359.869   3
  -5   8  18 333.244 298.223   3
  -5   8  19-10.0137 267.798   3
   5   8  19 508.088 396.375   3
  -5   8  20-511.726 400.464   3
   5   8  20 213.842 305.318   3
  -5   8  21 252.472 346.078   3
   5   8  21 356.101 337.918   3
  -5   8  22-42.5601 286.812   3
   5   8  22-81.1920 280.025   3
   5   8  23 204.850 389.841   3
  -5   8  23-78.0489 317.120   3
  -5   8  24-39.1809 357.355   3
   5   8  24 626.622 452.156   3
   5   8  25 152.637 319.027   3
  -5   8  25 112.365 320.241   3
   5  -9   0 79.9260 293.684   2
  -5  -9   0 646.540 336.657   2
  -5  -9   1 13500.5 1240.51   2
   5  -9  -1 12703.8 1216.73   2
  -5  -9  -1 14577.8 1296.08   2
   5  -9   1 13875.9 1279.68   2
  -5  -9  -2 642.700 399.315   2
   5  -9   2 279.559 315.143   2
  -5  -9   2 293.337 319.099   2
   5  -9  -2 952.225 434.273   2
  -5  -9  -3 1174.88 424.013   2
   5  -9   3 1953.80 552.002   2
  -5  -9   3 2172.67 529.372   2
   5  -9  -3 2316.64 563.062   2
   5  -9  -4 571.748 441.753   2
   5  -9   4-230.420 326.354   2
  -5  -9  -4-51.7311 337.600   2
  -5  -9   4-266.601 353.560   2
   5  -9   5 803.247 444.180   2
  -5  -9   5 539.513 363.135   2
  -5  -9  -5 280.499 242.377   2
   5  -9  -5 326.042 301.365   2
  -5  -9   6 3273.97 711.190   2
   5  -9   6 1601.60 478.950   2
   5  -9  -6 2879.77 641.895   2
  -5  -9  -6 2471.29 619.648   2
   5  -9   7 2781.02 625.622   2
  -5  -9   7 3677.01 767.456   2
   5  -9  -7 3813.98 722.102   2
  -5  -9  -7 3059.86 632.887   2
  -5  -9  -8-564.427 425.598   2
  -5  -9   8 388.698 373.792   2
   5  -9  -8 217.865 371.920   2
   5  -9   8 507.964 352.128   2
  -5  -9  -9 4269.85 772.402   2
   5  -9  -9 4005.01 722.258   2
  -5  -9   9 4821.39 784.703   2
   5  -9   9 4816.29 803.242   2
   5  -9 -10 671.775 454.172   2
  -5  -9 -10 600.006 442.703   2
   5  -9 -11 10280.6 1164.55   2
  -5  -9 -11 10041.2 1139.33   2
  -5  -9 -12 664.359 398.370   2
   5  -9 -12 936.179 481.302   2
  -5  -9 -13 6116.23 918.573   2
   5  -9 -13 6871.39 1038.40   2
   5  -9 -14 533.743 435.745   2
  -5  -9 -14 626.457 417.708   2
   5  -9 -15 2000.39 626.228   2
  -5  -9 -15 3814.24 774.074   2
  -5  -9 -16 851.124 580.516   2
   5  -9 -16-8.06810 266.405   2
  -5   9  17 429.009 337.522   3
   5   9  17 208.954 297.891   3
  -5  -9 -17-334.026 355.171   2
   5  -9 -17 141.778 260.847   2
  -5   9  18-53.8362 268.739   3
   5   9  18-363.978 323.870   3
  -5   9  19 2287.08 693.215   3
   5   9  19 1437.08 575.961   3
  -5   9  20 392.735 381.480   3
   5   9  20 744.024 450.592   3
  -5   9  21 3939.26 858.477   3
   5   9  21 3202.20 766.435   3
  -5   9  22-19.7678 322.768   3
   5   9  22 905.171 503.716   3
  -5   9  23 789.145 564.227   3
   5   9  23 2148.65 711.474   3
   5 -10   0-41.9072 299.584   2
  -5 -10   0 623.166 417.025   2
   5 -10   1-168.491 291.093   2
  -5 -10   1-478.916 424.438   2
   5 -10  -1 28.3130 312.071   2
  -5 -10  -1-22.2321 292.162   2
   5 -10  -2 823.536 505.105   2
  -5 -10  -2-296.448 307.292   2
   5 -10   2 412.628 391.547   2
  -5 -10   2-54.8497 343.532   2
   5 -10  -3 1570.54 484.720   2
  -5 -10  -3 2145.02 556.025   2
   5 -10   3 1186.53 440.407   2
  -5 -10   3 1563.91 598.187   2
  -5 -10   4 295.611 358.644   2
   5 -10  -4-18.1128 304.549   2
  -5 -10  -4-174.445 309.044   2
   5 -10   5 17.6303 358.351   2
   5 -10  -5 245.463 313.372   2
  -5 -10   5 786.829 433.429   2
  -5 -10  -5 341.089 339.283   2
   5 -10   6 1877.32 624.341   2
  -5 -10   6 1515.81 485.735   2
   5 -10  -6 1839.97 558.107   2
  -5 -10  -6 1489.05 490.774   2
   5 -10   7 209.352 439.672   2
  -5 -10   7 3.31882 251.493   2
   5 -10  -7 163.469 428.761   2
  -5 -10  -7-458.490 319.421   2
  -5 -10  -8 182.820 310.240   2
   5 -10   8 518.124 375.731   2
  -5 -10   8 601.485 454.876   2
   5 -10  -8 188.412 320.329   2
   5 -10  -9-260.780 411.301   2
   5 -10   9 173.045 357.695   2
  -5 -10   9 469.110 387.302   2
  -5 -10  -9 650.933 470.791   2
   5 -10 -10-31.4642 258.505   2
  -5 -10 -10-339.283 421.403   2
  -5 -10  10 12.5506 342.584   2
   5 -10  10-210.617 292.995   2
   5 -10 -11 1096.47 511.022   2
  -5 -10 -11 1215.03 499.194   2
  -5 -10  11 542.139 358.896   2
   5 -10  11 630.228 492.444   2
   5 -10 -12-389.142 328.480   2
  -5 -10 -12 8.26591 272.643   2
   5 -10 -13 2379.53 698.161   2
  -5 -10 -13 1254.70 539.902   2
   5 -10 -14 1218.98 500.347   2
  -5 -10 -14 1355.21 512.377   2
   5 -10 -15 408.986 409.135   2
  -5 -10 -15 119.356 365.461   2
   5 -10 -16-272.258 402.806   2
  -5 -10 -16 216.639 435.301   2
   5 -10 -17-219.261 369.310   2
  -5 -10 -17 1984.58 718.253   2
  -5  10  18 922.752 487.790   3
   5  10  18 89.2623 355.261   3
  -5 -10 -18-272.515 427.059   2
   5 -10 -18-314.063 366.250   2
   5  10  19 92.1951 383.759   3
  -5  10  19 881.760 458.104   3
  -5  10  20 426.790 449.805   3
   5  10  20 869.627 490.885   3
   5 -11   0 597.345 424.541   2
  -5 -11   0 135.300 357.513   2
  -5 -11  -1 1052.33 502.136   2
   5 -11   1 1086.79 460.398   2
  -5 -11   1 1059.28 529.703   2
   5 -11  -1 2229.92 633.323   2
  -5 -11  -2-153.034 341.937   2
   5 -11  -2 108.345 261.495   2
   5 -11   2-488.133 474.116   2
   5 -11  -3 920.494 402.364   2
  -5 -11  -3 1338.40 459.708   2
   5 -11   3 1568.35 541.877   2
  -5 -11   3 431.512 415.782   2
   5 -11  -4 1952.65 618.161   2
  -5 -11  -4 1808.61 549.898   2
   5 -11   4 1468.19 502.920   2
  -5 -11   4 3077.31 752.181   2
   5 -11   5 5902.80 978.006   2
  -5 -11   5 5212.48 957.523   2
   5 -11  -5 4420.10 832.975   2
  -5 -11  -5 5681.06 953.967   2
   5 -11   6 5096.68 914.414   2
  -5 -11   6 4828.60 868.380   2
   5 -11  -6 4402.25 863.959   2
  -5 -11  -6 4459.77 863.547   2
   5 -11   7 6247.24 1020.34   2
  -5 -11   7 5443.04 951.299   2
   5 -11  -7 4794.25 909.474   2
  -5 -11  -7 6413.32 1041.48   2
  -5 -11  -8 557.170 468.700   2
  -5 -11   8 325.167 403.376   2
   5 -11   8-182.147 419.211   2
   5 -11  -8 105.549 322.209   2
   5 -11  -9 1397.96 481.684   2
   5 -11   9 857.036 470.728   2
  -5 -11   9 1944.66 642.478   2
  -5 -11  -9 1471.33 602.426   2
   5 -11  10-721.133 494.904   2
  -5 -11  10 599.758 474.660   2
   5 -11 -10 975.013 487.750   2
  -5 -11 -10 417.832 429.496   2
   5 -11  11 1558.38 565.055   2
  -5 -11  11 555.441 449.734   2
   5 -11 -11 166.477 311.240   2
  -5 -11 -11 1196.82 521.346   2
   5 -11  12 456.706 516.295   2
  -5 -11 -12 92.1666 319.769   2
   5 -11 -12 210.346 362.149   2
  -5 -11  12 13.7436 292.218   2
   5 -11 -13 1139.13 505.958   2
  -5 -11 -13 318.155 487.648   2
  -5 -11  13 528.440 452.149   2
   5 -11  13 434.182 478.308   2
   5 -11 -14 254.354 324.479   2
  -5 -11 -14 1422.74 601.860   2
  -5 -11  14 2010.52 783.198   2
   5 -11 -15 629.644 421.243   2
  -5 -11 -15 1046.83 524.689   2
   5 -11 -16 875.277 473.120   2
  -5 -11 -16 822.904 477.940   2
  -5 -11 -17 929.801 632.138   2
  -5 -12   0-693.834 451.090   2
   5 -12   0 458.332 513.346   2
   5 -12  -1-279.807 385.264   2
  -5 -12  -1-360.370 456.875   2
   5 -12   1 243.701 312.820   2
  -5 -12   1 617.329 457.712   2
  -5 -12  -2-70.6548 366.127   2
   5 -12   2 95.3620 333.063   2
  -5 -12   2 18.4902 332.610   2
   5 -12  -3 1472.25 647.858   2
   5 -12   3 525.328 475.350   2
  -5 -12   3 383.811 345.956   2
   5 -12  -4 608.961 447.099   2
  -5 -12  -4-133.184 401.772   2
   5 -12   4-424.109 428.943   2
  -5 -12   4 11.4359 385.926   2
   5 -12   5-404.852 329.720   2
   5 -12  -5-245.708 391.313   2
  -5 -12  -5-370.886 434.052   2
   5 -12   6-140.543 321.954   2
  -5 -12   6 30.3115 410.242   2
   5 -12  -6 724.467 479.418   2
  -5 -12  -6 247.808 443.929   2
   5 -12   7 819.678 522.414   2
  -5 -12   7 1439.65 516.785   2
   5 -12  -7 703.211 486.718   2
  -5 -12  -7 1071.93 512.207   2
   5 -12  -8 98.7787 488.190   2
  -5 -12  -8 206.845 338.046   2
   5 -12   8 562.896 492.141   2
  -5 -12   8-55.6055 390.235   2
   5 -12  -9 328.809 372.212   2
   5 -12   9 85.4473 477.312   2
  -5 -12  -9 563.183 419.022   2
  -5 -12   9-97.5495 266.233   2
   5 -12  10 825.085 584.875   2
  -5 -12  10 1031.60 583.412   2
   5 -12 -10 64.3616 350.656   2
  -5 -12 -10 85.7499 278.243   2
  -5 -12  11 339.819 393.406   2
   5 -12  11-320.166 417.646   2
   5 -12 -11 558.882 391.682   2
  -5 -12 -11-280.784 380.539   2
  -5 -12  12 852.669 563.389   2
  -5 -12 -12 790.879 444.053   2
   6   0   0 147632. 2847.13   1
  -6   0   0 147955. 2870.00   1
   6   0  -1 131.139 258.356   1
  -6   0   1-48.5540 214.975   1
   6   0   1-39.2156 287.136   1
  -6   0   2 96415.0 2332.72   1
   6   0   2 94300.5 2300.27   1
   6   0  -2 95823.2 2329.00   1
   6   0   3-81.7902 249.541   1
   6   0  -3-130.102 241.876   1
  -6   0   3-408.594 254.193   1
   6   0   3 60.1231 69.5415   2
   6   0   4 34327.3 1437.54   1
   6   0  -4 36653.0 1463.92   1
  -6   0   4 34212.2 685.386   2
   6   0   4 35030.2 743.521   2
   6   0   5 192.213 277.043   1
   6   0  -5-31.4772 210.233   1
  -6   0   5 13.2645 72.7660   2
   6   0   5 55.7277 84.3991   3
  -6   0   5 115.166 95.9253   3
  -6   0   6 29296.0 865.261   2
  -6   0  -6 30934.1 898.053   3
   6   0  -6 30825.9 890.605   3
   6   0   6 30968.1 903.380   3
  -6   0   6 31428.8 900.641   3
   6   0  -7 134.356 114.947   3
  -6   0  -7 16.1013 92.7920   3
   6   0   7 184.765 139.011   3
  -6   0   7 124.220 113.714   3
   6   0  -8 25643.9 956.208   3
  -6   0  -8 24060.3 932.978   3
  -6   0   8 24305.7 935.505   3
   6   0   8 25072.8 951.898   3
   6   0  -9-13.4088 107.621   3
  -6   0  -9-12.2919 98.7719   3
   6   0   9-37.7445 133.996   3
  -6   0   9 168.855 170.532   3
   6   0 -10 10317.4 706.836   3
  -6   0 -10 10730.6 698.160   3
   6   0  10 10839.0 906.330   4
  -6   0  10 9908.15 679.728   3
   6   0  10 9587.44 699.560   3
   6   0  11 158.059 306.717   4
  -6   0 -11-88.3250 129.593   3
   6   0 -11 27.3628 125.700   3
   6   0  11 121.054 188.168   3
  -6   0  11-20.8250 147.305   3
   6   0 -12 6286.33 601.366   3
  -6   0 -12 6580.42 614.270   3
  -6   0  12 6540.20 632.043   3
   6   0  12 7037.43 656.191   3
   6   0  12 8379.32 816.697   4
   6   0  13-160.250 299.478   4
   6   0  13 182.409 216.405   3
  -6   0  13 108.107 195.657   3
  -6   0  14 17130.2 1081.86   3
   6   0  14 16974.5 1076.01   3
   6   0  14 17372.1 1256.80   4
   6   0  15 513.270 338.238   4
   6   0  15 61.9472 233.048   3
  -6   0  15 337.877 250.722   3
   6   0  16 19748.5 1234.02   3
  -6   0  16 21018.7 1272.58   3
   6   0  16 19220.5 1334.84   4
   6   0  17 453.846 368.594   4
   6   0  17 18.0296 223.845   3
  -6   0  17 295.138 278.629   3
   6   0  18 10832.5 1064.43   4
  -6   0  18 8463.66 896.010   3
   6   0  18 9138.14 946.120   3
   6   0  19 477.025 358.319   4
   6   0  19 232.997 223.306   3
  -6   0  19 149.346 244.668   3
   6   0  20 8939.85 997.294   4
  -6   0  20 7979.89 924.555   3
   6   0  20 9501.09 1003.10   3
   6   0  21-172.474 271.942   3
  -6   0  21-249.700 253.330   3
  -6   0  22 9454.62 1057.40   3
   6   0  22 11400.0 1165.34   3
   6   0  23-112.102 195.386   3
  -6   0  23 182.031 310.546   3
  -6   0  24 9157.73 1082.33   3
   6   0  24 7912.93 1022.22   3
   6   0  25 504.449 315.490   3
  -6   0  25 590.667 386.051   3
   6   0  26 1663.66 577.693   3
  -6   0  26 2981.12 689.707   3
   6   0  27-282.709 405.587   3
  -6   0  27-276.674 382.092   3
   6   0  28 1198.89 498.475   3
  -6   0  28 960.167 416.277   3
   6   0  29 318.550 330.284   3
  -6   0  29 4.78642 272.453   3
   6   0  30 266.905 349.889   3
  -6   0  30 291.847 338.763   3
  -6   0  31 494.879 452.835   3
   6   0  31 574.409 450.067   3
   6   0  32 2401.47 705.717   3
  -6   0  32 1129.09 522.374   3
   6   1   0-92.2255 240.552   1
   6  -1   0 105.820 228.089   1
  -6   1   0 125.222 183.685   1
  -6  -1   0 220.984 241.778   1
   6   1   1 1502.91 347.155   1
   6  -1   1 1281.44 345.658   1
  -6  -1   1 1506.51 329.173   1
  -6   1   1 2406.39 426.528   1
   6   1  -1 1915.11 360.939   1
   6  -1  -1 2213.64 443.773   1
   6  -1   1 1587.02 126.312   2
   6   1  -2 4490.17 537.531   1
   6  -1  -2 4037.95 507.404   1
  -6  -1   2 5136.40 566.863   1
  -6   1   2 4308.72 519.650   1
   6   1   2 4811.66 561.855   1
   6  -1   2 4747.28 578.106   1
   6   1   2 4487.06 228.623   3
  -6   1   2 4394.37 226.379   3
  -6   1  -2 4666.27 230.527   3
   6   1  -2 4834.66 233.699   3
  -6  -1   2 4649.59 209.232   2
  -6  -1   3 3139.90 448.294   1
  -6   1   3 2906.85 420.490   1
   6   1   3 3052.66 471.961   1
   6  -1   3 3315.51 497.679   1
   6   1  -3 3147.89 492.149   1
   6  -1  -3 2920.06 479.961   1
   6   1   3 2879.08 220.730   3
  -6   1   3 2858.54 215.226   3
   6   1  -3 2971.79 216.925   3
  -6   1  -3 2896.91 215.521   3
   6   1   3 2853.57 210.722   2
  -6   1   3 2982.64 215.816   2
   6   1  -4-124.080 222.543   1
   6   1   4 22.2278 264.868   1
   6  -1  -4 229.331 194.540   1
   6  -1   4-162.878 252.172   1
   6   1   4 226.309 109.214   2
  -6   1   4 62.2687 91.4908   2
  -6   1   4 170.130 81.6065   3
   6   1   4 79.3333 75.6161   3
  -6   1  -4 182.803 82.9608   3
   6   1  -4 135.292 88.2017   3
   6  -1   5 2173.57 464.455   1
   6   1   5 2167.90 408.801   1
   6   1   5 2193.13 248.504   2
  -6   1   5 1681.39 213.872   2
   6   1   5 1585.81 212.724   3
  -6   1   5 1565.27 213.106   3
  -6   1  -5 1778.33 211.732   3
   6   1  -5 1800.51 232.380   3
  -6   1   6 4281.73 346.805   2
   6   1   6 4447.18 368.410   2
  -6   1  -6 3810.06 350.497   3
   6   1  -6 4191.98 360.965   3
   6   1   6 3389.92 321.650   3
  -6   1   6 4134.58 364.138   3
  -6   1   7 12202.0 617.344   2
   6   1   7 12142.7 632.728   2
  -6   1  -7 11478.3 629.591   3
   6   1  -7 12331.1 641.760   3
   6   1   7 12018.0 645.233   3
  -6   1   7 11579.1 623.655   3
   6   1   8 2302.77 299.880   2
  -6   1   8 2111.79 276.254   2
  -6   1  -8 2067.23 289.560   3
   6   1  -8 2245.16 322.338   3
   6   1   8 2307.05 325.854   3
  -6   1   8 2425.82 317.043   3
  -6   1   9 143.274 133.809   2
   6   1   9 322.073 134.199   2
   6  -1   9 386.850 330.864   4
  -6   1  -9 148.089 127.091   3
   6   1  -9 220.973 172.273   3
  -6   1   9 147.808 139.952   3
   6   1   9 477.081 217.670   3
   6   1  10 417.398 164.523   2
  -6   1  10 489.397 209.217   2
   6  -1  10 503.446 326.768   4
  -6   1 -10 204.117 129.442   3
   6   1 -10 488.121 189.880   3
   6   1  10 248.395 180.696   3
  -6   1  10 150.379 150.980   3
  -6   1  11 24.0159 129.917   2
   6   1  11-17.5839 145.862   2
   6   1  11-166.811 294.738   4
   6  -1  11-137.156 288.356   4
  -6   1 -11 24.7378 104.596   3
   6  -1  11 257.578 225.243   3
  -6  -1  11-36.7811 161.538   3
   6   1 -11 213.296 159.887   3
   6   1  11-74.3474 157.264   3
  -6   1  11 97.3173 179.288   3
  -6   1  12 1266.00 290.052   2
   6   1  12 1941.64 380.777   2
   6   1  12 1427.56 356.223   4
   6  -1  12 1690.90 452.532   4
   6   1 -12 1716.59 347.370   3
  -6   1 -12 1663.70 339.848   3
   6  -1  12 1397.14 335.715   3
  -6  -1  12 1619.92 326.213   3
   6   1  12 1934.11 364.090   3
  -6   1  12 1421.23 291.382   3
   6  -1  13 369.990 325.727   4
   6   1  13 38.5201 264.061   4
  -6  -1  13 165.415 168.047   3
   6  -1  13 649.384 250.297   3
   6   1  13 208.327 241.915   3
  -6   1  13 229.786 202.268   3
   6  -1  14 972.353 428.061   4
   6   1  14 1158.08 377.113   4
  -6  -1  14 973.931 314.148   3
   6  -1  14 296.781 250.484   3
  -6   1  14 647.298 277.420   3
   6   1  14 682.268 268.800   3
   6  -1  15 1712.72 477.106   4
   6   1  15 2280.23 480.183   4
   6  -1  15 1689.78 370.124   3
  -6  -1  15 1768.76 387.290   3
   6   1  15 1376.74 377.296   3
  -6   1  15 1365.44 357.347   3
   6   1  16 3022.47 565.555   4
   6  -1  16 3821.50 647.149   4
   6  -1  16 3548.29 546.307   3
  -6  -1  16 2587.71 482.842   3
   6   1  16 3717.15 597.803   3
  -6   1  16 2848.35 503.589   3
   6  -1  17 1512.75 466.103   4
   6   1  17 2105.20 515.311   4
  -6  -1  17 705.111 296.383   3
   6  -1  17 456.625 283.928   3
   6   1  17 1854.29 452.728   3
  -6   1  17 1135.09 340.618   3
   6  -1  18 1170.37 461.978   4
   6   1  18 1629.69 515.170   4
   6   1  18 228.205 243.515   3
  -6   1  18 761.709 345.024   3
   6  -1  18 770.917 344.487   3
  -6  -1  18 1213.74 390.416   3
   6  -1  19 1380.77 555.918   4
   6   1  19 1174.28 489.374   4
   6  -1  19 896.207 379.707   3
  -6  -1  19 1452.70 392.758   3
  -6   1  19 1499.76 433.654   3
   6   1  19 1324.82 427.782   3
   6  -1  20 525.818 381.530   4
   6   1  20 1080.52 539.128   4
  -6  -1  20 314.431 232.092   3
   6   1  20 507.958 315.899   3
  -6   1  20 148.091 280.069   3
   6  -1  20-50.6985 260.198   3
  -6  -1  21 1649.85 462.211   3
   6   1  21 1586.49 454.692   3
  -6   1  21 1002.38 453.125   3
   6  -1  21 903.220 372.622   3
   6  -1  22 3422.80 649.797   3
  -6  -1  22 2133.03 515.980   3
   6   1  22 2922.49 624.150   3
  -6   1  22 2368.65 556.949   3
  -6  -1  23 2025.03 569.027   3
   6   1  23 1523.00 488.872   3
  -6   1  23 1501.49 444.726   3
   6  -1  23 1280.55 478.351   3
   6   1  24 674.281 392.646   3
  -6   1  24 257.559 339.984   3
   6  -1  24 9.68264 359.643   3
  -6  -1  24 259.504 245.266   3
   6  -1  25 334.966 302.968   3
  -6  -1  25-75.5125 264.985   3
   6   1  25 387.848 389.563   3
  -6   1  25-129.943 292.767   3
   6  -1  26 972.444 484.810   3
  -6  -1  26 2840.62 669.463   3
   6   1  26 2302.58 660.092   3
  -6   1  26 2845.47 697.740   3
   6  -1  27 123.345 262.968   3
  -6  -1  27-174.633 226.746   3
   6   1  27 195.373 375.774   3
  -6   1  27 189.683 330.977   3
   6  -1  28 823.016 446.700   3
  -6  -1  28 1221.01 520.440   3
   6   1  28 1308.96 529.312   3
  -6   1  28 2100.11 634.010   3
   6  -1  29 308.069 329.778   3
  -6  -1  29 83.7715 312.535   3
   6   1  29 173.626 320.670   3
  -6   1  29 62.6000 326.700   3
  -6  -1  30 611.147 511.050   3
   6   1  30 220.239 266.417   3
  -6   1  30 944.251 477.760   3
   6  -1  30 286.628 401.279   3
   6   1  31 439.482 443.995   3
  -6   1  31 380.220 271.065   3
   6   1  32 954.638 580.330   3
  -6   1  32 1112.85 548.930   3
   6   2   0 23790.2 1160.84   1
   6  -2   0 24695.2 1188.04   1
  -6  -2   0 26435.3 1207.75   1
  -6   2   0 26795.4 1225.16   1
  -6  -2   0 24953.3 710.610   2
   6  -2   0 25613.9 727.135   2
   6  -2   1 9570.14 767.013   1
   6   2   1 10266.4 755.300   1
   6  -2  -1 10812.8 801.779   1
  -6   2   1 10057.5 772.160   1
   6   2  -1 9970.33 775.712   1
  -6  -2   1 10349.0 774.991   1
  -6  -2  -1 9836.91 450.538   2
   6  -2   1 10786.1 487.280   2
  -6  -2   1 10438.1 455.343   2
   6  -2  -1 10894.3 485.143   2
   6  -2   2 21903.3 1135.12   1
  -6   2   2 23482.7 1158.87   1
  -6  -2   2 21022.7 1093.21   1
   6   2   2 21044.8 1100.92   1
   6   2  -2 20717.6 1095.68   1
   6  -2  -2 23090.2 1166.30   1
   6  -2  -2 22146.1 710.996   2
  -6  -2  -2 22522.6 697.106   2
   6  -2   2 22049.6 721.001   2
  -6  -2   2 23246.4 696.632   2
   6  -2   3 10051.4 780.019   1
  -6  -2   3 9904.98 769.142   1
   6   2  -3 9494.62 735.037   1
   6  -2  -3 10274.2 787.898   1
   6   2   3 10536.8 783.745   1
   6  -2  -3 10105.5 495.621   2
  -6  -2  -3 9989.48 497.988   2
  -6   2   3 9666.84 494.802   2
   6   2   3 9912.05 489.501   2
   6   2   4 58377.7 1861.93   1
   6  -2   4 58708.9 1862.04   1
   6   2  -4 57533.2 1849.91   1
   6  -2  -4 54788.8 1808.28   1
   6  -2  -4 59215.0 1292.11   2
  -6   2   4 56797.1 1252.03   2
   6   2   4 59136.3 1269.64   2
  -6   2  -4 58440.3 1286.75   3
   6   2  -4 59860.4 1302.84   3
   6  -2   5 7102.32 712.331   1
   6   2   5 7775.35 710.391   1
  -6   2   5 6536.01 456.039   3
   6   2   5 7082.37 478.430   3
  -6   2  -5 7315.85 485.600   3
   6   2  -5 7766.74 496.146   3
  -6   2   5 7127.08 476.482   2
   6   2   5 7764.74 487.546   2
   6   2   6 18956.6 820.263   3
  -6   2   6 18946.8 818.287   3
  -6   2  -6 18670.7 810.014   3
   6   2  -6 19631.1 833.326   3
   6   2   6 18351.8 792.564   2
  -6   2   6 18164.1 792.083   2
  -6   2  -7 32242.5 1143.92   3
   6   2  -7 33114.7 1144.66   3
   6   2   7 34491.3 1168.76   3
  -6   2   7 33441.0 1165.37   3
  -6   2   7 32859.3 1114.55   2
   6   2   7 33463.7 1131.72   2
   6   2   8 3761.82 403.050   2
   6  -2   8 4217.55 602.861   4
   6   2  -8 3955.39 424.325   3
  -6   2  -8 3875.60 419.735   3
   6   2   8 3807.18 418.293   3
  -6   2   8 3904.90 454.005   3
  -6   2   8 3485.72 402.299   2
  -6   2   9 27932.3 1128.97   2
   6   2   9 29736.2 1175.59   2
   6   2  -9 28134.5 1165.43   3
  -6   2  -9 28160.1 1171.97   3
   6  -2   9 27623.9 1469.01   4
  -6   2   9 28130.2 1174.82   3
   6   2   9 28188.4 1168.50   3
  -6   2  10 9971.88 706.788   2
   6   2  10 11159.4 755.609   2
   6  -2  10 11376.8 982.578   4
   6   2  10 10265.9 750.021   3
  -6   2 -10 10660.0 751.181   3
   6   2 -10 10659.4 752.406   3
  -6   2  10 8046.48 690.935   3
  -6   2  11 10305.0 753.849   2
   6   2  11 8822.20 701.540   2
   6  -2  11 9390.81 890.116   4
   6   2  11 8918.35 740.317   3
  -6   2  11 9575.84 781.216   3
  -6   2 -11 9846.80 757.937   3
   6   2 -11 10041.1 770.788   3
   6  -2  12 7153.00 818.874   4
   6   2  12 7099.85 703.437   4
   6   2  12 9603.36 792.566   3
  -6   2  12 7712.35 700.262   3
   6   2  13 7018.12 736.328   4
   6  -2  13 7870.06 873.473   4
   6   2  13 6681.92 684.724   3
  -6   2  13 6322.84 677.428   3
   6  -2  14 5719.34 792.148   4
   6   2  14 5709.47 663.803   3
  -6   2  14 6562.71 716.890   3
   6   2  14 4918.87 617.901   4
   6   2  15 8992.89 849.078   4
   6   2  15 9336.89 886.048   3
  -6   2  15 8691.01 832.250   3
   6  -2  15 9331.66 973.920   4
   6   2  16 6633.77 736.635   4
   6  -2  16 6744.47 865.401   4
   6   2  16 6354.94 752.736   3
  -6   2  16 6105.64 751.577   3
   6  -2  17 527.852 374.330   4
   6   2  17 649.878 242.371   4
   6   2  17 262.011 226.941   3
  -6   2  17 343.710 309.164   3
   6   2  18 10288.0 980.289   4
   6  -2  18 10706.6 1136.66   4
   6   2  18 10048.3 989.426   3
  -6   2  18 11066.8 1025.97   3
   6  -2  19 578.832 404.384   4
   6   2  19 2217.05 535.671   4
   6   2  19 1640.81 454.671   3
  -6   2  19 1004.14 405.344   3
   6   2  20 8765.47 972.598   4
  -6   2  20 8275.96 964.674   3
   6   2  20 7354.43 901.910   3
   6   2  21 2856.32 622.184   3
  -6   2  21 2688.50 612.092   3
   6   2  22 1463.94 473.818   3
  -6   2  22 1626.78 468.105   3
   6   2  23 1245.66 437.506   3
  -6   2  23 684.605 369.582   3
   6   2  24 824.450 394.873   3
  -6   2  24 1419.76 484.525   3
  -6   2  25 2745.91 642.942   3
   6   2  25 1808.02 532.376   3
   6   2  26 599.498 424.686   3
  -6   2  26-69.6504 377.696   3
   6   2  27 3987.14 849.978   3
  -6   2  27 3281.05 775.028   3
   6   2  28 856.480 540.888   3
  -6   2  28 1515.52 573.276   3
   6   2  29 1972.59 660.839   3
  -6   2  29 2199.38 672.737   3
   6   2  30 572.860 457.645   3
  -6   2  30 911.463 505.072   3
   6   2  31 1779.27 643.319   3
  -6   2  31 1639.84 618.626   3
  -6   2  32-10.7277 350.755   3
   6  -3   0 194.063 223.526   1
   6   3   0 198.535 293.661   1
   6  -3   0-6.70697 124.363   2
  -6  -3   0-167.974 139.495   2
   6   3  -1 40551.7 1522.14   1
  -6  -3   1 39949.3 1510.32   1
  -6   3   1 40748.1 1515.96   1
   6   3   1 41718.5 1520.67   1
   6  -3   1 42606.4 1550.73   1
   6  -3  -1 42299.9 1542.84   1
   6  -3   1 42276.0 1186.64   2
  -6  -3   1 41546.3 1158.40   2
  -6  -3  -1 39473.6 1137.93   2
   6  -3  -1 42277.8 1183.55   2
  -6  -3   2 13803.7 884.972   1
  -6   3   2 15548.9 943.161   1
   6   3  -2 14631.3 935.244   1
   6  -3   2 14450.2 925.451   1
   6  -3  -2 15255.9 953.861   1
   6   3   2 14730.2 933.605   1
  -6  -3  -2 14517.2 698.850   2
   6  -3  -2 15160.8 727.607   2
   6  -3   2 14723.0 718.730   2
  -6  -3   2 14403.6 695.841   2
   6  -3  -3 2086.54 375.728   1
   6   3   3 1545.83 337.419   1
  -6  -3   3 2283.40 389.864   1
   6  -3   3 2272.10 427.441   1
   6   3  -3 2192.90 341.942   1
  -6  -3  -3 2334.96 313.033   2
   6  -3  -3 2329.82 311.439   2
   6   3   3 2795.09 333.139   2
   6   3   4 7345.55 678.203   1
   6  -3   4 7780.23 705.644   1
   6   3  -4 5428.04 577.432   1
   6  -3  -4 6748.05 658.054   1
   6  -3  -4 7201.99 529.315   2
  -6  -3  -4 6494.21 495.457   2
  -6   3   4 6570.01 506.567   2
   6   3   4 6498.41 493.220   2
   6   3   5 1676.33 372.593   1
   6  -3   5 1114.15 329.177   1
  -6   3   5 1295.97 261.307   2
   6   3   5 1278.05 251.151   2
   6  -3  -5 1436.05 270.710   2
  -6  -3  -5 1026.99 227.826   2
   6  -3  -6 1069.09 259.319   2
  -6   3   6 960.652 234.635   2
   6   3   6 1591.46 290.120   2
  -6  -3  -6 1482.16 290.453   2
   6  -3   6 1404.34 376.054   1
   6  -3   6 1497.10 375.798   4
  -6   3  -6 1560.39 278.219   3
   6   3  -6 1232.17 244.371   3
  -6   3   7 90.1995 153.628   2
   6   3   7 96.4862 126.063   2
   6  -3  -7 128.786 208.956   2
   6  -3   7 82.7694 281.177   4
  -6   3   7-5.44397 143.357   3
   6   3   7-62.6293 164.936   3
  -6   3  -7 253.706 148.553   3
   6   3  -7 228.473 174.041   3
   6   3   8 1545.43 293.525   2
  -6   3   8 996.901 237.748   2
  -6   3   8 1216.97 287.469   3
   6   3   8 1208.16 229.425   3
   6  -3   8 1486.80 470.121   4
  -6   3  -8 1316.84 278.720   3
   6   3  -8 1898.22 336.567   3
   6   3   9 1786.59 326.464   2
  -6   3   9 1922.54 339.555   2
  -6   3   9 1650.59 334.315   3
   6   3   9 2024.12 355.120   3
   6  -3   9 2491.06 510.428   4
  -6   3  -9 2083.77 360.990   3
   6   3  -9 2282.99 371.287   3
  -6   3  10 3367.79 438.429   2
   6   3  10 3174.49 461.424   2
   6   3  10 3991.04 509.685   3
  -6   3  10 3617.69 477.534   3
   6  -3  10 4649.58 656.641   4
  -6   3 -10 3188.87 445.933   3
   6   3 -10 3516.00 470.642   3
   6   3  11 3784.07 527.072   3
  -6   3  11 3183.83 495.178   3
   6  -3  11 2525.92 512.418   4
   6   3  12 2476.36 455.957   4
   6  -3  12 2992.32 580.542   4
  -6   3  12 2003.87 400.005   3
   6   3  12 2575.76 465.065   3
   6   3  13 138.248 214.443   4
   6  -3  13-102.172 267.290   4
  -6   3  13 238.901 237.924   3
   6   3  13 49.1017 214.293   3
   6  -3  14 3984.91 684.873   4
   6   3  14 2564.10 450.002   4
   6   3  14 3069.87 535.851   3
  -6   3  14 3284.73 558.044   3
   6  -3  15 474.375 370.531   4
   6   3  15 366.752 259.156   4
   6   3  15 222.047 309.890   3
  -6   3  15 97.0163 210.351   3
   6   3  16 7945.94 793.927   4
   6  -3  16 7207.69 925.644   4
   6   3  16 7251.88 825.699   3
  -6   3  16 7177.58 835.897   3
   6  -3  17 3568.24 722.057   4
   6   3  17 3402.25 535.490   4
   6   3  17 3716.57 637.373   3
  -6   3  17 3161.54 569.322   3
   6  -3  18 608.584 439.973   4
   6   3  18-3.75266 179.690   4
   6   3  18-27.7692 274.178   3
  -6   3  18-361.580 297.190   3
   6   3  19 1690.68 405.746   4
   6   3  19 1448.99 421.414   3
  -6   3  19 1596.72 441.463   3
   6   3  20 4160.61 641.989   4
   6   3  20 4085.74 718.173   3
  -6   3  20 3946.63 714.418   3
   6   3  21 772.022 364.832   3
  -6   3  21 670.023 364.888   3
   6   3  22 324.434 287.948   3
  -6   3  22 359.919 302.804   3
   6   3  23-39.8113 304.197   3
  -6   3  23 270.244 351.969   3
   6   3  24 1987.38 585.893   3
  -6   3  24 1225.37 483.706   3
   6   3  25 574.444 410.832   3
  -6   3  25 671.090 441.170   3
   6   3  26-387.013 388.847   3
  -6   3  26 924.858 523.237   3
   6   3  27 1329.40 577.692   3
  -6   3  27 702.626 427.519   3
   6   3  28 52.4287 248.863   3
  -6   3  28 350.729 351.448   3
   6   3  29 129.062 294.734   3
  -6   3  29 22.3441 300.295   3
   6   3  30-237.849 329.099   3
  -6   3  30 235.525 385.585   3
   6   3  31 288.904 427.519   3
  -6   3  31 104.531 370.115   3
   6  -4   0 8818.21 732.758   1
   6   4   0 8663.30 700.360   1
   6  -4   0 9445.45 668.942   2
  -6  -4   0 8940.92 641.691   2
   6   4   1 12209.0 862.194   1
  -6   4   1 11816.1 830.860   1
   6  -4   1 12750.2 858.270   1
   6   4  -1 11571.8 815.278   1
   6  -4  -1 11611.9 828.591   1
   6  -4   1 12311.1 749.927   2
  -6  -4   1 11322.1 714.105   2
   6  -4  -1 11548.0 734.546   2
  -6  -4  -1 10611.9 702.540   2
   6  -4   2 3506.83 465.372   1
   6   4  -2 3119.52 433.441   1
  -6  -4   2 3790.33 504.674   1
   6   4   2 3672.41 475.146   1
   6  -4  -2 3240.02 475.268   1
   6  -4   2 3357.95 425.763   2
  -6  -4  -2 3895.78 445.832   2
   6  -4  -2 3568.64 426.940   2
  -6  -4   2 4113.62 449.865   2
  -6  -4   3 22631.0 1146.26   1
   6   4   3 23683.5 1169.48   1
   6  -4   3 25003.0 1207.15   1
   6  -4  -3 22115.8 1140.95   1
   6   4  -3 22594.7 1122.07   1
  -6  -4  -3 24212.2 1059.44   2
   6  -4  -3 23936.2 1057.32   2
   6  -4   3 23949.5 1073.22   2
  -6  -4   3 22470.4 1022.15   2
  -6  -4  -4 477.556 243.503   2
   6  -4  -4 86.7946 202.304   2
   6   4   4 280.663 270.016   1
   6  -4   4-273.130 233.738   1
   6  -4   4 282.866 270.931   4
   6   4   4 26.4559 178.336   2
   6  -4  -5 26803.6 1167.59   2
  -6  -4  -5 27296.3 1173.03   2
   6  -4   5 29486.4 1353.35   1
   6   4   5 29545.1 1355.22   1
   6  -4   5 26486.8 1404.37   4
  -6   4   5 27703.8 1189.14   2
   6   4   5 28232.6 1193.52   2
  -6   4   6 170.798 142.204   2
  -6  -4  -6 680.193 249.512   2
   6   4   6 518.260 244.686   2
   6  -4  -6 584.381 239.575   2
   6  -4   6 983.300 369.984   1
   6   4   6 868.749 327.105   1
   6  -4   6 866.430 394.630   4
   6  -4  -7 14436.2 892.586   2
  -6  -4  -7 15263.2 918.580   2
   6  -4   7 15266.7 1111.93   4
   6   4   7 14460.8 909.988   2
  -6   4   7 16922.8 975.098   2
   6  -4  -8 225.078 252.979   2
   6  -4   8 767.337 432.771   4
  -6  -4  -8 12.5980 182.149   2
  -6  -4  -9 33125.3 1452.64   2
   6  -4  -9 32484.4 1426.92   2
   6  -4   9 30557.3 1628.65   4
   6  -4 -10 2073.68 457.265   2
  -6   4  10 1441.74 375.588   3
   6   4  10 1626.55 361.726   3
   6  -4  10 1421.38 490.402   4
   6  -4  11 21919.0 1423.77   4
  -6   4  11 22061.2 1275.02   3
   6   4  11 21994.7 1275.69   3
   6  -4  12 497.711 355.443   4
   6   4  12 678.727 313.120   4
  -6   4  12 30.4693 225.004   3
   6   4  12 635.864 347.051   3
   6  -4  13 17305.1 1340.88   4
   6   4  13 16556.9 1146.79   3
  -6   4  13 17068.5 1181.96   3
   6   4  13 16839.1 1047.46   4
   6  -4  14 583.064 400.980   4
   6   4  14 257.931 240.495   4
   6   4  14 584.940 312.831   3
  -6   4  14 547.762 328.651   3
   6  -4  15 10639.1 1108.26   4
   6   4  15 11144.0 883.696   4
   6   4  15 10418.5 977.610   3
  -6   4  15 10374.5 1017.11   3
   6  -4  16 650.257 382.811   4
   6   4  16 453.943 242.298   4
   6   4  16 814.440 345.272   3
  -6   4  16 677.027 348.702   3
   6  -4  17 3203.76 726.466   4
   6   4  17 2673.37 476.672   4
   6   4  17 2206.68 508.621   3
  -6   4  17 2271.69 526.932   3
   6   4  18-17.5788 218.306   4
   6   4  18-560.425 378.229   3
  -6   4  18 428.340 355.968   3
   6   4  19 2751.49 487.920   4
   6   4  19 3354.39 640.749   3
  -6   4  19 3640.52 676.808   3
   6   4  20 481.061 282.225   4
   6   4  20 732.966 366.241   3
  -6   4  20 92.0342 246.358   3
   6   4  21 2623.54 605.541   3
  -6   4  21 3002.99 641.317   3
   6   4  22-287.890 325.034   3
  -6   4  22 28.4036 276.644   3
   6   4  23 1669.13 557.637   3
  -6   4  23 1813.18 533.259   3
   6   4  24 239.308 358.641   3
  -6   4  24 525.564 429.222   3
   6   4  25 5405.81 927.922   3
  -6   4  25 5333.43 902.431   3
   6   4  26 516.417 381.441   3
  -6   4  26-27.4391 299.829   3
   6   4  27 4145.71 879.132   3
  -6   4  27 3341.82 789.489   3
   6   4  28 588.657 459.384   3
  -6   4  28 575.075 419.346   3
   6   4  29 1294.80 518.473   3
  -6   4  29 1077.92 496.740   3
   6   4  30 99.3438 448.459   3
  -6   4  30 892.304 541.378   3
   6  -5   0-34.4408 201.995   2
  -6  -5   0-25.1721 169.048   2
   6   5   0 232.210 218.972   1
   6  -5   0 139.231 264.076   1
   6  -5   1 94.7122 190.466   2
  -6  -5   1 297.212 198.902   2
   6  -5  -1 126.209 174.007   2
  -6  -5  -1 515.370 234.035   2
   6   5   1 400.882 232.449   1
   6  -5   1 305.684 202.188   1
   6   5  -1 160.113 175.892   1
   6  -5  -1-91.5468 209.573   1
   6  -5  -2 2874.01 434.769   2
  -6  -5  -2 2208.61 398.286   2
   6  -5   2 2157.05 374.119   2
  -6  -5   2 2816.13 444.033   2
   6  -5   2 2138.64 413.676   4
   6  -5  -2 2716.47 450.192   1
   6   5   2 1923.89 382.925   1
   6  -5   2 1803.82 385.552   1
  -6  -5   2 2029.30 387.131   1
   6   5  -2 1164.18 240.617   1
   6  -5   3 1413.12 340.513   2
  -6  -5   3 1238.81 309.655   2
   6  -5  -3 1513.64 330.113   2
  -6  -5  -3 1251.18 328.696   2
   6   5   3 1542.28 340.190   1
  -6  -5   3 949.514 295.112   1
   6  -5   3 1315.38 330.568   1
   6  -5   3 1655.36 377.058   4
   6  -5  -4 6089.85 633.411   2
  -6  -5  -4 6088.18 619.699   2
   6   5   4 6113.32 631.464   1
   6  -5   4 5420.24 603.509   1
   6  -5   4 5302.77 655.092   4
   6  -5   4 6318.50 640.196   2
  -6  -5   4 6221.55 657.851   2
   6  -5  -5 26.8727 221.923   2
  -6  -5  -5 568.252 240.250   2
   6  -5   5-191.202 289.096   4
   6   5   5 766.036 299.235   1
   6  -5   5 397.806 245.080   1
   6  -5  -6 2052.16 404.098   2
  -6  -5  -6 1473.04 370.178   2
   6  -5   6 2227.87 496.793   4
   6   5   6 2033.77 380.278   1
   6  -5   6 1447.49 309.608   1
   6  -5  -7 1313.23 355.161   2
  -6  -5  -7 1226.33 316.342   2
   6  -5   7 1037.76 391.119   4
   6   5   7 649.968 194.842   1
   6  -5   7 795.986 280.915   1
   6  -5  -8 2787.49 482.584   2
  -6  -5  -8 3029.77 492.284   2
   6  -5   8 3048.27 564.189   4
   6  -5  -9 10.4807 244.895   2
  -6  -5  -9 293.361 294.275   2
   6  -5   9 182.832 263.474   4
   6  -5 -10 4708.67 621.654   2
  -6  -5 -10 5809.80 675.872   2
   6  -5  10 4884.24 713.055   4
   6  -5 -11 2257.20 463.307   2
  -6  -5 -11 883.587 290.137   2
   6  -5  11 2259.32 527.801   4
   6  -5 -12 1452.31 421.340   2
  -6   5  12 1569.52 397.992   3
   6   5  12 1130.31 388.223   3
   6  -5  12 1247.98 442.334   4
   6   5  12 1708.55 394.364   4
   6   5  13 1472.07 352.696   4
   6  -5  13 2205.75 598.139   4
  -6   5  13 1318.87 419.676   3
   6   5  13 1739.85 484.868   3
   6   5  14 4806.53 578.846   4
   6  -5  14 5143.16 820.301   4
  -6   5  14 3491.24 595.313   3
   6   5  14 3842.04 642.941   3
   6  -5  15 15894.6 1396.22   4
   6   5  15 15767.5 1019.59   4
  -6   5  15 14203.6 1181.47   3
   6   5  15 14966.2 1223.19   3
  -6   5  16 3106.51 631.376   3
   6   5  16 2118.30 395.355   4
   6   5  16 3034.61 618.564   3
   6   5  17 251.856 379.515   3
  -6   5  17 34.7179 261.743   3
   6   5  17-307.150 311.559   4
   6   5  18 270.406 157.972   4
   6   5  18 316.467 329.715   3
  -6   5  18 359.471 290.109   3
   6   5  19 2042.26 404.449   4
  -6   5  19 2034.07 550.815   3
   6   5  19 2335.72 581.140   3
   6   5  20 370.847 361.231   3
  -6   5  20 495.868 368.211   3
   6   5  21 630.591 338.082   3
  -6   5  21 1129.38 432.128   3
   6   5  22 439.653 338.395   3
  -6   5  22 159.142 354.447   3
   6   5  23 1565.74 602.298   3
  -6   5  23 1919.40 600.591   3
   6   5  24-236.585 298.840   3
  -6   5  24-462.590 378.150   3
   6   5  25 382.962 382.586   3
  -6   5  25 999.508 497.781   3
   6   5  26 1125.42 544.986   3
  -6   5  26 1023.53 486.950   3
   6   5  27-143.179 306.852   3
  -6   5  27 472.829 443.059   3
   6   5  28 480.547 386.826   3
  -6   5  28-347.648 351.184   3
   6   5  29 2483.97 745.815   3
  -6   5  29 1659.08 653.827   3
   6  -6   0 6098.15 650.218   2
  -6  -6   0 5231.59 628.498   2
   6  -6   0 5125.60 549.369   1
   6   6   0 5623.56 579.605   1
   6  -6   0 6013.43 663.349   4
   6  -6   1 8690.55 701.927   1
   6   6   1 8256.30 689.076   1
   6   6  -1 8814.52 694.862   1
   6  -6  -1 8224.93 683.579   1
   6  -6  -1 9226.80 799.650   4
   6  -6   1 8938.48 792.407   4
   6  -6   1 8616.09 796.918   2
  -6  -6   1 7844.96 761.951   2
   6  -6  -1 7888.04 762.174   2
  -6  -6  -1 9561.85 811.747   2
   6  -6   2 12028.8 830.323   1
   6   6   2 11313.7 817.604   1
   6  -6   2 11691.1 945.417   4
   6  -6   2 11346.8 922.467   2
  -6  -6   2 11080.6 891.433   2
   6  -6  -2 11983.2 938.225   2
  -6  -6  -2 9902.49 845.862   2
   6   6   3 9299.80 737.861   1
  -6  -6   3 8942.04 734.238   1
   6  -6   3 9614.17 748.752   1
   6  -6   3 8826.75 840.375   4
   6  -6  -3 9435.85 844.930   2
  -6  -6  -3 10039.8 875.128   2
   6  -6   3 10817.1 916.776   2
  -6  -6   3 10122.2 855.900   2
   6  -6   4 1180.85 331.268   2
  -6  -6   4 1203.25 359.196   2
   6  -6  -4 960.732 267.516   2
  -6  -6  -4 1180.59 345.547   2
   6   6   4 1678.55 349.257   1
   6  -6   4 2122.92 403.431   1
   6  -6   4 2128.43 453.025   4
  -6  -6  -5 14079.0 1038.35   2
   6  -6  -5 15816.9 1092.93   2
   6   6   5 13671.7 925.115   1
   6  -6   5 14008.1 938.611   1
   6  -6   5 15036.7 1116.14   4
   6  -6   5 13769.4 1017.23   2
  -6  -6   5 14870.1 1059.89   2
  -6  -6  -6 776.071 332.939   2
   6  -6  -6 432.567 285.031   2
   6  -6   6 683.030 297.210   4
   6   6   6 737.866 304.597   1
   6  -6   6 588.770 250.044   1
   6  -6  -7 17735.1 1182.90   2
  -6  -6  -7 16164.7 1136.42   2
   6  -6   7 17618.5 1266.97   4
   6   6   7 16830.5 1053.14   1
   6  -6   7 18013.8 1089.90   1
   6  -6  -8 396.619 243.804   2
  -6  -6  -8 196.402 279.499   2
   6  -6   8 163.469 234.942   4
   6  -6   8 298.106 250.327   1
   6   6   8 147.790 179.102   1
   6  -6  -9 10056.7 926.048   2
  -6  -6  -9 9244.59 894.582   2
   6  -6   9 10184.1 1017.90   4
   6  -6   9 9005.66 803.609   1
   6  -6 -10 5004.98 688.802   2
  -6  -6 -10 3949.80 636.016   2
   6  -6  10 4416.90 700.487   4
   6  -6 -11 3987.14 647.278   2
  -6  -6 -11 3163.62 587.812   2
   6  -6  11 3682.67 658.715   4
   6  -6 -12 146.766 279.519   2
  -6  -6 -12 1374.22 456.901   2
   6   6  12 847.686 290.480   4
   6  -6  12 875.748 486.544   4
  -6  -6 -13 4353.29 711.086   2
   6  -6 -13 5111.57 751.425   2
   6   6  13 5183.81 552.199   4
   6  -6  13 5184.67 835.622   4
  -6   6  13 4012.17 664.688   3
   6   6  13 5182.91 751.184   3
   6   6  14 1616.83 485.312   3
  -6   6  14 1204.00 411.439   3
   6   6  14 1091.52 302.584   4
  -6   6  15 2950.59 601.656   3
   6   6  15 2793.95 598.087   3
   6   6  15 3491.58 479.909   4
   6   6  16 1912.20 367.530   4
  -6   6  16 1913.60 541.072   3
   6   6  16 2075.40 560.407   3
   6   6  17 2261.07 370.182   4
   6   6  17 2323.94 589.989   3
  -6   6  17 2980.74 673.583   3
   6   6  18 4188.02 521.689   4
   6   6  18 5132.56 849.619   3
  -6   6  18 4462.32 804.971   3
   6   6  19 4404.49 817.907   3
  -6   6  19 4389.82 796.152   3
   6   6  20 1653.40 537.371   3
  -6   6  20 2460.18 625.249   3
   6   6  21 2238.88 631.727   3
  -6   6  21 1712.18 487.932   3
   6   6  22 962.549 481.732   3
  -6   6  22 1013.44 464.058   3
   6   6  23 1145.56 480.241   3
  -6   6  23 1194.29 509.809   3
   6   6  24 417.065 385.501   3
  -6   6  24 117.803 370.949   3
   6   6  25 113.111 276.739   3
  -6   6  25 1528.79 557.516   3
   6   6  26 259.655 384.387   3
  -6   6  26 908.312 494.080   3
   6   6  27 440.543 283.050   3
  -6   6  27 885.269 459.405   3
   6   6  28 42.8914 316.555   3
  -6   6  28 554.006 423.463   3
   6  -7   0-29.0269 251.377   2
  -6  -7   0 159.490 417.685   2
   6  -7   0 199.367 261.165   4
   6   7   0-129.151 163.171   1
   6  -7   0 73.8958 158.117   1
   6  -7   1 38.2501 206.896   2
  -6  -7   1 118.413 290.297   2
   6  -7  -1 368.697 324.366   2
  -6  -7  -1 93.6125 269.701   2
   6  -7   1 118.314 187.488   4
   6  -7  -1 117.732 183.398   4
   6  -7   1 134.560 177.462   1
   6   7   1 9.27654 170.111   1
  -6  -7  -2 672.947 322.750   2
   6  -7   2 621.968 352.289   2
  -6  -7   2 280.848 230.347   2
   6  -7  -2 153.136 254.903   2
   6  -7   2 113.608 200.116   4
   6  -7  -2 259.171 178.303   4
   6  -7   2 356.326 195.361   1
   6   7   2 195.205 178.014   1
   6  -7  -3 1070.51 373.167   2
  -6  -7  -3 1267.87 424.678   2
   6  -7   3 600.214 322.852   2
  -6  -7   3 642.632 317.226   2
   6  -7  -3 709.724 266.002   4
   6  -7   3 605.534 309.688   4
   6   7   3 834.498 285.621   1
   6  -7   3 720.282 250.503   1
   6  -7  -4-29.2309 195.405   2
   6  -7   4 142.490 223.332   2
  -6  -7   4 341.105 267.621   2
  -6  -7  -4 332.036 302.755   2
   6  -7  -4 196.474 173.114   4
   6  -7   4 103.746 248.497   4
   6   7   4 177.637 206.057   1
   6  -7   4 62.1676 152.166   1
   6  -7   5 1381.20 391.100   2
   6  -7  -5 1383.43 426.585   2
  -6  -7  -5 2798.49 560.616   2
  -6  -7   5 1242.47 376.035   2
   6   7   5 972.466 330.891   1
   6  -7   5 1644.55 348.445   1
   6  -7   5 1870.33 455.175   4
  -6  -7   6 543.220 336.199   2
   6  -7  -6 789.753 390.742   2
  -6  -7  -6 468.557 349.668   2
   6   7   6 890.788 280.133   1
   6  -7   6 510.371 226.695   1
   6  -7   6 473.808 298.265   4
   6  -7   6 584.234 327.596   2
   6  -7  -7 159.309 303.059   2
  -6  -7  -7 592.582 362.244   2
   6  -7   7 197.780 310.312   4
   6  -7   7 284.688 206.978   1
   6   7   7-21.7387 243.110   1
   6  -7  -8 5246.83 728.719   2
  -6  -7  -8 5129.52 695.378   2
   6  -7   8 6273.75 796.594   4
   6   7   8 5521.73 632.852   1
   6  -7   8 5819.30 627.594   1
   6  -7  -9 10513.7 1024.46   2
  -6  -7  -9 10689.8 1027.57   2
   6  -7   9 10962.8 1084.97   4
   6   7   9 10995.5 902.577   1
   6  -7   9 10839.9 892.223   1
   6  -7 -10 1669.31 444.768   2
  -6  -7 -10 1881.93 510.364   2
   6  -7  10 2144.08 560.356   4
   6   7  10 1840.83 421.991   1
   6  -7  10 1825.87 417.811   1
  -6  -7 -11-84.0989 365.381   2
   6  -7 -11 30.8087 294.556   2
  -6  -7 -12 681.108 392.618   2
   6  -7 -12 1374.65 433.796   2
   6   7  12 980.158 260.738   4
  -6  -7 -13 915.677 463.135   2
   6  -7 -13 783.349 435.782   2
   6   7  13 1115.55 279.647   4
  -6  -7 -14 3211.43 641.179   2
   6  -7 -14 3252.97 693.192   2
   6   7  14 3106.58 420.399   4
   6  -7 -15-213.165 318.737   2
  -6   7  15-123.592 322.335   3
   6   7  15-221.682 243.172   3
   6   7  16 122.924 254.852   3
  -6   7  16-117.979 227.271   3
  -6   7  17 1520.57 468.217   3
   6   7  17 902.148 421.017   3
  -6   7  18 312.954 284.661   3
   6   7  18 231.278 350.346   3
   6   7  19 601.036 410.654   3
  -6   7  19 316.720 338.173   3
   6   7  20 614.442 412.107   3
  -6   7  20-322.862 282.314   3
   6   7  21 990.107 462.531   3
  -6   7  21 1294.40 476.718   3
   6   7  22 502.528 362.255   3
  -6   7  22-152.749 256.125   3
   6   7  23 315.322 414.053   3
  -6   7  23 715.762 528.137   3
   6   7  24 544.380 455.725   3
  -6   7  24 714.726 482.914   3
   6   7  25 724.697 416.578   3
  -6   7  25 884.813 480.860   3
   6   7  26 211.476 378.890   3
  -6   7  26-384.055 409.869   3
  -6   7  27 701.061 500.282   3
   6  -8   0 9771.05 856.561   4
   6  -8   0 9191.25 973.856   2
  -6  -8   0 10851.7 1049.22   2
   6  -8   1 3941.31 635.436   2
  -6  -8   1 2566.60 528.280   2
   6  -8  -1 2824.49 561.664   2
  -6  -8  -1 3800.81 661.278   2
   6  -8   1 3452.75 563.889   4
   6  -8  -1 4282.23 593.719   4
   6  -8  -2 5286.16 736.203   2
  -6  -8  -2 5943.21 787.494   2
   6  -8   2 5470.34 772.466   2
  -6  -8   2 6238.91 816.543   2
   6  -8   2 6459.00 750.860   4
   6  -8  -2 6795.66 692.397   4
   6   8   2 6378.98 587.478   1
   6  -8   2 7010.90 604.664   1
   6  -8  -3 551.620 317.402   2
  -6  -8  -3-42.2965 275.637   2
   6  -8   3 1136.23 444.376   2
  -6  -8   3 751.551 416.342   2
   6   8   3 484.921 234.543   1
   6  -8   3 800.263 243.880   1
   6  -8   3 696.418 318.595   4
   6  -8  -3 716.433 278.018   4
   6   8   4 7671.02 666.990   1
   6  -8   4 7503.01 656.568   1
   6  -8   4 7828.05 847.127   4
   6  -8  -4 7400.57 683.011   4
  -6  -8   4 8075.19 915.949   2
   6  -8  -4 7917.07 917.874   2
  -6  -8  -4 7779.10 923.620   2
   6  -8   4 8940.33 991.796   2
   6  -8   5 33.3979 275.709   2
  -6  -8   5 75.9985 265.814   2
   6  -8  -5 899.295 408.211   2
  -6  -8  -5 903.039 364.491   2
   6  -8   5 739.398 364.963   4
   6   8   5 751.837 277.343   1
   6  -8   5 597.585 250.635   1
   6  -8   6 5969.83 824.799   2
  -6  -8   6 5724.00 809.773   2
   6  -8  -6 4898.09 745.370   2
  -6  -8  -6 5568.70 796.210   2
   6  -8  -6 4743.33 526.722   4
   6  -8   6 5638.19 748.363   4
   6   8   6 4867.41 551.338   1
   6  -8   6 5995.05 619.498   1
  -6  -8   7 188.728 237.660   2
  -6  -8  -7 708.741 417.145   2
   6  -8   7 590.939 330.611   2
   6  -8  -7 314.880 227.925   2
   6   8   7 709.069 283.535   1
   6  -8   7 870.866 269.479   1
   6  -8   7 1007.84 389.833   4
   6  -8  -7 541.449 212.272   4
   6  -8  -8 4612.12 727.812   2
  -6  -8  -8 4381.07 717.842   2
   6  -8   8 3943.39 518.354   1
   6   8   8 4070.18 522.569   1
   6  -8  -8 3493.40 457.210   4
  -6  -8   8 4032.70 699.400   2
   6  -8  -9 1365.74 458.905   2
  -6  -8  -9 1368.99 453.726   2
   6   8   9 1929.97 394.241   1
   6  -8   9 1893.38 408.942   1
  -6  -8 -10 466.948 246.855   2
   6  -8 -10 234.529 278.751   2
   6   8  10 850.907 314.582   1
   6  -8  10 331.981 170.427   1
   6  -8 -11 2682.46 653.618   2
  -6  -8 -11 1863.96 534.028   2
   6   8  11 2126.36 421.163   1
   6  -8  11 2327.75 459.421   1
   6  -8 -12 4977.32 795.186   2
  -6  -8 -12 6257.12 872.170   2
   6   8  12 5591.91 688.118   1
   6  -8  12 5178.39 672.997   1
   6  -8 -13 1500.33 508.283   2
  -6  -8 -13 1491.08 557.635   2
  -6  -8 -14 2358.09 586.639   2
   6  -8 -14 2748.50 631.814   2
  -6  -8 -15 833.957 430.346   2
   6  -8 -15 366.292 314.284   2
   6  -8 -16 4758.47 882.756   2
  -6   8  16 4525.83 819.716   3
   6   8  16 5167.24 866.854   3
  -6   8  17 1347.67 588.259   3
   6   8  17 647.344 399.152   3
  -6   8  18 2549.89 659.448   3
   6   8  18 1517.96 578.926   3
  -6   8  19 287.222 371.068   3
   6   8  19 227.924 350.857   3
  -6   8  20 950.417 473.895   3
   6   8  20 1096.91 531.947   3
  -6   8  21 96.1103 335.883   3
   6   8  21 725.850 499.478   3
   6   8  22 1048.04 467.070   3
  -6   8  22 1457.93 532.467   3
   6   8  23 1156.54 518.030   3
  -6   8  23 88.2613 274.648   3
   6   8  24 1509.26 598.158   3
  -6   8  24 1137.64 480.440   3
   6   8  25 564.328 490.172   3
  -6   8  25-444.047 507.372   3
   6  -9   0-110.014 262.251   2
  -6  -9   0-128.826 238.981   2
   6  -9   0 436.870 275.503   4
   6  -9   1 769.729 366.000   2
  -6  -9   1 1320.57 526.609   2
   6  -9  -1 1245.68 482.372   2
  -6  -9  -1 509.430 321.371   2
   6  -9   1 946.301 337.950   4
   6  -9  -1 912.616 286.125   4
   6  -9  -2 12.2261 252.861   2
  -6  -9  -2-219.544 266.592   2
   6  -9   2 57.1845 223.047   2
  -6  -9   2 1.39137 251.496   2
   6  -9  -2 208.272 219.050   4
   6  -9   2 95.2649 272.386   4
   6  -9  -3 2652.71 641.281   2
  -6  -9  -3 2994.54 642.433   2
   6  -9   3 3189.55 673.143   2
  -6  -9   3 2888.55 613.112   2
   6  -9  -3 3123.33 481.694   4
   6  -9  -4 261.195 284.317   2
   6  -9   4 503.416 393.226   2
  -6  -9   4-385.484 392.911   2
  -6  -9  -4 225.889 298.996   2
   6  -9   5-117.097 222.153   2
  -6  -9   5 228.461 333.917   2
   6  -9  -5-34.2135 290.292   2
  -6  -9  -5 43.3846 301.932   2
   6  -9   6 1072.72 435.013   2
  -6  -9   6 1720.91 499.301   2
   6  -9  -6 1276.00 517.575   2
  -6  -9  -6 1067.55 416.048   2
   6  -9   7 2006.70 556.131   2
  -6  -9   7 766.978 428.830   2
   6  -9  -7 813.590 413.770   2
  -6  -9  -7 1153.15 448.013   2
   6  -9   8-104.504 325.236   2
   6  -9  -8 6.21910 277.740   2
  -6  -9   8 462.309 381.706   2
  -6  -9  -8-267.364 356.260   2
  -6  -9   9 400.567 353.557   2
   6  -9  -9 1030.21 494.361   2
  -6  -9  -9-280.107 285.000   2
   6  -9   9-8.62230 368.522   2
   6  -9 -10 834.110 424.204   2
  -6  -9 -10 542.518 337.030   2
  -6  -9  10 911.911 466.504   2
   6  -9 -11-13.8558 284.090   2
  -6  -9 -11 730.356 464.928   2
   6  -9 -12 1534.38 550.576   2
  -6  -9 -12 1835.39 569.304   2
  -6  -9 -13-265.565 348.697   2
   6  -9 -13 558.834 416.449   2
   6  -9 -14 469.970 376.477   2
  -6  -9 -14-7.55808 256.732   2
   6  -9 -15 948.210 493.961   2
  -6  -9 -15 519.469 388.626   2
   6  -9 -16 68.6576 384.595   2
  -6  -9 -16-68.5247 323.228   2
  -6   9  17 917.139 500.406   3
   6   9  17 403.894 403.767   3
   6  -9 -17 1055.15 587.969   2
   6   9  18 560.649 414.883   3
  -6   9  18 660.181 478.340   3
  -6   9  19 3218.21 778.837   3
   6   9  19 1769.29 625.377   3
  -6   9  20 643.674 493.403   3
   6   9  20 28.6996 399.957   3
   6   9  21 192.054 352.563   3
  -6   9  21 847.071 519.695   3
   6   9  22 1496.41 576.975   3
  -6   9  22 244.304 290.722   3
  -6   9  23 660.657 433.411   3
   6 -10   0 3278.56 700.011   2
  -6 -10   0 5302.09 859.939   2
  -6 -10  -1-95.4736 279.104   2
   6 -10   1 71.9020 290.824   2
  -6 -10   1-17.0319 344.941   2
   6 -10  -1-5.37749 258.184   2
   6 -10  -2 3936.83 737.691   2
  -6 -10  -2 4324.09 796.133   2
   6 -10   2 3899.82 737.304   2
  -6 -10   2 4079.07 774.181   2
   6 -10  -3 233.765 352.048   2
  -6 -10  -3 447.923 466.074   2
   6 -10   3-119.133 277.256   2
  -6 -10   3-415.647 353.421   2
   6 -10  -4 3082.09 699.695   2
  -6 -10  -4 2771.55 610.149   2
   6 -10   4 3142.03 717.030   2
  -6 -10   4 2584.18 618.841   2
   6 -10   5-286.011 374.939   2
  -6 -10   5-329.717 372.759   2
   6 -10  -5-145.355 311.489   2
  -6 -10  -5-126.187 257.561   2
   6 -10   6 5058.37 845.481   2
  -6 -10   6 4452.87 825.652   2
   6 -10  -6 4080.39 799.930   2
  -6 -10  -6 4608.24 810.543   2
   6 -10   7 989.514 494.768   2
  -6 -10   7 1103.08 437.563   2
   6 -10  -7 1670.21 549.786   2
  -6 -10  -7 1679.40 552.262   2
   6 -10  -8 3151.33 691.418   2
  -6 -10  -8 2414.08 618.948   2
   6 -10   8 3309.75 712.797   2
  -6 -10   8 2523.02 668.256   2
   6 -10   9 1032.40 433.326   2
  -6 -10   9 1255.48 486.735   2
   6 -10  -9 1346.99 528.597   2
  -6 -10  -9 868.959 424.188   2
   6 -10  10 4319.50 817.124   2
  -6 -10  10 4497.97 836.219   2
   6 -10 -10 4462.96 841.195   2
  -6 -10 -10 4514.72 844.367   2
  -6 -10  11 630.492 444.493   2
  -6 -10 -11 837.809 461.253   2
   6 -10 -11 634.813 416.183   2
   6 -10  11 940.092 496.880   2
   6 -10 -12 2504.96 648.525   2
  -6 -10 -12 2575.82 664.052   2
  -6 -10  12 2598.43 645.300   2
   6 -10  12 2140.10 648.481   2
  -6 -10 -13 570.258 429.606   2
   6 -10 -13 574.587 433.527   2
  -6 -10 -14 1586.79 519.798   2
   6 -10 -14 705.929 405.038   2
   6 -10 -15 144.355 291.760   2
  -6 -10 -15-22.0675 295.530   2
  -6 -10 -16 2261.92 709.077   2
   6 -10 -16 1898.53 614.927   2
  -6  10  17-272.493 388.051   3
   6  10  17 63.2444 311.485   3
   6 -10 -17-198.946 316.125   2
  -6 -10 -17-201.206 369.256   2
  -6  10  18 1621.30 573.851   3
   6  10  18 2713.12 740.155   3
   6 -10 -18 2145.61 654.449   2
  -6  10  19-131.501 302.848   3
   6  10  19 915.226 494.814   3
  -6  10  20 414.521 362.225   3
  -6 -11   0-182.710 311.478   2
   6 -11   0-319.559 446.815   2
   6 -11  -1 1419.25 489.521   2
  -6 -11  -1 1169.28 499.593   2
   6 -11   1 1023.40 495.867   2
  -6 -11   1 1219.77 502.725   2
  -6 -11  -2 10.8579 429.033   2
   6 -11   2 271.684 313.677   2
  -6 -11   2 530.453 394.499   2
   6 -11  -3 23.0561 326.343   2
  -6 -11  -3-352.396 379.027   2
   6 -11   3 329.361 388.990   2
  -6 -11   3 839.726 463.514   2
   6 -11  -4 1000.44 491.942   2
  -6 -11  -4 659.715 483.334   2
   6 -11   4 529.071 390.096   2
  -6 -11   4-243.775 302.572   2
   6 -11   5 818.989 507.034   2
  -6 -11   5-387.738 405.709   2
   6 -11  -5 393.745 362.392   2
  -6 -11  -5 1178.45 605.763   2
  -6 -11   6-168.539 346.053   2
   6 -11  -6-111.058 323.279   2
  -6 -11  -6 453.834 397.497   2
   6 -11   7 1299.98 573.223   2
  -6 -11   7 533.407 487.550   2
   6 -11  -7 446.708 355.143   2
  -6 -11  -7-528.124 355.604   2
   6 -11  -8 639.508 408.540   2
  -6 -11  -8 30.8460 285.735   2
   6 -11   8 808.199 485.578   2
  -6 -11   8 515.890 414.466   2
   6 -11   9 283.925 367.235   2
  -6 -11   9 170.071 318.070   2
   6 -11  -9 457.142 379.366   2
  -6 -11  -9-336.547 321.987   2
   6 -11  10 577.160 495.214   2
  -6 -11  10-398.472 419.962   2
   6 -11 -10 3.12031 284.499   2
  -6 -11 -10-189.478 318.846   2
  -6 -11 -11-372.868 412.765   2
  -6 -11  11-195.321 338.188   2
   6 -11  11-192.567 371.773   2
   6 -11 -11-143.428 392.344   2
   6 -11  12 1164.63 645.010   2
  -6 -11  12-7.29644 391.584   2
   6 -11 -12 575.836 549.451   2
  -6 -11 -12 63.2398 346.284   2
   6 -11  13-86.6314 437.114   2
  -6 -11  13 113.224 296.700   2
  -6 -11 -13-358.448 480.737   2
   6 -11 -13 63.8225 415.475   2
  -6 -11 -14 277.121 404.195   2
   6 -11 -14-167.118 427.676   2
  -6 -11  14-333.778 394.459   2
   6 -11  14 79.0663 299.763   2
  -6 -11 -15-225.221 345.585   2
   6 -11 -15-56.0887 363.819   2
  -6 -11  15-469.824 421.948   2
  -6 -11 -16 106.660 294.472   2
   6 -11 -16 323.290 445.991   2
   6 -12   0 524.533 338.716   2
  -6 -12   0 865.691 450.909   2
   6 -12  -1 627.364 428.381   2
  -6 -12  -1 800.737 417.606   2
   6 -12   1 303.226 393.870   2
  -6 -12   1 1097.30 524.151   2
   6 -12  -2 1218.01 506.069   2
  -6 -12  -2 829.649 427.069   2
   6 -12   2 1109.97 493.181   2
  -6 -12   2 2068.59 684.989   2
   6 -12  -3 1615.93 616.191   2
  -6 -12  -3 544.293 452.968   2
   6 -12   3 960.477 522.659   2
  -6 -12   3 869.059 534.559   2
   6 -12  -4 2490.96 924.779   2
  -6 -12  -4 83.3239 363.426   2
   6 -12   4 1280.77 493.764   2
  -6 -12   4 1302.65 582.911   2
   6 -12   5 1736.28 581.469   2
  -6 -12   5 2051.43 635.760   2
   6 -12  -5 1680.82 634.886   2
  -6 -12  -5 384.522 468.428   2
  -6 -12   6 875.718 507.241   2
   6 -12  -6 831.709 401.896   2
  -6 -12  -6-66.6597 445.062   2
  -6 -12  -7 187.799 354.458   2
   6 -12   7 1424.07 580.663   2
  -6 -12   7 635.144 496.316   2
   6 -12  -7 328.345 449.898   2
   6 -12  -8 2047.85 699.221   2
  -6 -12  -8 839.132 518.434   2
   6 -12   8 794.490 441.631   2
  -6 -12   8 1795.36 637.748   2
   6 -12   9 317.881 443.663   2
   6 -12  -9 915.268 514.759   2
  -6 -12   9 196.956 346.782   2
  -6 -12  -9 768.790 476.772   2
  -6 -12  10-304.890 372.848   2
   6 -12 -10 355.546 370.005   2
  -6 -12 -10-143.107 414.680   2
  -6 -12 -11 218.796 420.315   2
  -6 -12  11 1162.55 578.730   2
   7   0   0-76.3843 225.354   1
   7   0   1-386.128 257.610   1
   7   0  -1-79.0701 209.683   1
   7   0   2 6963.28 712.385   1
   7   0  -2 6827.61 726.402   1
   7   0  -3 297.216 312.081   1
   7   0   3-310.564 284.724   1
   7   0   4 1274.10 370.873   1
   7   0  -4 1206.59 392.301   1
   7   0   4 807.503 115.841   2
  -7   0   4 865.528 105.998   2
   7   0  -5 111.270 302.230   1
   7   0   5-390.934 279.328   1
  -7   0   5 66.2949 69.0347   2
   7   0   5 43.4306 67.9704   2
   7   0   6 4609.00 602.242   1
  -7   0   6 4255.23 313.477   2
   7   0   6 4402.93 340.985   2
   7   0   7-49.0201 88.1390   2
  -7   0   7 31.9199 99.5563   2
   7   0   7 207.286 125.626   3
  -7   0   7-68.9668 114.084   3
  -7   0   8 3164.93 336.024   2
   7   0   8 3756.67 390.757   3
  -7   0   8 3721.54 368.369   3
  -7   0   9-58.6448 109.996   2
   7   0  -9-13.0231 104.616   3
  -7   0  -9 3.05771 89.0601   3
   7   0   9 230.623 191.372   3
  -7   0   9 60.5125 112.607   3
   7   0 -10 22668.6 1010.84   3
  -7   0 -10 23378.8 1025.29   3
   7   0  10 23739.1 1050.31   3
  -7   0  10 23524.2 1046.64   3
  -7   0 -11-43.7402 106.729   3
   7   0  11 63.2796 133.863   3
  -7   0  11-122.958 118.188   3
   7   0  12 175.401 251.392   4
   7   0 -12 534.853 212.877   3
  -7   0 -12 556.462 215.192   3
   7   0  12 676.221 249.232   3
  -7   0  12 540.442 218.798   3
   7   0  13 119.907 280.191   4
   7   0  13-100.308 153.349   3
  -7   0  13 130.962 160.987   3
   7   0  14 3291.87 600.545   4
   7   0  14 3058.03 482.029   3
  -7   0  14 3892.79 542.227   3
   7   0  15-150.093 275.646   4
   7   0  15 278.410 231.582   3
  -7   0  15-180.600 203.821   3
   7   0  16 1058.06 381.177   4
   7   0  16 244.952 237.593   3
  -7   0  16 1049.66 314.834   3
   7   0  17 169.794 349.085   4
   7   0  17-192.232 231.361   3
  -7   0  17-8.43662 223.952   3
   7   0  18-44.1252 277.226   4
   7   0  18 3.95420 178.066   3
  -7   0  18-78.5803 191.428   3
   7   0  19 162.764 396.964   4
   7   0  19-40.5328 202.905   3
  -7   0  19 67.1429 246.334   3
   7   0  20 1217.78 522.099   4
   7   0  20 514.408 311.869   3
  -7   0  20 850.404 329.864   3
   7   0  21-2.38585 319.490   4
   7   0  21 170.276 208.795   3
  -7   0  21 96.4351 259.118   3
   7   0  22 7707.74 1056.77   4
   7   0  22 5619.67 837.693   3
  -7   0  22 5690.92 821.480   3
   7   0  23-148.072 263.319   3
  -7   0  23-26.7003 254.651   3
   7   0  24 297.914 356.251   3
  -7   0  24 1167.99 478.147   3
   7   0  25 198.584 299.939   3
  -7   0  25 178.162 274.589   3
   7   0  26-129.915 287.809   3
  -7   0  26-60.9452 258.665   3
   7   0  27 102.057 339.119   3
  -7   0  27 153.922 371.900   3
   7   0  28 130.571 246.941   3
  -7   0  28-4.96981 247.725   3
   7   0  29-1.60142 302.421   3
  -7   0  29-499.935 340.305   3
  -7   0  30 938.138 502.992   3
   7   0  30-157.153 333.393   3
   7   0  31 149.518 322.165   3
  -7   0  31-106.222 271.195   3
  -7   0  32-170.210 362.723   3
   7   1   0 7857.14 726.838   1
   7  -1   0 8494.83 791.451   1
   7   1  -1 25531.9 1306.97   1
   7   1   1 23952.7 1254.26   1
   7  -1   1 24044.6 1273.10   1
   7  -1  -1 24584.4 1292.37   1
   7  -1   2-134.367 298.456   1
   7   1  -2 349.442 304.369   1
   7   1   2-281.878 286.232   1
   7  -1  -2 403.595 329.244   1
   7   1  -3 8640.56 798.400   1
   7  -1  -3 8671.20 804.146   1
   7   1   3 8983.99 824.893   1
   7  -1   3 8893.40 792.182   1
   7   1   3 9197.30 333.398   3
  -7   1   3 8956.56 325.200   3
  -7   1  -3 8497.26 323.528   3
   7   1  -3 8957.00 338.027   3
   7   1   3 8740.19 322.234   2
  -7  -1   3 8587.91 285.740   2
   7   1  -4 2224.34 467.149   1
   7  -1  -4 2831.62 478.859   1
   7   1   4 2652.68 471.139   1
   7  -1   4 2550.23 511.249   1
   7   1   4 2545.68 216.151   3
   7   1  -4 2003.97 193.304   3
  -7   1  -4 2107.97 200.886   3
  -7   1   4 2134.55 195.295   3
   7   1   4 2233.63 204.408   2
  -7   1   4 2104.15 190.056   2
   7  -1   5 3197.91 526.423   1
   7   1   5 4163.09 566.300   1
   7   1  -5 5013.47 642.478   1
   7  -1  -5 4546.93 601.187   1
  -7   1   5 3748.06 304.771   3
  -7   1  -5 3870.58 299.084   3
   7   1  -5 3805.51 303.707   3
   7   1   5 3835.44 295.854   3
   7   1   5 4402.29 321.741   2
  -7   1   5 3943.76 303.100   2
   7   1   6 15184.3 643.378   2
   7   1   6 13536.0 1001.90   1
   7  -1   6 14215.8 1042.49   1
   7   1   6 12638.4 591.045   3
  -7   1   6 13312.0 611.909   3
  -7   1  -6 12652.1 593.600   3
   7   1  -6 13097.5 606.242   3
  -7   1   6 13943.4 599.117   2
  -7   1   7 11167.5 582.454   2
   7   1   7 12118.7 621.091   2
   7   1   7 10648.2 596.742   3
  -7   1   7 10844.5 601.085   3
  -7   1  -7 11418.9 617.457   3
   7   1  -7 11539.7 627.644   3
  -7   1   8 7596.07 520.670   2
   7   1   8 7861.02 535.471   2
  -7   1   8 7528.11 539.941   3
   7   1   8 6842.49 512.916   3
   7   1  -8 7390.56 539.407   3
  -7   1  -8 7270.95 533.890   3
   7   1   9 2369.47 316.869   2
  -7   1   9 2629.56 328.412   2
   7   1  -9 2062.34 312.509   3
  -7   1  -9 2131.80 314.228   3
  -7   1   9 2067.41 314.086   3
   7   1   9 1995.46 287.252   3
   7   1  10 1219.34 260.721   2
  -7   1  10 773.177 232.754   2
   7  -1  10 846.035 357.506   4
  -7   1 -10 1135.41 257.637   3
   7   1 -10 1183.60 282.961   3
   7   1  10 892.120 217.704   3
  -7   1  10 692.427 203.908   3
  -7   1  11 9323.34 679.690   2
   7   1  11 9221.13 682.568   2
   7  -1  11 8032.03 885.749   4
   7   1  11 9072.47 692.896   3
  -7   1  11 9223.57 706.540   3
  -7   1 -11 9068.98 699.558   3
   7   1 -11 9061.76 703.603   3
   7   1  12 738.664 227.211   2
  -7   1  12 766.559 236.170   2
   7   1  12 628.988 246.323   4
   7  -1  12 526.803 335.936   4
  -7   1 -12 1153.79 267.547   3
   7   1 -12 1132.00 299.642   3
   7   1  12 764.152 281.210   3
  -7   1  12 773.899 262.750   3
   7  -1  13 17148.3 1285.70   4
   7   1  13 16256.5 1191.68   4
   7   1  13 18050.0 1064.66   3
  -7   1  13 16361.9 1017.52   3
   7  -1  14 861.166 342.498   4
   7   1  14 377.500 199.997   4
   7  -1  14 441.466 251.426   3
   7   1  14 861.005 312.452   3
  -7   1  14 1086.96 319.017   3
   7  -1  15 19542.4 1421.02   4
   7   1  15 19067.4 1203.55   3
  -7   1  15 18507.8 1178.02   3
   7   1  15 17665.6 1294.16   4
   7  -1  15 17208.0 1128.06   3
  -7  -1  15 19350.1 1194.38   3
   7  -1  16 57.6659 323.939   4
   7   1  16 639.063 369.897   4
  -7   1  16 341.430 234.324   3
   7  -1  16 103.062 210.448   3
  -7  -1  16 245.459 202.945   3
   7   1  17 15189.9 1146.03   3
   7  -1  17 12606.3 1196.10   4
  -7   1  17 13577.8 1087.11   3
   7   1  17 14377.7 1208.63   4
   7  -1  17 13011.9 1054.70   3
  -7  -1  17 13215.4 1075.50   3
   7   1  18 1465.00 454.098   4
   7  -1  18 1690.11 590.090   4
   7   1  18 1189.40 374.819   3
  -7   1  18 955.242 321.399   3
   7  -1  18 861.813 355.695   3
  -7  -1  18 992.525 364.780   3
   7  -1  19 4768.45 806.670   4
   7   1  19 6141.98 898.158   4
   7   1  19 4848.71 707.566   3
  -7   1  19 4618.69 704.771   3
   7  -1  19 3267.59 603.474   3
  -7  -1  19 5075.11 722.667   3
   7   1  20 1265.50 518.718   4
   7  -1  20 454.421 439.825   4
   7   1  20 416.765 295.165   3
  -7   1  20 720.770 398.870   3
   7  -1  20-43.3690 190.777   3
  -7  -1  20 436.641 310.293   3
   7  -1  21 6442.72 938.390   4
   7   1  21 5969.97 883.751   4
  -7   1  21 7893.57 963.524   3
   7   1  21 5779.32 837.699   3
   7  -1  21 4889.23 747.704   3
  -7  -1  21 5106.42 781.275   3
   7   1  22 4759.08 848.278   4
   7   1  22 3218.82 623.577   3
  -7   1  22 4021.65 709.413   3
   7  -1  22 4824.84 751.356   3
  -7  -1  22 3336.40 631.747   3
   7   1  23 671.125 398.916   3
  -7   1  23 747.374 374.562   3
   7  -1  23 188.260 238.864   3
  -7  -1  23 1210.33 446.648   3
   7   1  24 244.102 254.976   3
  -7   1  24 847.217 385.872   3
   7  -1  24 408.197 354.774   3
  -7  -1  24 226.932 298.965   3
   7   1  25 1182.70 448.530   3
  -7   1  25 2176.46 641.636   3
   7  -1  25 1029.19 421.027   3
  -7  -1  25 1917.75 569.085   3
   7   1  26 1314.75 519.620   3
  -7   1  26 437.712 383.415   3
   7  -1  26 66.0246 363.074   3
  -7  -1  26 767.703 515.941   3
   7   1  27 1324.15 491.285   3
  -7   1  27 2642.93 684.155   3
   7  -1  27 1622.56 555.111   3
  -7  -1  27 1661.03 534.189   3
   7   1  28 337.001 363.219   3
  -7   1  28 389.310 295.580   3
   7   1  29 233.644 386.869   3
  -7   1  29 1033.36 497.621   3
   7   1  30 2422.94 719.280   3
  -7   1  30 259.161 417.780   3
   7   1  31 1542.63 636.054   3
  -7   1  31 1652.04 635.385   3
  -7   1  32-128.156 392.526   3
   7   2   0-160.242 257.478   1
   7  -2   0 127.741 249.522   1
   7  -2   0 98.7770 94.0088   2
  -7  -2   0-45.8745 79.2870   2
   7   2  -1-202.556 271.681   1
   7  -2  -1 120.244 261.552   1
   7   2   1-205.592 304.973   1
   7  -2   1-106.033 249.107   1
  -7  -2   1-23.5683 64.6644   2
   7  -2  -1 102.540 98.3046   2
  -7  -2  -1 124.617 107.648   2
   7  -2   1-36.8982 101.137   2
   7   2   2 3921.99 522.069   1
   7  -2   2 4031.18 589.855   1
   7   2  -2 3218.61 514.598   1
   7  -2  -2 4197.83 571.353   1
   7  -2  -2 3383.54 267.921   2
  -7  -2  -2 3334.91 273.646   2
  -7  -2   2 3760.33 275.311   2
  -7   2  -2 2767.35 247.973   3
   7   2  -2 3542.51 279.442   3
   7  -2   2 3366.51 274.550   2
  -7  -2   3 236.940 122.195   2
   7  -2   3 560.385 326.829   1
   7   2  -3 124.299 255.086   1
   7  -2  -3 415.278 355.703   1
   7  -2  -3 281.041 146.833   2
   7   2   3 189.318 194.485   1
   7   2   3 337.756 136.781   3
  -7   2   3 230.965 118.618   3
  -7   2  -3 85.7768 85.1089   3
   7   2  -3 152.406 84.9802   3
   7   2   4 28904.5 1412.62   1
   7   2  -4 28944.6 1429.90   1
   7  -2  -4 28485.6 1432.86   1
   7  -2   4 29532.6 1437.58   1
  -7   2  -4 27941.6 875.873   3
  -7   2   4 28918.7 879.037   3
   7   2   4 29771.6 884.637   3
   7   2  -4 29158.0 890.759   3
  -7   2   4 28861.3 868.295   2
   7   2   4 28728.5 856.855   2
  -7   2   5 326.578 127.906   2
   7   2   5 356.177 120.874   2
   7  -2  -5 974.765 366.129   1
   7   2   5 931.779 308.440   1
   7  -2   5 548.730 273.539   1
   7   2  -5 911.981 407.694   1
  -7   2   5 293.798 129.482   3
   7   2   5 465.162 153.194   3
  -7   2  -5 398.045 120.748   3
   7   2  -5 597.569 153.883   3
  -7   2   6 2639.14 304.435   2
   7   2   6 2202.31 279.891   2
   7   2   6 2054.97 381.797   1
   7  -2   6 3353.77 528.752   1
   7   2   6 2579.58 311.668   3
  -7   2   6 2154.28 289.158   3
  -7   2  -6 2454.76 296.934   3
   7   2  -6 2546.84 312.591   3
   7   2  -7 4911.63 442.927   3
  -7   2  -7 4770.21 437.862   3
  -7   2   7 4730.59 439.046   3
   7   2   7 4481.06 420.524   3
   7   2   7 4562.72 419.003   2
  -7   2   7 4687.33 418.809   2
  -7   2   8 0.59678 114.506   2
   7   2   8 23.1194 115.325   2
   7   2   8 20.8876 109.282   3
  -7   2   8 89.7885 132.353   3
  -7   2  -8 132.163 121.518   3
   7   2  -8 158.034 162.577   3
   7   2   9 4034.50 434.564   2
   7   2   9 4380.68 461.676   3
  -7   2   9 4016.25 464.916   3
   7  -2   9 3956.73 626.964   4
  -7   2  -9 4073.00 448.270   3
   7   2  -9 4420.70 472.432   3
  -7   2   9 4399.83 441.719   2
  -7   2  10 905.245 225.852   2
   7   2  10 865.290 226.322   2
   7  -2  10 786.251 357.980   4
   7   2  10 985.200 250.789   3
  -7   2  10 708.486 254.835   3
  -7   2 -10 880.517 243.844   3
   7   2 -10 723.992 224.665   3
   7   2  11 315.945 165.629   2
  -7   2  11 112.048 150.307   2
   7  -2  11 285.866 289.237   4
   7   2  11 543.828 226.873   3
  -7   2  11 119.372 144.522   3
  -7   2 -11 201.231 162.809   3
   7   2 -11 116.375 127.007   3
   7   2  12 1297.09 362.246   4
   7  -2  12 1290.37 394.440   4
   7   2  12 1578.12 376.475   3
  -7   2  12 1727.39 349.010   3
   7   2  13 2194.65 436.815   4
   7  -2  13 3014.52 594.969   4
   7   2  13 2296.56 434.245   3
  -7   2  13 2263.34 423.536   3
   7  -2  14-311.930 294.986   4
   7   2  14-112.541 280.046   4
   7   2  14-118.082 176.101   3
  -7   2  14-105.349 191.256   3
   7  -2  15 4450.90 726.384   4
  -7   2  15 5033.56 667.002   3
   7   2  15 4251.54 615.848   4
   7   2  15 5286.63 657.207   3
   7  -2  16-218.151 343.028   4
   7   2  16 257.598 293.010   4
   7   2  16-15.4599 244.067   3
  -7   2  16-90.5325 279.874   3
   7  -2  17 4687.78 764.812   4
   7   2  17 3680.48 611.055   4
   7   2  17 3696.78 622.598   3
  -7   2  17 3566.87 601.882   3
   7  -2  18 985.642 434.779   4
   7   2  18 1027.56 441.736   4
   7   2  18 909.755 367.805   3
  -7   2  18 644.637 337.359   3
   7  -2  19 2010.09 588.788   4
   7   2  19 3608.51 654.874   4
   7   2  19 1531.70 432.226   3
  -7   2  19 2033.05 462.901   3
   7   2  20 2429.29 580.369   4
   7  -2  20 2397.73 609.880   4
   7   2  20 1632.30 444.390   3
  -7   2  20 1879.07 468.885   3
   7  -2  21 826.464 456.584   4
   7   2  21 2299.78 568.441   4
   7   2  21 885.174 339.161   3
  -7   2  21 806.675 323.045   3
   7   2  22 1621.99 523.524   4
   7   2  22 787.868 381.406   3
  -7   2  22 984.715 409.979   3
   7   2  23 1378.86 429.443   3
  -7   2  23 1612.01 476.899   3
   7   2  24 986.309 417.258   3
  -7   2  24 1479.53 500.381   3
   7   2  25 605.549 370.598   3
  -7   2  25 274.884 382.597   3
   7   2  26 1353.14 477.792   3
  -7   2  26 1968.96 529.831   3
   7   2  27 387.700 331.347   3
  -7   2  27 391.545 327.205   3
   7   2  28 1149.54 467.806   3
  -7   2  28 1266.90 525.443   3
   7   2  29 121.255 275.028   3
  -7   2  29 244.980 290.971   3
   7   2  30 694.385 408.931   3
  -7   2  30-521.077 456.525   3
   7   2  31-166.410 283.281   3
  -7   2  31 395.138 405.404   3
   7  -3   0 9209.60 798.674   1
   7   3   0 8331.72 765.991   1
  -7  -3   0 8650.12 523.998   2
   7  -3   0 8831.15 539.421   2
   7  -3  -1 5811.20 649.087   1
   7   3   1 6636.49 678.849   1
   7  -3   1 6699.12 711.686   1
   7   3  -1 6409.83 667.240   1
  -7  -3  -1 6001.95 435.330   2
   7  -3   1 5912.16 457.968   2
   7  -3  -1 6207.66 459.433   2
  -7  -3   1 6196.10 444.146   2
   7  -3   2 3184.62 497.368   1
   7   3   2 2935.24 473.206   1
   7   3  -2 2384.20 429.660   1
   7  -3  -2 3379.70 494.589   1
  -7  -3  -2 2984.83 311.206   2
   7  -3  -2 3388.41 356.505   2
   7  -3   2 3342.17 343.560   2
  -7  -3   2 3242.13 331.874   2
   7   3   3 6624.52 692.138   1
   7   3  -3 8046.48 736.216   1
   7  -3  -3 6199.12 680.999   1
   7  -3   3 6576.64 690.262   1
   7  -3  -3 7414.09 510.467   2
  -7  -3  -3 8129.62 527.378   2
   7  -3   3 7713.55 525.905   2
  -7  -3   3 7280.50 503.984   2
   7   3  -4 2994.87 469.667   1
   7  -3  -4 2631.66 471.384   1
   7   3   4 2382.12 454.315   1
   7  -3   4 3385.73 517.605   1
   7  -3  -4 3278.24 357.694   2
  -7  -3  -4 2782.51 331.964   2
   7   3   4 2952.36 354.290   2
   7   3   5 20788.3 1223.03   1
   7  -3   5 20396.8 1215.61   1
   7  -3  -5 20396.7 894.063   2
  -7  -3  -5 21484.1 934.163   2
  -7   3  -5 19562.3 899.480   3
   7   3  -5 19834.4 898.872   3
  -7   3   5 19707.6 879.104   2
   7   3   5 20422.9 901.160   2
   7  -3  -6 11981.2 719.612   2
   7   3   6 12572.6 967.043   1
   7  -3   6 14105.1 1033.69   1
  -7   3   6 12533.3 743.461   3
   7   3   6 12316.5 729.201   3
  -7   3   6 13018.6 742.898   2
   7   3   6 13690.3 762.444   2
  -7   3  -6 12100.9 734.293   3
   7   3  -6 13199.0 763.487   3
   7   3   7 4643.65 620.449   1
   7  -3   7 3923.54 602.236   1
   7   3   7 3307.23 411.565   3
   7  -3   7 3613.22 575.582   4
  -7   3   7 3558.68 420.529   3
  -7   3   7 3703.77 414.893   2
   7   3   7 4192.12 442.133   2
   7   3  -7 3646.97 420.712   3
  -7   3  -7 4084.25 456.414   3
   7  -3   8 14340.1 1155.55   4
  -7   3   8 14039.5 848.255   3
   7   3   8 14387.6 851.040   3
  -7   3  -8 13139.7 828.453   3
   7   3  -8 14384.7 855.343   3
  -7   3   8 13101.8 802.520   2
   7   3   8 12931.8 804.984   2
   7  -3   9 5893.45 787.841   4
   7   3   9 5057.02 527.771   3
  -7   3   9 4509.63 513.110   3
  -7   3  -9 4871.65 528.574   3
   7   3  -9 4984.49 534.442   3
  -7   3   9 4272.36 476.590   2
   7   3   9 4727.93 514.158   2
   7  -3  10 15875.1 1230.55   4
   7   3  10 16225.2 976.603   3
  -7   3  10 15527.0 976.815   3
  -7   3 -10 15913.8 984.728   3
   7   3 -10 15303.1 952.903   3
   7   3  10 14662.6 923.437   2
  -7   3  10 15975.1 949.241   2
   7  -3  11 12865.3 1139.88   4
   7   3  11 11684.5 864.693   3
  -7   3  11 11262.3 856.137   3
   7  -3  12 9828.21 1006.73   4
  -7   3  12 10006.5 840.259   3
   7   3  12 8335.78 768.577   3
   7   3  13 5455.37 670.697   4
   7  -3  13 5162.36 755.222   4
   7   3  13 5252.54 641.469   3
  -7   3  13 4510.98 606.592   3
   7   3  14 1076.39 336.125   4
   7  -3  14 1003.99 433.515   4
   7   3  14 713.373 278.553   3
  -7   3  14 830.710 301.580   3
   7  -3  15 2869.95 639.024   4
   7   3  15 2852.53 511.624   4
   7   3  15 3233.49 546.303   3
  -7   3  15 3347.99 558.145   3
   7  -3  16 4951.83 825.334   4
   7   3  16 4647.44 663.810   4
   7   3  16 4497.03 658.787   3
  -7   3  16 5275.56 718.322   3
   7  -3  17 1597.08 508.776   4
   7   3  17 1221.77 370.094   4
   7   3  17 1747.59 486.139   3
  -7   3  17 1310.17 380.896   3
   7  -3  18 935.015 456.613   4
   7   3  18 1273.19 384.393   4
   7   3  18 476.074 266.283   3
  -7   3  18 272.290 214.049   3
   7  -3  19 9121.18 1129.54   4
   7   3  19 9456.61 969.022   4
   7   3  19 9500.99 1006.64   3
  -7   3  19 10099.8 1037.94   3
   7   3  20 3207.00 615.040   4
   7  -3  20 3658.73 785.478   4
   7   3  20 3040.43 627.019   3
  -7   3  20 2817.08 566.085   3
   7   3  21 2819.06 589.464   4
   7   3  21 3442.05 663.741   3
  -7   3  21 2853.62 629.500   3
   7   3  22 3666.75 699.016   4
   7   3  22 2625.25 600.015   3
  -7   3  22 2025.02 543.682   3
   7   3  23 1070.40 456.643   3
  -7   3  23 521.266 391.977   3
   7   3  24 2049.05 594.007   3
  -7   3  24 3196.37 670.448   3
   7   3  25 214.217 277.138   3
  -7   3  25 464.302 374.580   3
   7   3  26 4967.22 892.264   3
  -7   3  26 3733.86 789.321   3
  -7   3  27 337.653 398.939   3
   7   3  27 54.1692 349.749   3
   7   3  28 1047.58 519.383   3
  -7   3  28 1964.70 633.398   3
   7   3  29 647.801 474.852   3
  -7   3  29 77.1134 328.822   3
   7   3  30 923.249 463.018   3
  -7   3  30 868.603 493.190   3
  -7   3  31 626.698 432.933   3
   7   4   0 506.817 285.264   1
   7  -4   0-278.514 290.903   1
   7  -4   0 283.671 231.608   2
  -7  -4   0-103.729 148.694   2
   7   4   1 2440.19 450.212   1
   7  -4  -1 2061.57 413.150   1
   7   4  -1 2870.86 456.839   1
   7  -4   1 3532.38 533.757   1
   7  -4  -1 1806.16 297.912   2
  -7  -4  -1 2533.14 359.739   2
   7  -4   1 2621.23 372.102   2
  -7  -4   1 2759.16 365.759   2
   7  -4   2 344.628 259.951   1
   7   4  -2 511.720 231.290   1
   7   4   2 852.958 327.520   1
   7  -4  -2 421.975 273.369   1
   7  -4   2 278.607 238.021   2
   7  -4  -2 158.066 157.612   2
  -7  -4   2 363.124 181.933   2
  -7  -4  -2 446.303 185.919   2
   7   4  -3 1955.75 385.474   1
   7  -4  -3 2171.42 410.258   1
   7   4   3 1841.25 390.837   1
   7  -4   3 2172.46 420.724   1
   7  -4   3 2320.50 363.672   2
  -7  -4   3 2362.70 346.467   2
   7  -4  -3 1960.15 317.414   2
  -7  -4  -3 2177.20 336.109   2
   7   4   4 151.072 253.829   1
   7  -4   4 363.941 316.541   1
  -7  -4   4 34.4521 125.987   2
   7  -4  -4 136.056 211.148   2
  -7  -4  -4 32.6464 128.164   2
   7  -4   4-254.502 196.468   2
   7   4   5 391.753 194.530   2
  -7  -4  -5 434.024 221.204   2
   7  -4  -5 351.639 219.482   2
   7   4   5 544.096 307.493   1
   7  -4   5 536.293 277.191   1
   7  -4   5 746.624 312.698   4
  -7   4   5 209.135 123.192   2
  -7   4   6 154.163 143.000   2
   7   4   6 53.1664 162.126   2
   7  -4  -6 316.702 193.934   2
  -7  -4  -6 204.204 187.725   2
   7  -4   6 231.617 243.672   1
   7   4   6 163.563 263.020   1
   7  -4   6-7.23604 311.109   4
   7  -4  -7 369.928 182.904   2
  -7   4   7 648.230 225.163   2
   7   4   7 824.251 262.037   2
  -7  -4  -7 684.552 245.306   2
   7  -4   7 1064.26 327.415   1
   7   4   7 1258.64 407.198   1
   7  -4   7 452.155 275.098   4
  -7   4  -7 718.411 233.569   3
   7   4  -7 433.092 185.859   3
   7  -4  -8 433.812 263.507   2
  -7  -4  -8 606.103 270.971   2
   7  -4   8 334.544 272.502   1
   7   4   8 1085.67 380.203   1
   7  -4   8 500.322 275.969   4
  -7   4  -8 609.856 206.982   3
   7  -4  -9 287.347 182.516   2
  -7   4   9 292.608 223.005   3
   7   4   9 204.853 175.378   3
   7  -4   9 317.077 352.128   4
  -7   4  10 466.605 233.816   3
   7   4  10 585.135 277.521   3
   7  -4  10 354.342 246.362   4
  -7   4  11 706.195 296.821   3
   7   4  11 727.299 284.153   3
   7  -4  11 685.600 349.052   4
   7  -4  12-264.743 271.000   4
   7   4  12-140.446 247.279   3
  -7   4  12 197.436 244.229   3
   7   4  13 1580.43 383.634   4
   7   4  13 1195.84 347.621   3
  -7   4  13 960.479 324.564   3
   7  -4  13 1419.72 504.872   4
   7   4  14 1142.83 339.012   4
   7  -4  14 1061.00 405.486   4
   7   4  14 1690.67 412.757   3
  -7   4  14 1163.15 352.231   3
   7  -4  15 890.175 415.717   4
   7   4  15 692.070 320.992   4
   7   4  15 1171.75 374.236   3
  -7   4  15 1040.06 377.917   3
   7  -4  16 221.202 368.891   4
   7   4  16 69.3190 177.041   4
   7   4  16 589.391 300.867   3
  -7   4  16 345.084 271.888   3
   7   4  17 547.408 260.694   4
   7  -4  17 1459.94 545.719   4
   7   4  17 258.446 249.062   3
  -7   4  17 484.348 343.334   3
   7   4  18 2664.89 504.011   4
   7  -4  18 2981.21 757.340   4
   7   4  18 2509.99 557.919   3
  -7   4  18 2958.16 573.729   3
   7   4  19 1197.89 367.402   4
   7   4  19 1656.98 471.599   3
  -7   4  19 2007.96 533.027   3
   7   4  20-36.6143 197.939   4
   7   4  20 607.168 348.190   3
  -7   4  20 171.616 270.345   3
   7   4  21 219.619 213.840   4
   7   4  21 6.48308 243.521   3
  -7   4  21 661.474 352.670   3
   7   4  22-163.508 296.973   3
  -7   4  22 452.850 387.542   3
   7   4  23 44.0661 264.973   3
  -7   4  23 687.763 446.706   3
   7   4  24 1069.67 439.496   3
  -7   4  24 1024.19 437.458   3
   7   4  25 162.660 329.862   3
  -7   4  25 464.116 404.315   3
   7   4  26 273.369 340.510   3
  -7   4  26 63.0433 272.133   3
   7   4  27-197.356 309.140   3
  -7   4  27-10.8854 358.459   3
   7   4  28 656.459 463.019   3
  -7   4  28-103.919 328.586   3
   7   4  29 198.123 465.836   3
  -7   4  29 151.044 430.434   3
   7   4  30 552.076 439.127   3
  -7   4  30-306.259 330.359   3
   7   5   0 22585.2 1229.76   1
   7  -5   0 20501.7 1194.05   1
   7  -5   0 22525.6 1136.84   2
  -7  -5   0 20492.6 1075.34   2
   7   5  -1-570.636 314.096   1
   7  -5  -1 139.456 221.953   1
   7   5   1 188.684 249.928   1
   7  -5   1 96.8324 221.112   1
  -7  -5  -1-25.4664 184.254   2
   7  -5   1 113.788 191.913   2
  -7  -5   1-122.522 197.600   2
   7  -5  -1 164.746 200.971   2
   7   5   2 9538.09 826.074   1
   7  -5   2 9048.54 801.062   1
   7   5  -2 7505.49 706.917   1
   7  -5  -2 9287.96 797.021   1
   7  -5   2 8617.00 720.309   2
  -7  -5   2 10145.1 776.537   2
   7  -5  -2 8752.30 741.178   2
  -7  -5  -2 9119.80 733.761   2
   7  -5   3 3519.60 475.499   2
  -7  -5   3 3306.01 478.563   2
   7  -5  -3 2987.90 454.301   2
  -7  -5  -3 2547.70 407.062   2
   7   5  -3 2996.76 451.091   1
   7   5   3 2983.37 520.368   1
   7  -5   3 2729.88 468.928   1
   7  -5  -3 3163.98 520.580   1
   7  -5   3 3278.78 585.944   4
   7  -5  -4 31728.7 1383.68   2
  -7  -5  -4 31045.6 1356.94   2
   7   5   4 31235.8 1459.24   1
   7  -5   4 30189.5 1438.50   1
   7  -5   4 32935.9 1666.12   4
   7  -5   4 31568.3 1386.64   2
  -7  -5   4 32360.8 1388.34   2
   7  -5  -5 1009.37 330.383   2
  -7  -5  -5 692.959 253.300   2
   7  -5   5 1364.76 389.476   1
   7   5   5 948.918 300.933   1
   7  -5   5 508.985 357.088   4
  -7  -5   5 813.925 289.971   2
   7  -5  -6 24152.8 1249.17   2
  -7  -5  -6 22813.4 1204.56   2
   7  -5   6 23717.0 1463.13   4
   7   5   6 24796.6 1350.65   1
   7  -5   6 22480.6 1304.72   1
   7  -5  -7 6014.65 650.385   2
  -7  -5  -7 6219.63 671.350   2
   7  -5   7 6395.91 810.980   4
   7   5   7 5806.88 696.073   1
   7  -5   7 6056.22 690.245   1
   7  -5  -8 10096.7 832.640   2
  -7  -5  -8 9667.88 826.977   2
   7  -5   8 10610.1 1045.71   4
   7   5   8 11687.6 977.142   1
   7  -5   8 9591.46 871.286   1
   7  -5   9 2912.31 613.495   4
   7   5   9 4136.68 637.361   1
  -7  -5  -9 3856.96 586.747   2
   7  -5   9 3112.18 587.253   1
   7  -5  -9 2882.85 487.015   2
  -7  -5 -10 12842.6 997.949   2
   7  -5 -10 12098.8 976.755   2
   7  -5  10 12417.6 1153.61   4
   7  -5 -11 3.75132 266.468   2
  -7   5  11-35.0766 218.608   3
   7   5  11 121.242 252.516   3
   7  -5  11 242.657 321.254   4
   7  -5  12 10462.3 1101.40   4
  -7   5  12 10471.8 973.361   3
   7   5  12 9176.67 905.837   3
   7   5  13 4667.22 613.113   4
   7  -5  13 3833.60 746.021   4
  -7   5  13 3415.64 586.154   3
   7   5  13 3716.65 586.436   3
   7  -5  14 7396.44 966.623   4
   7   5  14 8526.40 925.295   3
  -7   5  14 8723.19 932.075   3
   7   5  14 9801.63 870.691   4
   7   5  15-217.994 289.002   3
  -7   5  15 457.580 321.000   3
   7   5  15 18.3824 208.517   4
   7   5  16 6498.60 724.375   4
   7  -5  16 7408.54 1003.30   4
  -7   5  16 6556.35 865.003   3
   7   5  16 6267.06 840.790   3
   7  -5  17 934.909 529.978   4
   7   5  17 486.933 218.963   4
   7   5  17 420.831 342.245   3
  -7   5  17 99.7279 201.238   3
   7   5  18 2044.56 420.533   4
  -7   5  18 4195.22 731.843   3
   7   5  18 3835.22 684.104   3
   7   5  19 479.340 226.095   4
   7   5  19 676.756 396.917   3
  -7   5  19 901.573 388.859   3
   7   5  20 5771.95 715.608   4
   7   5  20 7270.64 973.343   3
  -7   5  20 6113.93 907.082   3
   7   5  21 483.219 289.150   4
   7   5  21 190.197 257.106   3
  -7   5  21 430.536 364.261   3
   7   5  22 3837.24 743.995   3
  -7   5  22 3753.00 791.863   3
   7   5  23-369.820 363.628   3
  -7   5  23 99.8395 364.925   3
   7   5  24 3459.57 774.370   3
  -7   5  24 2593.43 673.324   3
   7   5  25 286.801 361.486   3
  -7   5  25 244.391 307.579   3
   7   5  26 2271.18 635.233   3
  -7   5  26 2440.48 644.927   3
   7   5  27-39.1432 246.185   3
  -7   5  27 330.612 376.976   3
   7   5  28 2417.69 716.212   3
  -7   5  28 1006.57 516.715   3
   7   5  29 257.680 355.923   3
  -7   5  29-324.223 378.874   3
   7  -6   0-31.7402 202.270   2
  -7  -6   0 169.475 221.024   2
   7   6   0 221.195 217.506   1
   7  -6   0-158.433 221.992   1
  -7  -6  -1 560.053 291.422   2
   7  -6   1 230.272 247.782   2
  -7  -6   1 72.7257 234.657   2
   7  -6  -1 14.4288 176.149   2
   7  -6   1-63.6733 288.397   4
   7   6   1 90.8284 218.428   1
   7  -6   1 47.9553 189.333   1
   7   6  -1-219.144 268.093   1
   7  -6  -1 131.900 206.803   1
   7  -6  -2 434.572 275.587   2
  -7  -6  -2-50.8674 221.328   2
   7  -6   2 121.109 187.914   2
  -7  -6   2 541.985 296.415   2
   7  -6   2 272.441 261.255   4
   7   6  -2-544.626 317.779   1
   7  -6  -2 786.230 340.726   1
   7   6   2 308.762 233.370   1
   7  -6   2 242.093 233.190   1
   7  -6   3 671.876 281.980   2
  -7  -6   3 648.498 260.628   2
   7  -6  -3 771.749 341.696   2
  -7  -6  -3 686.236 238.033   2
   7  -6   3 381.760 294.743   4
   7  -6   3 309.718 249.371   1
   7   6   3 691.466 289.862   1
   7  -6   4 848.843 353.715   2
  -7  -6   4 374.967 284.753   2
   7  -6  -4 363.059 261.844   2
  -7  -6  -4 291.271 302.483   2
   7  -6   4 545.190 366.018   4
   7   6   4 721.889 343.653   1
   7  -6   4 781.086 316.323   1
  -7  -6  -5 2833.26 480.285   2
  -7  -6   5 3093.53 519.718   2
   7  -6   5 3706.58 546.389   2
   7  -6  -5 3278.18 502.923   2
   7  -6   5 3691.09 572.381   1
   7   6   5 3860.25 564.533   1
   7  -6   5 3908.54 622.007   4
   7  -6  -6 29.2437 185.996   2
  -7  -6  -6 256.649 270.050   2
   7  -6   6 232.436 271.103   1
   7   6   6 162.773 231.759   1
   7  -6   6 288.840 279.629   4
  -7  -6   6 636.267 316.134   2
   7  -6  -7 2611.33 503.476   2
  -7  -6  -7 1174.38 352.007   2
   7  -6   7 2399.91 571.670   4
   7   6   7 1531.00 385.376   1
   7  -6   7 1339.70 345.336   1
   7  -6  -8 116.519 212.535   2
  -7  -6  -8 421.024 282.692   2
   7  -6   8 670.717 330.955   4
   7  -6   8 366.489 298.590   1
   7   6   8 463.948 308.941   1
  -7  -6  -9 2239.93 514.001   2
   7  -6  -9 1827.74 427.349   2
   7  -6   9 1421.89 497.938   4
   7   6   9 1900.03 439.367   1
   7  -6   9 1779.72 441.115   1
   7  -6 -10 2505.64 524.506   2
   7  -6  10 3081.04 548.728   1
   7   6  10 3078.27 514.765   1
  -7  -6 -10 2687.22 511.826   2
   7  -6  10 2705.04 569.121   4
  -7  -6 -11 88.4780 241.903   2
   7  -6 -11 81.8242 210.691   2
   7  -6  11 506.639 414.567   4
  -7  -6 -12 2730.02 537.171   2
   7  -6 -12 2486.01 528.421   2
   7  -6  12 3227.06 681.251   4
  -7   6  12 2956.54 574.353   3
   7   6  12 2955.76 564.969   3
   7  -6  13 8550.36 1054.46   4
   7   6  13 8541.03 771.787   4
  -7   6  13 9597.69 1007.37   3
   7   6  13 8723.34 965.136   3
   7  -6  14 1783.56 553.247   4
  -7   6  14 1173.06 402.200   3
   7   6  14 916.255 380.300   3
   7   6  14 1408.53 373.260   4
   7   6  15 921.275 306.499   4
   7  -6  15 799.791 440.332   4
  -7   6  15 1296.12 413.322   3
   7   6  15 484.005 356.374   3
   7   6  16 194.730 279.358   3
  -7   6  16 90.3901 251.646   3
   7   6  16 264.283 243.330   4
   7   6  17 946.359 406.034   3
  -7   6  17 1029.72 416.030   3
   7   6  17 1445.40 357.056   4
   7   6  18-222.907 347.140   3
   7   6  18-28.7494 202.345   4
   7   6  19-250.427 319.028   4
   7   6  19 452.399 344.200   3
  -7   6  19 345.289 413.543   3
   7   6  20 6.77015 356.433   3
  -7   6  20 637.245 440.747   3
   7   6  21 230.663 277.772   3
  -7   6  21-78.9165 365.891   3
   7   6  22 324.568 323.089   3
  -7   6  22-486.478 281.614   3
   7   6  23 1142.24 522.689   3
  -7   6  23 153.287 323.296   3
   7   6  24 496.780 434.748   3
  -7   6  24 230.515 268.194   3
   7   6  25 79.7763 384.876   3
  -7   6  25 627.280 443.008   3
   7   6  26 176.184 386.185   3
  -7   6  26-497.263 438.041   3
   7   6  27-399.270 403.716   3
  -7   6  27 414.418 453.491   3
   7   6  28 249.691 356.046   3
  -7   6  28 763.445 487.834   3
   7   7   0 8729.17 765.078   1
   7  -7   0 9431.38 790.150   1
   7  -7   0 9716.51 905.381   4
   7  -7   0 8749.18 874.146   2
  -7  -7   0 8692.69 850.599   2
   7   7   1 16238.2 1031.00   1
   7  -7   1 16191.4 1039.27   1
   7  -7   1 16547.3 1188.78   4
   7  -7  -1 15212.4 1115.12   4
   7  -7   1 15995.3 1179.82   2
  -7  -7   1 17569.2 1220.17   2
   7  -7  -1 15727.7 1175.48   2
  -7  -7  -1 17065.3 1186.66   2
   7   7   2 11389.3 878.266   1
   7  -7   2 11218.1 891.808   1
   7  -7   2 11167.9 987.036   4
   7  -7  -2 10668.9 907.404   4
   7  -7  -2 10173.3 948.428   2
   7  -7   2 11674.9 1009.57   2
  -7  -7  -2 10796.6 956.519   2
  -7  -7   2 10128.4 944.251   2
   7  -7  -3 7155.33 788.694   2
  -7  -7  -3 6305.62 746.403   2
  -7  -7   3 6044.70 717.539   2
   7   7   3 7861.29 736.367   1
   7  -7   3 6926.78 702.943   1
   7  -7   3 7720.14 843.775   4
   7  -7  -3 6204.34 712.245   4
   7  -7   3 7573.32 822.592   2
   7  -7   4 2142.62 501.165   2
  -7  -7   4 2840.55 511.897   2
   7  -7  -4 1519.73 457.614   2
  -7  -7  -4 2568.60 504.164   2
   7  -7   4 2632.46 547.490   4
   7   7   4 1845.18 392.068   1
   7  -7   4 2156.20 416.424   1
   7  -7   5 3663.24 598.759   2
  -7  -7   5 3671.77 579.502   2
   7  -7  -5 4060.17 614.610   2
  -7  -7  -5 4960.98 710.261   2
   7  -7   5 3375.45 520.543   1
   7   7   5 3684.01 542.677   1
   7  -7   5 5020.73 726.201   4
   7  -7  -6 8263.41 883.969   2
  -7  -7  -6 8556.84 881.771   2
   7  -7   6 8139.49 786.166   1
   7   7   6 9161.17 829.137   1
   7  -7   6 9488.27 985.373   4
   7  -7   6 8039.74 854.960   2
  -7  -7   6 8431.84 893.331   2
   7  -7  -7 980.387 395.702   2
  -7  -7  -7 448.991 320.673   2
  -7  -7   7 262.961 329.137   2
   7  -7   7 713.407 260.305   1
   7   7   7 478.157 262.346   1
   7  -7   7 6.33048 296.770   4
   7  -7   7 659.159 329.594   2
   7  -7  -8 9381.76 939.552   2
  -7  -7  -8 8188.43 919.266   2
   7  -7   8 9444.29 1034.98   4
   7  -7   8 10610.9 919.977   1
   7   7   8 8608.79 817.447   1
   7  -7  -9 4197.51 688.364   2
  -7  -7  -9 4396.91 677.306   2
   7  -7   9 5571.99 823.080   4
   7   7   9 3320.07 579.816   1
   7  -7   9 4864.30 652.395   1
  -7  -7 -10 4547.16 702.502   2
   7  -7 -10 5788.14 803.075   2
   7  -7  10 4259.64 730.989   4
   7   7  10 5354.48 683.531   1
   7  -7  10 5324.00 692.608   1
   7  -7 -11 4762.07 712.761   2
  -7  -7 -11 5177.99 759.576   2
   7  -7  11 6443.98 765.000   1
   7   7  11 5550.48 713.476   1
   7  -7  11 5760.74 885.293   4
   7   7  12 2130.51 472.940   1
  -7  -7 -12 2634.48 574.773   2
   7  -7  12 2795.75 536.733   1
   7  -7 -12 4205.92 762.734   2
   7  -7  12 2804.62 683.060   4
  -7  -7 -13 1107.45 434.522   2
   7  -7 -13 1411.40 501.415   2
   7   7  13 1519.37 344.488   4
   7  -7  13 2107.36 641.015   4
   7  -7 -14 6927.94 932.795   2
   7   7  14 6875.28 670.782   4
  -7   7  14 7023.12 922.271   3
   7   7  14 6316.04 877.843   3
  -7   7  15 5064.56 807.120   3
   7   7  15 3752.44 710.214   3
  -7   7  16 1587.92 487.502   3
   7   7  16 2194.92 567.112   3
  -7   7  17 2608.03 618.012   3
   7   7  17 2826.02 645.983   3
   7   7  18 4008.10 767.764   3
  -7   7  18 4158.99 795.183   3
   7   7  19 1250.26 467.694   3
  -7   7  19 2264.25 615.850   3
   7   7  20 360.645 224.638   3
  -7   7  20 128.153 233.399   3
   7   7  21 663.619 500.107   3
  -7   7  21 1186.77 514.215   3
   7   7  22 3014.81 777.836   3
  -7   7  22 2085.13 735.407   3
   7   7  23 1078.42 541.279   3
  -7   7  23 947.081 523.809   3
   7   7  24 515.855 378.095   3
  -7   7  24 1311.25 537.055   3
   7   7  25 485.522 461.003   3
  -7   7  25 822.528 485.351   3
   7   7  26-326.133 392.779   3
  -7   7  26 385.335 358.892   3
  -7  -8   0 314.900 285.079   2
   7  -8   0-195.863 198.822   4
  -7  -8  -1 528.570 379.455   2
   7  -8   1 577.406 361.184   2
  -7  -8   1 1015.81 391.643   2
   7  -8  -1 572.290 359.161   2
   7  -8   1 318.175 220.701   4
   7  -8  -1 489.780 285.036   4
   7   8   1 637.060 285.710   1
   7  -8   1 595.500 237.622   1
   7  -8  -2 852.431 427.510   2
  -7  -8  -2-138.844 297.873   2
   7  -8   2 13.4261 234.870   2
  -7  -8   2 143.779 300.510   2
   7  -8   2 117.518 225.975   4
   7  -8  -2 39.7153 197.124   4
   7   8   2 130.654 199.305   1
   7  -8   2 277.384 235.837   1
   7  -8  -3 564.081 372.892   2
  -7  -8  -3-205.843 255.194   2
   7  -8   3 132.982 301.968   2
  -7  -8   3-290.952 287.929   2
   7  -8   3 306.733 331.819   4
   7  -8  -3 119.758 251.363   4
   7   8   3 268.672 220.553   1
   7  -8   3 132.308 163.787   1
   7  -8   4 619.659 376.488   2
  -7  -8   4 206.911 251.126   2
   7  -8  -4 255.539 239.853   2
  -7  -8  -4 35.7727 269.759   2
   7  -8   4 134.613 294.491   4
   7  -8  -4 234.099 218.037   4
   7  -8   4 194.942 171.222   1
   7   8   4-26.9165 174.989   1
   7  -8   5 1419.75 463.790   2
  -7  -8   5 1364.72 434.028   2
   7  -8  -5 1821.03 489.829   2
  -7  -8  -5 1797.36 453.969   2
   7  -8   5 1576.61 485.096   4
   7  -8  -5 1664.27 367.181   4
   7   8   5 1618.43 406.718   1
   7  -8   5 2258.74 425.921   1
   7  -8   6 108.203 250.398   2
  -7  -8   6-381.422 277.784   2
   7  -8  -6 46.9938 270.013   2
  -7  -8  -6-66.2786 226.231   2
   7  -8  -6-46.0989 165.367   4
   7  -8   6-151.168 279.746   4
   7   8   6-30.3062 191.103   1
   7  -8   6 34.2514 165.994   1
   7  -8   7 1186.95 372.079   2
   7  -8  -7 2040.57 551.668   2
  -7  -8   7 2187.14 552.735   2
  -7  -8  -7 1783.68 463.627   2
   7   8   7 1943.26 425.818   1
   7  -8   7 2678.46 483.811   1
   7  -8  -7 1527.70 345.290   4
   7  -8   7 2195.49 555.431   4
  -7  -8   8-305.262 245.371   2
   7  -8  -8 126.931 252.839   2
  -7  -8  -8 399.216 356.111   2
   7   8   8 255.099 219.181   1
   7  -8   8-43.9551 231.341   1
   7  -8   8-297.545 277.026   4
   7  -8   8 297.903 291.881   2
   7  -8  -9 1520.04 468.361   2
  -7  -8  -9 994.882 417.335   2
   7  -8   9 1487.46 405.884   1
   7   8   9 1097.41 344.520   1
   7  -8   9 1784.54 506.888   4
  -7  -8   9 1136.15 438.551   2
   7  -8 -10-176.770 236.391   2
  -7  -8 -10 458.794 295.512   2
   7  -8  10 95.8596 309.752   4
   7   8  10-49.1183 202.564   1
   7  -8  10-116.261 221.188   1
  -7  -8 -11 353.101 341.749   2
   7  -8  11-28.7487 243.516   1
   7   8  11-58.5911 241.763   1
  -7  -8 -12 764.124 437.416   2
   7  -8 -12 932.515 424.340   2
   7   8  12 10.9299 197.239   1
   7  -8  12 442.999 291.540   1
   7  -8 -13 370.805 368.517   2
  -7  -8 -13-103.658 319.943   2
   7   8  13 87.4190 231.473   1
   7  -8  13 267.633 264.029   1
  -7  -8 -14 702.291 446.406   2
   7  -8 -14 451.227 371.469   2
   7  -8  14 141.631 215.540   1
   7   8  14 649.046 378.583   1
   7  -8 -15 1256.65 461.726   2
  -7  -8 -15-149.499 282.204   2
  -7   8  15 415.364 362.294   3
   7   8  15 711.518 392.339   3
   7   8  16 1837.82 587.327   3
  -7   8  16 2226.02 608.159   3
  -7   8  17 245.148 317.210   3
   7   8  17 621.182 389.774   3
  -7   8  18 350.508 370.543   3
   7   8  18 376.207 385.533   3
  -7   8  19 401.098 365.394   3
   7   8  19 253.330 373.142   3
   7   8  20 112.980 268.981   3
  -7   8  20-221.507 350.893   3
   7   8  21 172.194 264.552   3
  -7   8  21 225.706 324.521   3
   7   8  22 76.6344 351.724   3
  -7   8  22-320.054 335.420   3
   7   8  23 673.299 504.120   3
  -7   8  23 185.451 328.790   3
   7   8  24 489.182 528.789   3
  -7   8  24 158.807 356.770   3
   7  -9   0 336.288 322.312   2
  -7  -9   0 1125.80 426.443   2
   7  -9   0 941.067 350.925   4
   7  -9  -1 2162.71 527.899   2
  -7  -9  -1 3439.61 642.216   2
   7  -9   1 2839.84 611.855   2
  -7  -9   1 3906.03 677.994   2
   7  -9   1 3622.23 603.221   4
   7  -9  -1 3245.76 545.816   4
   7  -9  -2 938.529 391.070   2
  -7  -9  -2 310.042 301.254   2
   7  -9   2 1482.34 442.987   2
  -7  -9   2 1309.01 471.785   2
   7  -9   2 637.738 281.965   4
   7  -9  -2 1134.91 373.745   4
   7  -9  -3 7402.01 943.471   2
   7  -9   3 7147.76 925.051   2
   7  -9   3 7818.65 912.195   4
   7  -9  -3 8970.58 836.431   4
  -7  -9   3 8904.95 1027.08   2
  -7  -9  -3 9008.52 1061.82   2
   7  -9   4 168.391 273.205   2
   7  -9  -4 60.4609 289.062   2
  -7  -9   4 229.995 278.761   2
   7  -9   4 242.369 292.709   4
   7  -9  -5 10934.1 1167.50   2
  -7  -9  -5 12471.8 1231.73   2
   7  -9   5 10539.2 1087.29   4
   7  -9   5 12100.4 1203.03   2
  -7  -9   5 12755.9 1231.78   2
   7  -9   6 2379.48 577.110   2
  -7  -9   6 1931.53 533.705   2
   7  -9  -6 1925.31 535.072   2
  -7  -9  -6 2109.06 578.671   2
   7  -9   6 1626.86 574.765   4
   7  -9  -7 8130.00 1003.93   2
  -7  -9  -7 7274.46 954.987   2
   7  -9   7 7736.52 986.390   2
  -7  -9   7 7695.50 974.384   2
   7  -9   8 1027.04 469.861   2
  -7  -9   8 557.417 381.865   2
   7  -9  -8 190.771 223.335   2
  -7  -9  -8 893.418 407.234   2
   7  -9   9 8919.39 1093.04   2
   7  -9  -9 10089.3 1149.81   2
  -7  -9  -9 8440.82 1049.44   2
  -7  -9   9 9322.78 1095.38   2
  -7  -9  10 1029.77 487.127   2
  -7  -9 -10 2.78862 227.783   2
   7  -9 -10 655.140 337.480   2
   7  -9  10 725.913 469.165   2
   7  -9 -11 3728.41 748.598   2
  -7  -9 -11 4983.63 836.055   2
  -7  -9  11 4389.87 818.311   2
   7  -9 -12 76.2967 339.646   2
  -7  -9 -12 519.317 434.346   2
   7  -9 -13 4775.64 861.016   2
  -7  -9 -13 6185.36 963.913   2
   7  -9 -14 518.969 436.314   2
  -7  -9 -14-175.454 321.502   2
  -7  -9 -15 3425.67 744.704   2
   7  -9 -15 3512.77 756.700   2
  -7   9  16 456.827 377.218   3
   7   9  16-218.581 351.012   3
   7  -9 -16 713.767 376.554   2
  -7   9  17 4216.73 858.304   3
   7   9  17 5129.92 907.654   3
  -7   9  18 34.9315 277.388   3
   7   9  18-167.855 323.577   3
  -7   9  19 689.726 440.152   3
   7   9  19 868.413 467.801   3
  -7   9  20 588.431 389.797   3
   7   9  20 937.611 493.090   3
   7   9  21 681.209 414.590   3
  -7   9  21 672.722 429.595   3
  -7   9  22 242.188 440.471   3
   7   9  22-227.714 319.450   3
  -7 -10   0-525.927 363.959   2
   7 -10   0-189.912 296.153   2
   7 -10  -1 93.4648 338.889   2
  -7 -10  -1 710.385 458.698   2
   7 -10   1 356.285 344.983   2
  -7 -10   1-335.379 320.703   2
   7 -10  -2 1638.16 545.419   2
  -7 -10  -2 886.490 377.738   2
   7 -10   2 1280.21 482.044   2
  -7 -10   2 885.966 424.058   2
   7 -10  -3 895.888 384.769   2
  -7 -10  -3 947.868 464.269   2
   7 -10   3 680.269 442.233   2
  -7 -10   3 672.442 361.130   2
   7 -10  -4 1544.47 495.008   2
   7 -10   4 2030.93 598.539   2
  -7 -10   4 1149.63 387.422   2
  -7 -10  -4 3250.13 699.906   2
   7 -10   5 64.2402 298.866   2
  -7 -10   5 126.276 318.748   2
   7 -10  -5 227.331 313.814   2
  -7 -10  -5 227.776 305.809   2
   7 -10   6-96.1161 319.709   2
  -7 -10   6-20.4450 305.754   2
   7 -10  -6 93.1503 289.012   2
  -7 -10  -6-5.89919 310.726   2
   7 -10  -7 404.479 330.400   2
  -7 -10  -7 13.5796 321.131   2
   7 -10   7 523.118 433.532   2
  -7 -10   7 125.453 379.013   2
   7 -10   8 572.720 354.264   2
   7 -10  -8-425.593 345.858   2
  -7 -10   8 937.947 491.531   2
  -7 -10  -8 737.545 511.969   2
   7 -10   9 323.039 392.190   2
   7 -10  -9 105.971 295.029   2
  -7 -10  -9-62.0385 262.802   2
  -7 -10   9 240.781 347.469   2
  -7 -10 -10-75.2408 284.732   2
   7 -10  10 743.919 443.085   2
  -7 -10  10 307.662 367.825   2
   7 -10 -10 58.2565 240.014   2
   7 -10  11 701.349 429.228   2
   7 -10 -11 227.458 278.629   2
  -7 -10 -11 208.071 422.783   2
  -7 -10  11 892.285 482.655   2
  -7 -10  12 181.731 372.758   2
  -7 -10 -12-775.057 470.988   2
   7 -10 -12 390.284 402.211   2
   7 -10  12-171.242 356.973   2
  -7 -10 -13-259.186 348.641   2
   7 -10 -13-131.068 397.542   2
   7 -10  13-12.0756 392.703   2
  -7 -10 -14 350.968 441.722   2
   7 -10 -14 596.647 460.601   2
   7 -10 -15-346.461 378.620   2
  -7 -10 -15 484.073 430.324   2
  -7 -10 -16 139.426 356.108   2
   7 -10 -16-152.418 397.664   2
  -7  10  17 67.3594 262.111   3
   7  10  17 126.907 335.017   3
   7  10  18 85.8225 362.253   3
  -7  10  18 178.179 355.115   3
  -7  10  19-180.271 314.546   3
   7  10  19 1060.53 557.598   3
   7 -11   0 5596.50 941.841   2
  -7 -11   0 4756.67 875.316   2
  -7 -11  -1 1485.94 497.992   2
   7 -11   1 1901.50 583.282   2
  -7 -11   1 2385.38 630.681   2
   7 -11  -2 2450.57 670.640   2
  -7 -11  -2 1047.93 467.495   2
   7 -11   2 1053.27 498.793   2
  -7 -11   2 1177.46 496.181   2
   7 -11  -3 2540.79 650.911   2
  -7 -11  -3 1809.64 623.663   2
   7 -11   3 3489.80 720.443   2
  -7 -11   3 2712.34 660.396   2
   7 -11  -4 1155.67 466.120   2
  -7 -11  -4 1633.48 602.853   2
   7 -11   4 722.609 383.520   2
  -7 -11   4 633.192 319.452   2
   7 -11   5 2283.66 625.155   2
  -7 -11   5 1594.84 560.923   2
   7 -11  -5 2727.02 706.204   2
  -7 -11  -5 1212.90 493.523   2
   7 -11   6 1078.56 444.753   2
  -7 -11   6 705.086 477.487   2
   7 -11  -6 645.112 463.777   2
  -7 -11  -6 644.528 480.728   2
   7 -11  -7 2042.02 630.704   2
  -7 -11  -7 1449.22 558.853   2
   7 -11   7 432.604 381.119   2
  -7 -11   7 521.359 391.411   2
   7 -11  -8 1669.01 590.007   2
   7 -11   8 235.385 321.308   2
  -7 -11   8 863.592 436.817   2
  -7 -11  -8 680.402 476.038   2
   7 -11   9 2553.54 691.267   2
  -7 -11   9 3535.73 788.242   2
   7 -11  -9 2918.26 708.300   2
  -7 -11  -9 2405.29 648.981   2
  -7 -11 -10 1305.76 533.241   2
   7 -11  10 1572.14 590.976   2
  -7 -11  10 1443.33 637.192   2
   7 -11 -10 2233.25 622.570   2
   7 -11  11 1829.59 582.456   2
   7 -11 -11 4027.27 888.337   2
  -7 -11  11 2178.48 634.908   2
  -7 -11 -11 2056.13 635.533   2
  -7 -11 -12 2389.05 681.952   2
   7 -11  12 2827.98 780.446   2
  -7 -11  12 3215.77 774.544   2
   7 -11 -12 2228.60 682.369   2
   7 -11  13 799.532 420.549   2
  -7 -11  13 1310.27 570.846   2
  -7 -11 -13 477.313 385.461   2
   7 -11 -13 1107.79 556.662   2
  -7 -11 -14 1031.77 445.681   2
   7 -11  14 1093.71 594.070   2
  -7 -11  14 1073.48 552.592   2
   7 -11 -14 366.351 335.852   2
   7 -11 -15 1387.85 572.581   2
  -7 -11 -15 724.853 536.925   2
  -7 -11  15 477.336 423.441   2
   7 -11  15 518.253 457.167   2
  -7 -11 -16 755.428 451.701   2
  -7 -11  16 412.997 370.291   2
   7 -12   0 68.4419 434.803   2
  -7 -12   0-731.651 557.524   2
   7 -12   1 396.562 361.999   2
  -7 -12   1-270.078 316.066   2
   7 -12  -1 37.2956 384.314   2
  -7 -12  -1-324.215 377.321   2
   7 -12  -2 1323.50 589.696   2
  -7 -12  -2 984.612 560.984   2
   7 -12   2 541.560 402.258   2
  -7 -12   2 1006.76 484.267   2
  -7 -12  -3-85.1039 344.190   2
   7 -12   3-241.528 317.029   2
  -7 -12   3 345.100 386.587   2
   7 -12  -4 671.314 493.222   2
  -7 -12  -4 304.476 505.583   2
   7 -12   4 577.876 514.717   2
  -7 -12   4 207.772 381.570   2
   7 -12   5 437.893 427.235   2
  -7 -12   5 281.484 394.711   2
   7 -12  -5 210.995 420.026   2
  -7 -12  -5 729.672 463.772   2
  -7 -12  -6 513.429 434.711   2
   7 -12   6-39.9629 279.800   2
  -7 -12   6-202.688 366.316   2
   7 -12  -6 242.881 374.542   2
   7 -12  -7 884.348 556.941   2
  -7 -12  -7 775.985 428.816   2
   7 -12   7 566.795 529.049   2
  -7 -12   7 979.404 492.377   2
   7 -12  -8 1401.76 579.537   2
  -7 -12  -8 975.405 547.309   2
   7 -12   8 650.765 465.154   2
  -7 -12   8 89.0717 383.581   2
   7 -12   9 283.702 349.649   2
  -7 -12   9-124.617 320.496   2
   7 -12  -9-518.960 423.254   2
  -7 -12  -9-309.519 353.560   2
  -7 -12 -10 271.072 350.266   2
  -7 -12  10 354.537 413.139   2
   8   0   0 40391.3 1761.89   1
   8   0  -1 37.6255 293.914   1
   8   0   1-176.391 248.882   1
   8   0   2 2668.86 526.170   1
   8   0  -2 2249.09 446.559   1
   8   0   3 85.5238 268.707   1
   8   0  -3-225.772 255.620   1
   8   0  -4 2135.65 494.092   1
   8   0   4 1577.67 455.438   1
   8   0   5-180.316 304.038   1
   8   0  -5 73.2433 236.386   1
   8   0   5 19.7086 72.1286   2
  -8   0   5-9.66853 43.6116   2
   8   0   6 4860.07 651.954   1
  -8   0   6 5101.37 312.315   2
   8   0   6 4686.17 328.893   2
   8   0   7 277.769 259.166   1
  -8   0   7 57.2508 94.3730   2
   8   0   7-88.5145 109.322   2
   8   0   8 58612.9 2232.84   1
  -8   0   8 52394.4 1260.10   2
   8   0   8 53193.0 1333.01   2
   8   0   9 143.930 151.909   2
  -8   0   9 121.493 133.870   2
  -8   0   9 136.866 102.231   3
   8   0  10 16701.4 872.613   2
  -8   0  10 16430.7 825.543   2
   8   0  10 16536.4 857.336   3
  -8   0  10 17078.0 873.720   3
  -8   0  11 200.469 162.355   2
   8   0  11 153.388 163.980   2
  -8   0  11 94.7987 143.980   3
   8   0  11 261.286 211.039   3
  -8   0  12 12037.2 819.460   2
   8   0  12 13065.2 855.206   2
   8   0  12 12712.7 1128.99   4
   8   0  12 13294.0 873.566   3
  -8   0  12 13663.2 866.271   3
  -8   0  13-29.5024 139.211   2
   8   0  13 544.684 355.862   4
   8   0  13 174.593 236.458   3
  -8   0  13 62.1318 168.386   3
   8   0  14 8387.18 940.034   4
   8   0  14 7623.48 744.607   3
  -8   0  14 7677.24 719.427   3
   8   0  15-292.078 273.444   4
   8   0  15 132.585 214.433   3
  -8   0  15 110.526 199.123   3
   8   0  16 5131.76 814.598   4
   8   0  16 5187.07 651.871   3
  -8   0  16 4957.90 635.229   3
   8   0  17 326.694 336.793   4
   8   0  17 8.79398 205.349   3
  -8   0  17-461.563 264.229   3
   8   0  18 4121.60 710.489   4
   8   0  18 3628.23 585.324   3
  -8   0  18 4069.73 620.155   3
   8   0  19 56.5229 355.070   4
   8   0  19-108.011 231.906   3
  -8   0  19 480.644 293.037   3
   8   0  20 1374.69 527.832   4
   8   0  20 884.436 366.721   3
  -8   0  20 1182.11 384.299   3
   8   0  21 124.043 263.170   3
  -8   0  21 294.272 272.357   3
   8   0  22 14.2599 373.212   4
   8   0  22-11.1875 224.504   3
  -8   0  22 130.964 239.943   3
   8   0  23 89.7204 369.102   4
   8   0  23-2.07394 247.021   3
  -8   0  23-375.063 298.504   3
  -8   0  24-80.2018 297.489   3
   8   0  24-14.0739 276.021   3
   8   0  25-90.3358 335.889   3
  -8   0  25-2.97217 288.330   3
   8   0  26 218.835 338.370   3
  -8   0  26 615.178 386.923   3
   8   0  27 53.2239 296.495   3
  -8   0  27 727.655 455.848   3
  -8   0  28 8098.75 1133.57   3
   8   0  28 8331.21 1157.51   3
   8   0  29 397.235 439.646   3
  -8   0  29 479.822 442.728   3
   8   0  30 6564.24 1102.02   3
  -8   0  30 7108.52 1138.68   3
   8   0  31 95.7530 300.694   3
  -8   0  31-237.015 316.213   3
   8   1   0-68.4870 269.172   1
   8  -1   0 70.6668 226.749   1
   8   1  -1-9.03306 273.411   1
   8  -1  -1 127.455 281.717   1
   8   1   1 327.218 286.187   1
   8  -1   1 400.239 337.529   1
   8   1   2 196.156 277.773   1
   8   1  -2 436.597 326.634   1
   8  -1  -2 349.036 253.685   1
   8  -1   2 369.302 312.514   1
   8   1   3 1283.08 426.307   1
   8  -1   3 932.102 336.847   1
   8   1  -3 909.158 371.559   1
   8  -1  -3 1010.90 377.532   1
  -8  -1   4 199.290 55.5151   2
  -8  -1   4 98.4916 46.8866   2
   8   1  -4 264.828 307.844   1
   8  -1  -4 827.001 415.848   1
   8   1   4-11.1757 302.363   1
   8  -1   4 49.7676 261.368   1
  -8   1  -4 115.189 55.7138   3
   8   1   4 42.5449 51.1717   3
  -8   1   4 135.181 65.0419   3
   8   1   4 154.369 68.5894   2
  -8   1   5 1349.87 163.649   2
   8   1   5 1753.19 188.577   2
   8   1  -5 1253.84 395.078   1
   8   1   5 1357.79 384.703   1
   8  -1  -5 1796.12 449.278   1
   8  -1   5 1058.63 405.867   1
  -8   1  -5 1470.53 179.065   3
   8   1  -5 1515.47 182.454   3
   8   1   5 1356.65 167.870   3
  -8   1   5 1295.17 164.551   3
   8   1   6 853.328 168.567   2
  -8   1   6 707.071 140.757   2
   8   1   6 489.486 300.469   1
   8  -1   6 906.767 339.359   1
  -8   1  -6 861.814 165.785   3
   8   1  -6 649.258 156.661   3
   8   1   6 851.115 164.520   3
  -8   1   6 757.179 154.878   3
  -8   1   7 692.448 160.264   2
   8   1   7 895.136 200.055   2
   8   1   7 612.569 299.603   1
   8  -1   7 1142.17 408.693   1
  -8   1  -7 593.342 147.383   3
   8   1  -7 819.781 176.356   3
   8   1   7 469.240 123.082   3
  -8   1   7 534.348 142.951   3
  -8   1   8 344.463 123.732   2
   8   1   8 203.087 89.6072   2
   8  -1   8-214.117 331.157   1
   8   1   8 903.935 401.877   1
  -8   1  -8 313.103 138.293   3
   8   1  -8 338.322 159.499   3
   8   1   8 457.037 154.497   3
  -8   1   8 472.731 154.589   3
   8   1   9 631.030 190.815   2
  -8   1   9 689.926 182.287   2
  -8   1  -9 826.716 197.495   3
   8   1  -9 849.293 213.385   3
   8   1   9 464.933 152.523   3
  -8   1   9 656.599 188.525   3
  -8   1  10 486.644 150.000   2
   8   1  10 498.155 170.797   2
  -8   1 -10 404.725 147.399   3
   8   1 -10 662.951 207.765   3
   8   1  10 589.521 182.951   3
  -8   1  10 633.713 213.467   3
  -8   1  11 2490.83 349.302   2
   8   1  11 2726.36 387.656   2
   8  -1  11 2699.87 567.660   4
  -8   1 -11 2671.83 376.665   3
   8   1 -11 2031.86 346.727   3
   8   1  11 2612.59 390.400   3
  -8   1  11 2849.03 396.834   3
   8   1  12-60.8273 124.951   2
  -8   1  12-2.72179 124.504   2
   8  -1  12 161.806 291.768   4
  -8   1 -12-26.8130 138.128   3
   8   1 -12 310.006 191.566   3
   8   1  12-13.0756 141.562   3
  -8   1  12 265.756 196.571   3
   8   1  13-239.320 354.647   4
   8  -1  13-269.214 297.237   4
   8   1  13 125.487 146.183   3
  -8   1  13 125.841 151.404   3
   8   1  14 407.136 267.349   4
   8  -1  14 877.083 438.185   4
   8   1  14 1391.01 355.639   3
  -8   1  14 1232.06 324.844   3
   8  -1  15 117.528 287.895   4
   8   1  15 852.766 373.139   4
   8   1  15 260.662 200.759   3
  -8   1  15 46.9269 202.233   3
   8  -1  16 8208.96 992.104   4
   8   1  16 9734.35 1048.97   4
   8   1  16 8939.78 855.595   3
  -8   1  16 10266.6 905.326   3
   8  -1  17 1123.62 496.267   4
   8   1  17 1559.14 523.210   4
   8   1  17 1509.63 415.987   3
  -8   1  17 1456.68 388.355   3
   8  -1  18 332.883 390.299   4
   8   1  18 828.438 380.101   4
   8   1  18 309.083 308.879   3
  -8   1  18-29.2707 182.320   3
   8  -1  19 4684.45 784.655   4
   8   1  19 6047.34 883.574   4
   8   1  19 5676.80 745.314   3
  -8   1  19 4573.79 679.760   3
   8  -1  20 1087.02 465.074   4
   8   1  20 927.208 485.354   4
   8   1  20 292.594 226.856   3
  -8   1  20 17.7084 224.729   3
   8  -1  21 1827.69 588.927   4
   8   1  21 2360.14 599.224   4
   8   1  21 1530.39 415.753   3
  -8   1  21 1921.80 486.060   3
   8  -1  22 223.243 398.169   4
   8   1  22-174.116 356.959   4
   8   1  22 559.162 393.440   3
  -8   1  22 26.6205 218.923   3
   8  -1  23 1368.87 579.136   4
   8   1  23 771.586 390.695   3
  -8   1  23 336.183 360.121   3
   8   1  24 361.495 273.479   3
  -8   1  24-103.196 281.369   3
   8   1  25 3474.37 722.592   3
  -8   1  25 3446.40 737.858   3
   8   1  26-66.5670 274.122   3
  -8   1  26-502.219 369.823   3
   8   1  27 38.2652 226.928   3
  -8   1  27 316.347 328.528   3
   8   1  28 641.763 401.527   3
  -8   1  28-142.193 275.167   3
   8   1  29 285.533 401.923   3
  -8   1  29 275.181 380.729   3
   8   1  30 797.427 486.811   3
  -8   1  30 1167.68 571.528   3
   8   1  31 309.285 390.534   3
  -8   1  31-868.427 500.369   3
   8   2   0 4907.63 631.024   1
   8  -2   0 3530.22 562.013   1
   8  -2   0 4736.18 274.280   2
  -8  -2   0 4494.56 242.342   2
   8   2  -1 131.997 291.919   1
   8  -2  -1 101.649 293.809   1
   8   2   1-437.444 335.696   1
   8  -2   1-255.117 312.454   1
  -8  -2   1 138.268 72.5052   2
   8  -2   1-2.64626 74.2204   2
   8  -2  -1 51.2966 84.9125   2
  -8   2  -1 47.5890 66.0173   3
   8   2  -1-23.1901 61.5707   3
   8  -2  -2 21720.6 1311.57   1
   8  -2   2 20199.4 1267.79   1
   8   2  -2 21754.2 1305.18   1
   8   2   2 20654.2 1268.82   1
  -8   2   2 21033.9 606.918   3
   8   2   2 20667.0 605.769   3
  -8   2  -2 21147.3 611.393   3
   8   2  -2 21538.2 614.989   3
  -8  -2   2 21703.0 574.191   2
   8  -2   2 21297.9 630.798   2
   8  -2  -3 4591.13 655.947   1
   8  -2   3 4510.89 667.862   1
   8   2  -3 4531.89 641.134   1
   8   2   3 5372.97 677.717   1
   8   2   3 4322.32 311.546   3
  -8   2   3 4506.62 313.332   3
  -8   2  -3 4511.37 313.039   3
   8   2  -3 4280.80 298.496   3
  -8  -2   3 4154.46 276.506   2
   8  -2   3 4600.83 322.705   2
   8   2   4 16487.9 1150.40   1
   8  -2   4 15398.3 1116.54   1
   8   2  -4 16597.5 1155.29   1
   8  -2  -4 16057.3 1137.14   1
  -8   2  -4 15385.7 614.908   3
   8   2  -4 15240.9 606.615   3
   8   2   4 16205.8 643.454   3
  -8   2   4 14484.4 602.115   3
  -8  -2   4 14754.4 563.878   2
   8   2   5 7342.00 769.851   1
   8  -2   5 9218.24 903.691   1
   8   2  -5 9630.02 946.929   1
   8  -2  -5 8166.97 852.264   1
   8   2   5 8858.09 517.166   3
  -8   2   5 8379.05 496.333   3
  -8   2  -5 8733.58 500.043   3
   8   2  -5 8338.12 488.020   3
  -8   2   5 8809.01 486.379   2
   8   2   5 8337.52 480.657   2
   8   2   6 9633.58 895.251   1
   8  -2   6 9339.87 905.290   1
   8   2   6 9746.22 572.451   3
  -8   2   6 9442.93 563.419   3
  -8   2  -6 8560.78 542.159   3
   8   2  -6 9001.08 547.085   3
  -8   2   6 9042.40 538.924   2
   8   2   6 10024.1 562.269   2
   8   2   7 7380.92 804.546   1
   8  -2   7 8603.72 870.738   1
   8   2   7 7638.77 538.268   3
  -8   2   7 7851.65 546.526   3
  -8   2  -7 8293.91 568.421   3
   8   2  -7 7965.48 557.894   3
  -8   2   7 8258.55 540.200   2
   8   2   7 8230.62 551.522   2
   8   2   8 224.030 232.248   1
   8  -2   8 433.698 327.807   1
   8   2   8 555.232 178.596   2
  -8   2   8 315.352 143.374   2
   8   2   8 346.591 141.975   3
  -8   2   8 113.973 113.381   3
  -8   2  -8 464.189 161.340   3
   8   2  -8 489.044 183.795   3
  -8   2  -9 5164.81 491.867   3
   8   2  -9 6525.64 558.223   3
   8   2   9 5607.74 522.256   3
  -8   2   9 6070.51 536.647   3
  -8   2   9 5973.91 520.015   2
   8   2   9 5891.32 519.014   2
  -8   2  10 3259.17 407.147   2
   8  -2  10 4069.94 703.400   4
  -8   2 -10 3549.25 438.608   3
   8   2 -10 3380.37 436.539   3
   8   2  10 2750.33 392.110   3
  -8   2  10 3299.64 440.225   3
   8   2  10 3647.28 442.912   2
  -8   2  11 2989.76 415.303   2
   8   2  11 1804.91 330.823   2
   8  -2  11 2258.21 572.728   4
  -8   2 -11 2163.22 368.809   3
   8   2 -11 2302.45 391.160   3
   8   2  11 2502.48 404.654   3
  -8   2  11 2496.85 412.431   3
  -8   2  12 4328.79 512.000   2
   8   2  12 4752.00 567.535   3
   8  -2  12 4244.69 727.868   4
  -8   2  12 3715.96 497.115   3
   8   2  13 4617.07 664.142   4
   8   2  13 5504.20 625.668   3
  -8   2  13 5243.71 613.507   3
   8  -2  13 5862.59 825.573   4
   8  -2  14 9880.78 1080.45   4
   8   2  14 10263.6 985.721   4
   8   2  14 9264.14 835.398   3
  -8   2  14 11278.4 922.293   3
   8  -2  15 1096.12 421.322   4
   8   2  15 803.668 303.396   4
   8   2  15 579.878 281.347   3
  -8   2  15 816.905 315.951   3
   8  -2  16 2621.02 654.925   4
   8   2  16 3043.61 561.350   4
   8   2  16 3095.85 536.133   3
  -8   2  16 2672.68 486.629   3
   8  -2  17-481.702 377.742   4
   8   2  17 552.943 358.065   4
   8   2  17-4.79790 201.828   3
  -8   2  17-24.3881 197.163   3
   8  -2  18 1968.41 626.274   4
   8   2  18 818.661 347.031   4
   8   2  18 1361.64 374.245   3
  -8   2  18 1598.04 404.055   3
   8  -2  19 857.075 474.638   4
   8   2  19 319.440 284.825   4
   8   2  19 629.621 336.967   3
  -8   2  19 328.065 276.890   3
   8  -2  20 721.010 514.759   4
   8   2  20 678.990 422.691   4
  -8   2  20 330.700 314.393   3
   8   2  20 777.983 394.482   3
   8  -2  21 522.682 440.946   4
   8   2  21 1363.87 524.665   4
   8   2  21 406.088 362.749   3
  -8   2  21 820.417 387.913   3
   8  -2  22 4632.73 889.940   4
   8   2  22 3234.03 695.749   4
   8   2  22 2104.46 526.051   3
  -8   2  22 3833.37 705.687   3
   8   2  23 6709.05 990.390   4
   8   2  23 4931.27 845.767   3
  -8   2  23 5646.18 877.580   3
   8   2  24 2759.03 629.901   3
  -8   2  24 3434.83 751.611   3
   8   2  25 1798.02 606.959   3
  -8   2  25 3431.97 734.677   3
   8   2  26 2491.53 624.625   3
  -8   2  26 2015.10 607.322   3
   8   2  27 974.815 470.057   3
  -8   2  27 252.746 340.764   3
   8   2  28 335.287 244.531   3
  -8   2  28 1687.90 581.212   3
   8   2  29 367.964 338.661   3
  -8   2  29-560.257 431.590   3
   8   2  30 415.634 373.480   3
  -8   2  30 200.750 277.183   3
   8   2  31 534.030 346.732   3
  -8   2  31 985.546 504.045   3
   8   3   0 280.556 255.062   1
   8  -3   0-2.47100 295.844   1
   8  -3   0 71.6331 99.9038   2
  -8  -3   0-59.5473 104.409   2
   8   3  -1 86.8668 245.632   1
   8  -3  -1 177.620 270.708   1
   8   3   1 338.024 278.194   1
   8  -3   1 131.901 238.573   1
  -8  -3   1 214.281 113.413   2
  -8  -3  -1 366.410 150.666   2
   8  -3  -1 281.527 140.151   2
   8  -3   1 282.396 151.936   2
   8   3   2 83.2472 202.406   1
   8   3  -2 169.227 183.237   1
   8  -3  -2-36.7818 283.935   1
   8  -3   2 73.1051 268.007   1
  -8  -3  -2 93.4077 101.113   2
   8  -3  -2 54.2238 106.491   2
   8  -3   2 127.761 148.046   2
  -8  -3   2 69.1669 113.450   2
   8   3   3 1936.44 432.477   1
   8  -3   3 2339.60 496.517   1
   8   3  -3 2625.26 459.977   1
   8  -3  -3 3067.57 556.097   1
   8  -3   3 2448.75 305.301   2
   8  -3  -3 2867.24 324.030   2
  -8  -3  -3 2834.58 316.359   2
  -8  -3   3 2733.45 316.380   2
   8   3   4 3286.91 553.861   1
   8  -3   4 3801.18 548.911   1
   8  -3  -4 3783.92 620.919   1
   8   3  -4 3143.71 540.825   1
  -8  -3  -4 3323.68 346.194   2
   8  -3  -4 3588.71 372.790   2
  -8   3  -4 3511.55 372.160   3
   8   3  -4 3151.58 345.003   3
   8  -3   4 3684.87 385.405   2
  -8  -3   4 3543.08 358.603   2
   8   3   5 2096.55 452.472   1
   8  -3   5 3699.63 619.020   1
  -8   3   5 3217.33 361.443   3
   8   3   5 3304.34 374.738   3
  -8   3  -5 2531.92 322.393   3
   8   3  -5 2557.97 334.188   3
   8   3   5 2934.08 344.553   2
  -8   3   6 315.146 152.331   2
   8   3   6 115.117 98.6591   2
   8  -3   6 554.908 385.226   1
   8   3   6 291.769 228.155   1
  -8   3   6 209.997 159.179   3
   8   3   6 113.818 131.786   3
  -8   3  -6 203.577 123.281   3
   8   3  -6-27.6232 131.301   3
  -8   3   7 234.011 124.440   2
   8   3   7 101.101 109.778   2
   8   3   7 464.641 319.789   1
   8  -3   7 429.325 303.155   1
   8   3   7 204.221 129.481   3
  -8   3   7 292.196 122.356   3
  -8   3  -7 132.708 104.401   3
   8   3  -7 225.714 162.989   3
  -8   3   8 380.444 193.832   2
   8   3   8 195.126 154.696   2
   8   3   8 638.252 308.730   1
   8  -3   8 405.954 259.556   1
   8   3   8 136.519 137.389   3
   8  -3   8 321.841 260.220   4
  -8   3   8 71.4904 140.163   3
  -8   3  -8-53.4586 124.640   3
   8   3  -8 182.975 125.779   3
   8   3   9 5575.76 717.540   1
   8  -3   9 6104.33 772.481   1
   8  -3   9 5427.45 772.365   4
  -8   3  -9 4698.83 514.742   3
   8   3  -9 4869.75 523.699   3
   8   3   9 4691.52 517.894   3
  -8   3   9 4451.67 515.184   3
  -8   3   9 4755.26 502.436   2
   8   3   9 4977.24 515.779   2
   8  -3  10 5933.96 817.068   4
  -8   3 -10 5299.30 569.541   3
  -8   3  10 5408.61 579.693   3
   8   3  10 5240.94 565.184   3
   8   3 -10 5001.09 565.825   3
  -8   3  10 4665.68 516.153   2
   8   3  10 5673.58 566.465   2
   8  -3  11-89.6279 264.278   4
   8   3  11 353.426 184.647   3
  -8   3  11 68.2572 146.175   3
   8  -3  12 1823.78 539.963   4
   8   3  12 1309.04 337.824   3
  -8   3  12 1006.00 270.146   3
   8  -3  13 1369.80 479.209   4
   8   3  13 1237.99 382.879   3
  -8   3  13 522.216 248.788   3
   8   3  14 1706.94 415.193   4
   8  -3  14 1849.56 541.362   4
   8   3  14 1856.56 408.972   3
  -8   3  14 2142.07 477.862   3
   8  -3  15-441.770 454.548   4
   8   3  15-127.310 167.884   4
   8   3  15-138.028 201.868   3
  -8   3  15-186.028 234.447   3
   8  -3  16 4171.79 801.172   4
   8   3  16 3382.33 595.491   4
   8   3  16 3156.67 557.307   3
  -8   3  16 3514.98 592.998   3
   8  -3  17 913.090 455.758   4
   8   3  17 824.088 335.112   4
   8   3  17 1013.17 354.749   3
  -8   3  17 1360.81 441.013   3
   8  -3  18 700.488 455.110   4
   8   3  18-217.621 272.904   4
   8   3  18 476.518 299.521   3
  -8   3  18 139.358 261.781   3
   8  -3  19 1339.72 562.298   4
   8   3  19 800.460 314.562   4
   8   3  19 1267.30 423.844   3
  -8   3  19 1252.07 437.158   3
   8  -3  20-23.9209 316.701   4
   8   3  20 256.214 236.029   4
   8   3  20 305.484 251.309   3
  -8   3  20 578.686 326.327   3
   8  -3  21-152.054 366.552   4
   8   3  21 296.617 344.449   4
   8   3  21 381.127 350.805   3
  -8   3  21 192.689 325.979   3
   8   3  22 258.652 290.145   4
   8   3  22-173.422 359.704   3
  -8   3  22 451.210 409.713   3
   8   3  23-234.099 247.627   3
  -8   3  23-247.848 256.999   3
   8   3  24 46.7741 227.347   3
  -8   3  24 161.147 285.560   3
   8   3  25 640.364 405.099   3
  -8   3  25 565.990 326.260   3
   8   3  26 1106.67 441.150   3
  -8   3  26 1214.72 518.580   3
   8   3  27 73.8098 292.491   3
  -8   3  27-7.76593 303.891   3
   8   3  28 2138.32 691.798   3
  -8   3  28 1823.33 604.005   3
   8   3  29 549.782 427.584   3
  -8   3  29 181.184 352.077   3
   8   3  30 454.662 382.382   3
  -8   3  30 177.657 356.085   3
   8   4   0-59.4244 235.118   1
   8  -4   0 4.78021 293.245   1
   8  -4   0 116.076 168.687   2
  -8  -4   0 151.487 165.891   2
   8   4   1 20421.9 1279.68   1
   8  -4   1 17843.5 1181.05   1
   8  -4  -1 19180.0 1237.97   1
   8   4  -1 20501.6 1276.86   1
  -8  -4  -1 19478.5 909.328   2
   8  -4  -1 19440.4 932.954   2
   8  -4   1 20463.1 954.023   2
  -8  -4   1 20154.8 919.983   2
   8  -4  -2-90.0118 266.339   1
   8   4   2 257.448 326.694   1
   8  -4   2 28.2723 266.866   1
   8   4  -2-45.5596 216.362   1
  -8  -4  -2 35.0432 143.511   2
   8  -4   2 73.9625 165.534   2
  -8  -4   2-191.702 145.443   2
   8  -4  -2 254.399 186.635   2
   8  -4   3 23819.0 1385.04   1
   8   4   3 21894.9 1306.17   1
   8   4  -3 22907.3 1352.11   1
   8  -4  -3 22509.6 1349.75   1
   8  -4  -3 24440.8 1052.92   2
  -8  -4  -3 23609.2 1023.48   2
   8  -4   3 23033.7 1037.17   2
  -8  -4   3 24416.7 1036.11   2
   8   4   4 1797.60 402.219   1
   8  -4   4 2792.42 509.149   1
   8   4  -4 3118.79 514.946   1
   8  -4  -4 2774.54 520.702   1
   8  -4   4 2707.37 379.128   2
  -8  -4   4 2449.96 348.136   2
  -8  -4  -4 1996.57 315.441   2
   8  -4  -4 2476.44 364.180   2
   8   4   5 9446.37 893.769   1
   8  -4   5 11480.0 976.681   1
   8  -4  -5 10603.6 725.725   2
  -8  -4  -5 9985.36 699.906   2
  -8  -4   5 10125.6 700.430   2
   8   4   6 3294.41 416.840   2
   8  -4  -6 3275.60 422.475   2
   8   4   6 2793.58 478.696   1
   8  -4   6 2512.62 502.141   1
  -8  -4  -6 3804.67 459.540   2
   8  -4   6 2623.27 531.882   4
  -8   4  -6 3028.35 415.175   3
   8   4  -6 3232.47 439.322   3
  -8   4   6 2662.67 371.299   2
  -8   4   7 2651.80 389.289   2
   8   4   7 2644.76 389.421   2
   8   4   7 2729.99 524.247   1
   8  -4   7 3250.35 587.676   1
   8  -4  -7 3386.01 465.153   2
   8  -4   7 3545.17 619.609   4
   8   4   7 2873.84 405.960   3
  -8   4  -7 2926.99 422.061   3
   8   4  -7 2495.98 407.786   3
   8  -4   8 5661.75 706.782   1
   8   4   8 5989.20 752.281   1
   8  -4   8 6253.05 815.739   4
  -8   4   8 6333.98 630.160   3
   8   4   8 5822.83 605.029   3
  -8   4  -8 5728.87 588.824   3
  -8   4   8 5712.75 578.913   2
   8   4   9 8280.01 888.445   1
   8  -4   9 7313.18 848.951   1
   8  -4   9 7841.38 950.722   4
  -8   4   9 7828.16 715.758   3
   8   4   9 7190.56 687.709   3
   8  -4  10 7836.65 891.264   1
   8   4  10 6600.18 671.982   3
  -8   4  10 6119.37 651.161   3
   8  -4  10 6602.81 876.866   4
   8   4  11 2217.50 422.653   3
  -8   4  11 2136.51 418.364   3
   8  -4  11 2113.18 606.418   4
   8   4  12 1236.73 343.793   3
   8  -4  12 1075.79 508.092   4
  -8   4  12 326.685 195.266   3
   8  -4  13 639.675 469.562   4
   8   4  13 120.249 179.969   3
  -8   4  13 323.451 258.015   3
   8   4  14 1055.22 374.949   4
   8  -4  14 1002.12 556.705   4
  -8   4  14 1106.33 386.073   3
   8   4  14 1318.91 384.497   3
   8   4  15 234.068 223.889   4
   8  -4  15 708.883 500.447   4
   8   4  15 426.281 279.593   3
  -8   4  15 51.6213 229.082   3
   8  -4  16 388.186 409.138   4
   8   4  16 336.752 207.211   4
   8   4  16 380.178 257.460   3
  -8   4  16 824.505 368.103   3
   8  -4  17 10284.9 1250.92   4
   8   4  17 11675.4 1061.99   4
   8   4  17 10445.1 1027.65   3
  -8   4  17 10941.0 1065.32   3
   8  -4  18 902.894 550.032   4
   8   4  18 378.819 324.407   4
   8   4  18 588.857 381.506   3
  -8   4  18 550.911 331.618   3
   8  -4  19 18803.0 1679.79   4
   8   4  19 16073.3 1267.78   4
   8   4  19 14750.8 1306.97   3
  -8   4  19 17782.7 1429.83   3
   8  -4  20 552.383 378.522   4
   8   4  20 287.290 286.166   4
   8   4  20 212.694 244.275   3
  -8   4  20 188.733 316.208   3
   8   4  21 6965.85 869.751   4
   8   4  21 5850.80 871.847   3
  -8   4  21 6479.48 915.762   3
   8   4  22 249.871 310.281   4
   8   4  22 821.749 428.964   3
  -8   4  22-116.578 269.211   3
   8   4  23 4864.26 779.292   4
   8   4  23 4797.98 837.223   3
  -8   4  23 4092.18 805.981   3
   8   4  24 1111.07 500.828   3
  -8   4  24 398.678 307.219   3
   8   4  25 5100.88 919.759   3
  -8   4  25 2903.93 714.011   3
   8   4  26 404.210 343.522   3
  -8   4  26 393.374 394.180   3
   8   4  27 859.940 432.145   3
  -8   4  27 973.040 469.113   3
   8   4  28-26.9522 324.429   3
  -8   4  28 3.78543 314.745   3
   8   4  29 984.119 550.437   3
  -8   4  29 3.50982 395.713   3
  -8   4  30-109.411 292.249   3
   8   5   0-101.442 273.313   1
   8  -5   0-2.69653 263.501   1
  -8  -5   0-15.3905 160.742   2
   8  -5   0 96.6060 170.891   2
   8   5   1 592.583 303.363   1
   8  -5   1 1226.75 357.440   1
   8   5  -1 1300.34 367.274   1
   8  -5  -1 1410.14 375.269   1
   8  -5  -1 1187.41 298.499   2
  -8  -5  -1 1340.05 300.556   2
   8  -5   1 1243.59 310.725   2
  -8  -5   1 1520.74 327.647   2
   8   5   2 8570.42 837.957   1
   8  -5   2 8181.62 821.694   1
   8   5  -2 8020.94 798.552   1
   8  -5  -2 8013.49 820.390   1
  -8  -5  -2 7445.65 664.888   2
   8  -5   2 6962.09 642.136   2
  -8  -5   2 6999.70 640.906   2
   8  -5  -2 7686.36 691.992   2
   8  -5   3 3464.50 477.605   2
  -8  -5   3 2954.40 429.188   2
   8  -5  -3 3800.96 490.748   2
  -8  -5  -3 3548.29 455.122   2
   8   5  -3 3391.71 507.448   1
   8  -5  -3 3380.55 545.941   1
   8   5   3 3703.22 582.516   1
   8  -5   3 3305.30 533.253   1
   8  -5  -4 756.385 282.435   2
   8  -5   4 262.176 224.837   2
  -8  -5   4 647.710 256.832   2
  -8  -5  -4 477.723 223.101   2
   8  -5   4 1177.16 419.858   4
   8   5   4 675.413 303.058   1
   8  -5   4 642.808 308.991   1
   8  -5   5 2825.29 435.552   2
  -8  -5   5 2966.01 460.958   2
   8  -5  -5 3137.37 460.451   2
  -8  -5  -5 2980.45 453.240   2
   8  -5   5 2453.47 495.023   1
   8   5   5 2009.97 426.429   1
   8  -5   5 2244.87 528.425   4
   8  -5  -6 171.493 212.501   2
  -8  -5  -6-113.063 169.328   2
   8   5   6 507.401 362.120   1
   8  -5   6 196.380 270.096   1
   8  -5   6 233.229 233.487   4
  -8  -5   6 480.420 236.611   2
   8  -5  -7 1177.23 316.529   2
  -8  -5  -7 1281.94 369.754   2
   8   5   7 1798.75 464.292   1
   8  -5   7 1293.00 386.112   1
   8  -5   7 1495.06 511.990   4
  -8  -5  -8 1230.94 334.046   2
   8  -5  -8 1341.23 364.771   2
   8   5   8 1082.43 423.330   1
   8  -5   8 1406.70 399.847   1
   8  -5   8 1164.62 428.455   4
  -8  -5  -9 88.3025 187.056   2
   8  -5  -9 503.817 250.274   2
   8  -5   9 66.2614 241.842   1
   8   5   9 537.968 401.668   1
   8  -5   9 203.040 285.116   4
   8   5  10 1603.78 447.745   1
   8  -5  10 1173.60 420.506   1
  -8   5  10 1191.57 336.084   3
   8   5  10 1454.24 350.156   3
   8  -5  10 1147.34 408.363   4
   8   5  11 365.700 395.577   1
   8  -5  11-273.628 339.217   1
  -8   5  11 154.440 215.402   3
   8   5  11-126.590 200.480   3
   8  -5  11 53.0720 217.428   4
   8  -5  12 201.473 274.290   4
  -8   5  12 385.883 281.146   3
   8   5  12 262.675 241.411   3
   8  -5  13-117.663 323.463   4
   8   5  13 277.215 183.914   3
  -8   5  13-65.5597 261.667   3
   8   5  14 1344.68 435.581   4
   8  -5  14 837.792 453.401   4
   8   5  14 656.094 334.513   3
  -8   5  14 447.679 273.254   3
   8  -5  15 292.865 333.199   4
   8   5  15 485.827 352.178   4
   8   5  15-164.387 273.552   3
  -8   5  15-260.773 217.430   3
   8  -5  16-96.5599 289.890   4
   8   5  16 114.228 198.620   4
   8   5  16-66.3937 235.482   3
  -8   5  16 281.652 302.568   3
   8  -5  17 1569.99 556.962   4
   8   5  17 871.300 320.424   4
  -8   5  17 1265.75 458.331   3
   8   5  17 2120.17 551.432   3
   8  -5  18-184.036 377.789   4
   8   5  18-257.256 204.472   4
   8   5  18-34.1695 234.788   3
  -8   5  18-89.8735 271.714   3
   8  -5  19 476.439 477.584   4
   8   5  19-221.662 244.787   4
   8   5  19 18.1848 222.039   3
  -8   5  19 278.227 241.288   3
   8   5  20-17.2227 236.959   4
   8   5  20 240.067 275.218   3
  -8   5  20 632.951 360.635   3
   8   5  21 850.713 336.492   4
   8   5  21 884.433 403.861   3
  -8   5  21 1470.09 526.846   3
   8   5  22 330.280 257.012   4
   8   5  22 1063.72 436.203   3
  -8   5  22 123.994 310.642   3
   8   5  23 669.354 435.355   3
  -8   5  23 1048.33 482.551   3
   8   5  24 64.4221 269.607   3
  -8   5  24 291.382 289.959   3
   8   5  25 44.3936 337.548   3
  -8   5  25 51.7577 357.514   3
   8   5  26 1078.61 536.535   3
  -8   5  26 94.7411 274.360   3
   8   5  27 581.480 380.295   3
  -8   5  27 369.504 370.818   3
   8   5  28 150.172 382.542   3
  -8   5  28 504.363 478.052   3
  -8   5  29 143.912 325.893   3
   8   6   0 5239.16 650.148   1
   8  -6   0 5226.15 677.417   1
  -8  -6   0 5753.05 642.614   2
   8  -6   0 7026.59 723.236   2
   8   6   1 12547.2 986.233   1
   8  -6   1 13444.7 1035.52   1
   8   6  -1 12921.1 989.168   1
   8  -6  -1 13488.9 1034.57   1
   8  -6  -1 13127.4 963.792   2
  -8  -6  -1 13647.5 969.235   2
   8  -6   1 12051.1 921.078   2
  -8  -6   1 13717.3 975.214   2
   8  -6  -2 2264.96 442.943   2
  -8  -6  -2 2336.67 432.344   2
   8  -6   2 1734.71 373.757   2
  -8  -6   2 1732.72 394.966   2
   8   6   2 1921.86 417.881   1
   8  -6   2 2069.93 437.024   1
   8   6  -2 934.994 202.228   1
   8  -6  -2 1769.56 380.868   1
   8  -6   2 1695.39 469.639   4
   8  -6  -3 11248.3 898.761   2
  -8  -6  -3 10089.8 853.097   2
   8   6   3 10219.1 928.364   1
   8  -6   3 11011.8 955.647   1
   8  -6   3 10947.5 1040.88   4
   8  -6   3 10710.2 880.221   2
  -8  -6   3 11386.2 899.866   2
  -8  -6  -4 308.690 210.276   2
   8  -6   4 585.336 272.744   2
  -8  -6   4 395.579 276.088   2
   8  -6  -4 711.112 307.431   2
   8   6   4 830.643 302.595   1
   8  -6   4 588.979 274.212   1
   8  -6   4 1184.70 419.163   4
   8  -6  -5 6765.65 716.398   2
  -8  -6  -5 7529.44 761.629   2
   8  -6   5 8048.50 849.095   1
   8   6   5 7255.12 809.808   1
   8  -6   5 7763.04 913.650   4
   8  -6   5 7546.98 758.302   2
  -8  -6   5 6601.12 698.859   2
  -8  -6   6 27.2628 217.866   2
   8  -6   6 551.206 345.657   2
   8  -6  -6 588.873 273.118   2
  -8  -6  -6 608.536 264.410   2
   8  -6   6 534.674 315.657   1
   8   6   6 546.311 333.377   1
   8  -6   6 322.953 241.112   4
   8  -6  -7 3606.58 565.222   2
  -8  -6  -7 2214.11 429.902   2
   8  -6   7 2577.67 555.089   1
   8   6   7 2001.41 398.003   1
   8  -6   7 2821.27 611.740   4
  -8  -6   7 2238.62 435.619   2
  -8  -6  -8 506.433 321.459   2
   8  -6  -8 586.864 326.385   2
   8  -6   8 445.588 383.976   4
   8   6   8 235.721 299.834   1
   8  -6   8-69.5596 216.191   1
   8  -6  -9 1302.67 409.081   2
  -8  -6  -9 1416.49 443.640   2
   8   6   9 1688.98 450.036   1
   8  -6   9 984.231 408.678   1
   8  -6   9 770.059 503.570   4
  -8  -6 -10 271.112 258.549   2
   8  -6 -10 414.411 282.469   2
   8   6  10 478.273 253.227   1
   8  -6  10 334.974 363.199   1
   8  -6  10 1314.35 488.358   4
   8  -6 -11 5606.10 753.843   2
  -8  -6 -11 6479.57 799.923   2
   8   6  11 5750.51 776.169   1
   8  -6  11 5250.93 733.543   1
  -8   6  11 6202.35 776.922   3
   8  -6  11 6043.28 912.306   4
   8   6  11 5773.47 743.980   3
   8   6  12 1793.95 504.145   1
   8  -6  12 1587.60 489.493   1
  -8   6  12 929.693 326.799   3
   8   6  12 1014.79 370.051   3
   8  -6  12 1455.04 525.376   4
   8  -6  13 6561.94 967.950   4
  -8   6  13 5887.40 766.936   3
   8   6  13 5359.35 746.150   3
   8   6  14 4921.67 655.369   4
   8  -6  14 4528.60 797.088   4
  -8   6  14 4748.06 741.699   3
   8   6  14 4826.07 773.442   3
   8  -6  15 11278.3 1283.58   4
   8   6  15 11353.9 970.544   4
   8   6  15 8476.76 988.519   3
  -8   6  15 9589.02 1048.25   3
   8  -6  16 400.992 420.804   4
   8   6  16 1521.64 476.884   3
  -8   6  16 1602.57 491.694   3
   8   6  16 1337.61 384.906   4
  -8   6  17 3554.97 667.169   3
   8  -6  17 3300.82 740.217   4
   8   6  17 3072.15 550.367   4
   8   6  17 2061.55 506.026   3
   8   6  18 1855.24 403.932   4
   8   6  18 1708.06 527.210   3
  -8   6  18 1177.06 411.129   3
  -8   6  19 864.932 432.539   3
   8   6  19 1039.51 420.155   3
   8   6  20 1615.15 562.410   3
  -8   6  20 934.517 473.643   3
   8   6  21 636.256 406.426   3
  -8   6  21 779.356 376.154   3
   8   6  22 794.696 401.657   3
  -8   6  22 368.042 285.707   3
   8   6  23 1289.93 514.796   3
  -8   6  23 1114.54 465.777   3
   8   6  24 640.101 425.448   3
  -8   6  24 570.307 330.061   3
   8   6  25 1704.91 586.870   3
  -8   6  25 2214.69 648.750   3
   8   6  26 587.290 438.084   3
  -8   6  26 2913.53 761.159   3
   8   6  27 1318.06 610.030   3
  -8   6  27 1133.30 477.274   3
  -8  -7   0 33.5338 251.863   2
   8  -7   0-93.1232 241.147   2
   8  -7   0-22.6728 283.018   4
   8   7   0-27.8881 226.283   1
   8  -7   0-184.438 196.235   1
   8  -7  -1 337.220 233.907   2
  -8  -7  -1-219.115 206.668   2
   8  -7   1 319.383 272.725   2
  -8  -7   1 22.6407 212.501   2
   8  -7  -1-25.1905 214.325   4
   8  -7   1 193.662 239.119   4
   8   7   1 220.784 232.591   1
   8  -7   1-38.6886 227.061   1
   8   7  -1-76.4911 191.626   1
   8  -7  -1 440.439 250.133   1
   8  -7  -2 3365.18 555.893   2
  -8  -7  -2 3519.05 594.623   2
   8  -7   2 3648.96 597.084   2
  -8  -7   2 3557.68 590.818   2
   8  -7  -2 2835.24 525.645   4
   8  -7   2 3045.32 592.180   4
   8   7   2 3071.50 549.271   1
   8  -7   2 3455.46 556.651   1
   8  -7  -3 871.846 366.475   2
   8  -7   3 731.877 346.204   2
  -8  -7   3 525.950 240.766   2
  -8  -7  -3 562.306 289.514   2
   8  -7   3 1176.67 406.195   4
   8   7   3 1126.57 331.293   1
   8  -7   3 760.670 358.810   1
   8  -7   4 96.5039 198.412   2
  -8  -7   4-23.0448 191.858   2
   8  -7  -4-283.634 307.515   2
  -8  -7  -4-12.9507 231.762   2
   8  -7   4 54.0107 287.989   4
   8   7   4 291.978 283.450   1
   8  -7   4-75.0291 243.631   1
  -8  -7  -5 369.357 335.049   2
   8  -7   5 381.404 268.712   2
  -8  -7   5 744.903 335.892   2
   8  -7  -5-34.0534 226.297   2
   8  -7   5 320.242 267.662   4
   8   7   5 324.843 303.055   1
   8  -7   5 540.403 353.343   1
   8  -7   6 179.321 300.403   2
  -8  -7   6 485.906 338.311   2
   8  -7  -6 468.224 310.473   2
  -8  -7  -6 444.127 304.165   2
   8  -7   6 257.292 326.511   4
   8   7   6 206.828 245.936   1
   8  -7   6-308.010 294.281   1
   8  -7   7 365.651 327.713   2
  -8  -7   7 88.4897 205.106   2
   8  -7  -7 182.566 251.972   2
  -8  -7  -7 446.225 369.514   2
   8   7   7-140.262 242.196   1
   8  -7   7-24.4127 227.651   1
   8  -7   7 489.630 367.824   4
  -8  -7   8 1507.72 429.639   2
   8  -7  -8 1749.48 469.273   2
  -8  -7  -8 1545.70 454.200   2
   8   7   8 1227.28 374.527   1
   8  -7   8 1649.90 470.512   1
   8  -7   8 1352.68 464.940   4
   8  -7   8 1046.65 364.197   2
  -8  -7  -9 187.696 237.966   2
   8  -7  -9-20.1481 242.395   2
   8  -7   9 142.285 325.746   4
   8   7   9 786.478 375.301   1
   8  -7   9-185.682 223.688   1
   8  -7 -10 253.144 335.083   2
  -8  -7 -10 877.451 413.529   2
   8   7  10 956.442 421.486   1
   8  -7  10-320.877 318.290   1
   8  -7  10-161.915 317.014   4
   8  -7 -11 884.134 344.217   2
   8   7  11 568.041 354.604   1
   8  -7  11 738.064 383.454   1
  -8  -7 -11 1283.51 442.155   2
   8  -7  11 588.822 376.916   4
   8  -7 -12 245.899 284.571   2
  -8  -7 -12 1053.68 459.688   2
   8   7  12 161.977 235.437   1
   8  -7  12 393.059 342.315   1
   8  -7  12 403.109 429.752   4
   8   7  13 539.919 367.157   1
   8  -7 -13 1022.44 433.785   2
   8  -7  13 1159.89 429.367   1
  -8   7  13 871.865 457.831   3
   8   7  13 430.094 304.442   3
   8   7  13 918.841 353.185   4
   8  -7  13 1055.96 541.293   4
   8   7  14 318.663 318.011   1
   8  -7  14 306.554 338.564   1
   8   7  14 260.539 284.479   4
   8  -7  14 29.1782 293.941   4
  -8   7  14 401.479 268.159   3
   8   7  14 16.6921 260.262   3
   8  -7  15 569.092 476.411   4
  -8   7  15-206.498 265.780   3
   8   7  15 284.722 302.348   3
  -8   7  16 264.066 341.192   3
   8   7  16 874.220 438.853   3
   8   7  17 844.253 441.801   3
  -8   7  17 193.548 361.619   3
   8   7  18 602.632 369.772   3
  -8   7  18 299.693 417.150   3
   8   7  19-178.218 249.615   3
  -8   7  19-247.721 317.529   3
   8   7  20 122.798 226.166   3
  -8   7  20-491.042 367.767   3
  -8   7  21-798.286 442.766   3
   8   7  21-74.0154 248.262   3
   8   7  22 768.065 419.441   3
  -8   7  22 288.394 361.524   3
   8   7  23-207.110 297.801   3
  -8   7  23 548.166 389.950   3
   8   7  24 733.507 453.383   3
  -8   7  24 108.636 293.921   3
   8   7  25 403.681 425.070   3
  -8   7  25-302.507 324.610   3
   8   7  26 1215.21 538.682   3
  -8   7  26 155.461 293.617   3
  -8  -8   0 1530.03 435.037   2
   8  -8   0 1716.79 465.386   2
   8  -8   0 1593.99 407.069   4
   8  -8  -1 5815.07 788.310   2
   8  -8   1 7152.14 862.857   2
  -8  -8   1 6972.56 830.783   2
   8   8   1 6805.69 746.274   1
   8  -8   1 6862.52 757.755   1
   8  -8   1 6378.02 807.332   4
   8  -8  -1 5856.00 750.770   4
  -8  -8  -1 8071.01 899.960   2
   8  -8  -2-59.4169 269.691   2
  -8  -8  -2 325.850 299.095   2
   8  -8   2 246.990 250.309   2
  -8  -8   2 382.877 310.386   2
   8  -8   2 772.738 373.284   4
   8  -8  -2 152.745 209.822   4
   8   8   2 449.045 300.132   1
   8  -8   2 269.487 274.802   1
   8  -8  -3 3420.13 620.497   2
   8  -8   3 3160.68 555.215   2
  -8  -8  -3 2491.81 533.236   2
  -8  -8   3 3289.78 608.331   2
   8  -8   3 3372.17 624.180   4
   8  -8  -3 3138.64 565.961   4
   8   8   3 3483.21 529.771   1
   8  -8   3 3015.84 506.496   1
   8  -8   4 881.524 374.359   2
  -8  -8   4 231.178 229.973   2
   8  -8  -4 928.024 421.469   2
  -8  -8  -4 513.932 346.060   2
   8  -8  -4 615.652 293.561   4
   8  -8   4 1153.48 446.364   4
   8   8   4 183.307 209.263   1
   8  -8   4 132.977 206.746   1
   8  -8   5 972.666 388.919   2
  -8  -8   5 274.679 321.460   2
   8  -8  -5 217.659 261.879   2
  -8  -8  -5 267.084 251.152   2
   8   8   5 291.272 227.868   1
   8  -8   5 97.0997 249.398   1
   8  -8  -5 447.931 271.866   4
   8  -8   5 1018.62 472.351   4
   8  -8  -6 9363.09 1005.28   2
  -8  -8  -6 9108.28 963.560   2
   8   8   6 9992.38 918.960   1
   8  -8   6 8700.40 856.959   1
   8  -8   6 9597.21 1081.20   4
   8  -8  -6 9052.52 867.444   4
  -8  -8   6 10152.3 1028.51   2
   8  -8   6 8981.63 987.152   2
   8  -8   7 912.807 410.761   2
  -8  -8   7 755.579 391.302   2
   8  -8  -7 579.822 343.942   2
  -8  -8  -7 1189.92 483.893   2
   8   8   7 287.509 319.714   1
   8  -8   7 274.979 298.153   1
   8  -8   7 393.484 431.666   4
   8  -8  -8 14546.2 1248.68   2
  -8  -8  -8 13622.5 1216.68   2
   8   8   8 13920.1 1086.80   1
   8  -8   8 14487.4 1113.88   1
   8  -8   8 14277.1 1335.90   4
   8  -8   8 16532.9 1341.37   2
  -8  -8   8 13675.0 1215.71   2
   8  -8   9-134.522 269.929   2
  -8  -8   9 285.508 295.277   2
   8  -8  -9 205.692 303.738   2
  -8  -8  -9 15.0089 262.474   2
   8   8   9 407.346 321.089   1
   8  -8   9 825.173 360.909   1
   8  -8   9 548.313 393.980   4
  -8  -8 -10 5863.28 843.328   2
   8  -8 -10 6162.55 866.371   2
   8  -8  10 7357.40 843.157   1
   8   8  10 6573.57 794.002   1
   8  -8  10 7095.60 990.291   4
  -8  -8  10 7650.57 949.317   2
   8  -8  10 7036.29 919.272   2
   8  -8 -11 409.841 328.986   2
  -8  -8 -11 217.889 310.207   2
   8   8  11 198.357 256.736   1
   8  -8  11-47.9522 242.052   1
   8  -8  11 584.083 444.946   4
   8  -8 -12 4127.85 741.778   2
  -8  -8 -12 5445.30 856.218   2
   8   8  12 5384.29 755.731   1
   8  -8  12 4941.92 747.200   1
   8  -8  12 5479.79 943.154   4
   8  -8 -13-87.7614 311.304   2
  -8  -8 -13 36.8489 258.389   2
   8   8  13 442.193 355.053   1
   8  -8  13 277.152 291.610   1
   8   8  14 3268.86 632.960   1
   8  -8  14 3911.09 684.328   1
   8  -8 -14 3702.60 749.385   2
  -8   8  14 3553.28 720.354   3
   8   8  14 2844.47 667.517   3
   8   8  15 1875.82 505.463   1
   8  -8  15 1029.40 362.306   1
  -8   8  15 833.920 464.158   3
   8   8  15 762.790 434.662   3
   8   8  16 1776.85 500.199   1
   8  -8  16 1309.52 402.020   1
  -8   8  16 1772.70 535.448   3
   8   8  16 589.710 375.563   3
  -8   8  17 822.180 443.940   3
   8   8  17 2256.16 624.666   3
  -8   8  18 1428.06 536.209   3
   8   8  18 1027.15 480.817   3
   8   8  19 1489.23 526.737   3
  -8   8  19 1064.14 499.718   3
  -8   8  20 2664.11 706.458   3
   8   8  20 2525.25 660.896   3
   8   8  21 475.701 332.948   3
  -8   8  21 806.281 402.694   3
   8   8  22 2596.88 715.188   3
  -8   8  22 2061.17 677.069   3
   8   8  23-172.577 432.376   3
  -8   8  23 828.000 561.212   3
   8   8  24 465.153 358.622   3
  -8   8  24 751.896 467.756   3
   8  -9   0 174.590 351.952   2
  -8  -9   0-180.090 259.918   2
   8  -9   0-83.8607 280.199   4
   8  -9  -1 95.3538 279.666   2
  -8  -9  -1-6.13984 331.690   2
   8  -9   1 953.373 430.377   2
  -8  -9   1 384.231 276.033   2
   8  -9   1 165.208 211.080   4
   8  -9  -1 524.520 230.481   4
   8  -9  -2-110.415 265.562   2
  -8  -9  -2-38.8724 296.386   2
   8  -9   2 547.275 337.935   2
  -8  -9   2 305.901 340.469   2
   8  -9   2 592.956 368.291   4
   8  -9  -2 489.374 309.118   4
   8  -9  -3 212.845 235.030   2
  -8  -9  -3 207.863 327.829   2
   8  -9   3 780.948 370.893   2
  -8  -9   3 286.192 367.121   2
[truncated: 157,719 more chars]
