# Supplementary material for: Crystal structure of bis­{3-(benzo[d][1,3]dioxol-5-yl)-5-[6-(1H-pyrazol-1-yl)pyridin-2-yl]-4H-1,2,4-triazol-4-ido}nickel(II) methanol disolvate
Source: Acta Crystallogr E Crystallogr Commun. 2025 Aug 12;81(Pt 9):821–6. doi: 10.1107/S2056989025006851 (PMC12412702; doi:10.1107/S2056989025006851)
Supplement: Supplementary file 2 [file e-81-00821-Isup2.hkl]

data_I                                                                          
_shelx_title ' shi_6447_mase_auto_a.res in Pbcn'                                
_shelx_refln_list_code          4                                               
_shelx_F_calc_maximum      400.27                                               
_exptl_crystal_F_000      1624.00                                               
_reflns_d_resolution_high  0.8401                                               
                                                                                
loop_                                                                           
 _space_group_symop_operation_xyz                                               
 'x, y, z'                                                                      
 '-x+1/2, -y+1/2, z+1/2'                                                        
 '-x, y, -z+1/2'                                                                
 'x+1/2, -y+1/2, -z'                                                            
 '-x, -y, -z'                                                                   
 'x-1/2, y-1/2, -z-1/2'                                                         
 'x, -y, z-1/2'                                                                 
 '-x-1/2, y-1/2, z'                                                             
                                                                                
_cell_length_a    12.7636                                                       
_cell_length_b    10.4956                                                       
_cell_length_c    26.5411                                                       
_cell_angle_alpha  90.000                                                       
_cell_angle_beta   90.000                                                       
_cell_angle_gamma  90.000                                                       
                                                                                
_shelx_F_squared_multiplier     1.000                                           
                                                                                
loop_                                                                           
 _refln_index_h                                                                 
 _refln_index_k                                                                 
 _refln_index_l                                                                 
 _refln_F_squared_calc                                                          
 _refln_F_squared_meas                                                          
 _refln_F_squared_sigma                                                         
 _refln_observed_status                                                         
   2   0   0        795.47        799.96        49.14 o                         
   4   0   0       1220.96       1429.43        94.63 o                         
   6   0   0      40700.40      42597.94       582.58 o                         
   8   0   0      10923.05      11641.91       507.83 o                         
  10   0   0       4795.68       4841.28       377.16 o                         
  12   0   0        696.23        539.25       156.76 o                         
  14   0   0        843.26        848.70       212.66 o                         
   1   1   0       3044.15       3367.88        39.89 o                         
   3   1   0       1905.74       2143.24        44.66 o                         
   5   1   0       5519.23       5744.43        72.81 o                         
   7   1   0       2024.84       2352.31       154.30 o                         
   9   1   0          1.58        -43.40        59.50 o                         
  11   1   0          3.42        -58.15        58.15 o                         
  13   1   0        922.85        803.54       146.71 o                         
  15   1   0         94.52        -42.61        80.35 o                         
   0   2   0        644.64        888.48        84.59 o                         
   2   2   0       2598.99       2241.93        47.45 o                         
   4   2   0       3554.61       3359.68        71.11 o                         
   6   2   0       7337.37       7306.00       116.14 o                         
   8   2   0       1408.67       1312.30        67.36 o                         
  10   2   0       4949.09       4874.26       268.16 o                         
  12   2   0        832.76       1170.16       154.74 o                         
  14   2   0       1312.88       1358.66       186.65 o                         
   1   3   0       1042.94        880.53        38.20 o                         
   3   3   0       5960.73       5764.78       112.83 o                         
   5   3   0        522.55        478.15        41.99 o                         
   7   3   0       2654.62       2522.04        89.59 o                         
   9   3   0       3525.09       3488.94       100.79 o                         
  11   3   0        439.23        524.39       109.37 o                         
  13   3   0       1455.87       1498.27       180.74 o                         
   0   4   0        704.16        658.35        57.80 o                         
   2   4   0        718.67        796.38        36.46 o                         
   4   4   0       7168.75       7548.22       149.69 o                         
   6   4   0       2602.57       2591.01        98.49 o                         
   8   4   0         22.89         20.05        28.65 o                         
  10   4   0         62.98         70.00        26.29 o                         
  12   4   0          0.54         23.96       134.72 o                         
  14   4   0        200.23        430.42       122.25 o                         
   1   5   0       7135.15       6921.00       168.79 o                         
   3   5   0       5054.58       4898.19       112.22 o                         
   5   5   0       1491.80       1405.50        74.16 o                         
   7   5   0       6579.97       6205.29       171.26 o                         
   9   5   0        249.93        216.08        35.51 o                         
  11   5   0       1306.84       1126.12       138.71 o                         
  13   5   0        598.61        516.44       108.01 o                         
   0   6   0       1644.65       1606.97       118.25 o                         
   2   6   0       3848.12       3917.50       202.90 o                         
   4   6   0       4391.70       4348.77       109.85 o                         
   6   6   0       1702.69       1615.20        78.56 o                         
   8   6   0       1874.57       1684.89       103.99 o                         
  10   6   0       2784.75       2502.04       121.84 o                         
  12   6   0        744.65        662.11       116.46 o                         
   1   7   0       6226.24       6520.46       192.80 o                         
   3   7   0         17.60         23.80        60.31 o                         
   5   7   0       1448.62       1342.20       102.95 o                         
   7   7   0       2638.01       2613.49       107.26 o                         
   9   7   0        458.62        426.66        51.41 o                         
  11   7   0       1100.57        808.26       119.43 o                         
   0   8   0      11170.81      10985.88       298.94 o                         
   2   8   0       2160.49       1974.10       168.25 o                         
   4   8   0         74.97        -30.49        55.66 o                         
   6   8   0       2792.12       2860.43       158.05 o                         
   8   8   0        558.31        464.56        72.20 o                         
  10   8   0        260.82        184.82        74.20 o                         
   1   9   0        307.25        253.90        84.19 o                         
   3   9   0         59.48        109.74        72.97 o                         
   5   9   0         61.17         99.13        81.66 o                         
   7   9   0        233.04        221.11        65.45 o                         
   9   9   0        299.14        113.86        65.18 o                         
   0  10   0          7.91         91.59        91.71 o                         
   2  10   0       1814.74       2000.10       195.24 o                         
   4  10   0       3025.80       2955.72       350.83 o                         
   6  10   0       1106.64       1246.67       291.62 o                         
   8  10   0        239.54        134.94       248.34 o                         
   1  11   0       1025.11       1150.91       159.82 o                         
   3  11   0          6.64         18.43        67.98 o                         
   5  11   0        167.34         99.88        78.82 o                         
   7  11   0       1464.37       1493.01       184.80 o                         
   0  12   0        430.15        597.10       174.40 o                         
   2  12   0         71.59        201.79       206.28 o                         
   4  12   0         28.45         69.28       183.96 o                         
   1   1   1      21908.61      22407.32        88.49 o                         
   2   1   1      40384.82      38881.73       169.87 o                         
   3   1   1      13309.21      13744.07        84.10 o                         
   4   1   1        184.05        153.18        14.59 o                         
   5   1   1       6851.05       7046.36        86.19 o                         
   6   1   1        434.06        485.73        39.38 o                         
   7   1   1       7090.88       7069.20       184.64 o                         
   8   1   1         55.22         57.98        42.06 o                         
   9   1   1       2298.43       2434.56       128.04 o                         
  10   1   1       1308.93       1364.52       102.93 o                         
  11   1   1       2326.25       2500.12       147.13 o                         
  12   1   1        496.50        426.40        74.11 o                         
  13   1   1       3461.31       3165.65       182.65 o                         
  14   1   1         15.17          8.05        44.98 o                         
  15   1   1        391.90        473.56        90.45 o                         
   0   2   1       1637.48       1462.22        74.90 o                         
   1   2   1       7506.08       7727.26        67.70 o                         
   2   2   1       2383.46       2558.21        39.57 o                         
   3   2   1       4961.90       4887.30        64.40 o                         
   4   2   1        644.81        638.15        26.37 o                         
   5   2   1         21.85         26.64        13.27 o                         
   6   2   1       3114.78       2989.99        54.26 o                         
   7   2   1          4.56          0.41        12.60 o                         
   8   2   1          5.82          5.18        13.26 o                         
   9   2   1        253.31        250.05        46.98 o                         
  10   2   1        561.40        437.22        64.54 o                         
  11   2   1         58.17         15.16        41.73 o                         
  12   2   1       4499.03       4441.51       202.48 o                         
  13   2   1          4.30        141.63        63.90 o                         
  14   2   1       1723.70       1942.63       153.62 o                         
   1   3   1       3560.07       3747.04        39.81 o                         
   2   3   1       4282.65       4225.57        54.60 o                         
   3   3   1       2283.95       2288.41        45.80 o                         
   4   3   1         30.91         50.20        16.60 o                         
   5   3   1       4584.34       4586.30        73.29 o                         
   6   3   1      11500.07      11919.87       122.73 o                         
   7   3   1       1758.37       1780.91        53.88 o                         
   8   3   1         58.88         70.68        17.33 o                         
   9   3   1        729.61        699.96        33.18 o                         
  10   3   1         94.58         81.89        12.92 o                         
  11   3   1       3801.70       3535.28       171.74 o                         
  12   3   1          0.70        -49.51        63.08 o                         
  13   3   1        247.22        280.45        67.00 o                         
  14   3   1          8.53         56.26        63.78 o                         
   0   4   1       4645.07       4800.37        98.77 o                         
   1   4   1        222.93        233.67        33.06 o                         
   2   4   1       5097.77       5094.99        62.11 o                         
   3   4   1        266.01        336.75        20.37 o                         
   4   4   1       2215.74       2068.81        49.66 o                         
   5   4   1          7.26         28.88        17.03 o                         
   6   4   1       3341.72       3377.53        75.10 o                         
   7   4   1        680.16        734.02        40.07 o                         
   8   4   1       5872.98       5689.82       107.18 o                         
   9   4   1        134.69        121.79        27.25 o                         
  10   4   1       1205.30       1216.08        50.04 o                         
  11   4   1        184.11         65.48        50.78 o                         
  12   4   1        443.09        438.73        75.68 o                         
  13   4   1         20.35         62.73        50.87 o                         
  14   4   1        457.87        510.18        85.51 o                         
   1   5   1         26.69         45.93        27.12 o                         
   2   5   1         37.72         43.04        18.82 o                         
   3   5   1       2712.49       2881.22        66.02 o                         
   4   5   1        901.57        929.69        36.78 o                         
   5   5   1        688.99        690.70        36.43 o                         
   6   5   1         29.81         62.17        20.27 o                         
   7   5   1          8.23          5.15        21.86 o                         
   8   5   1        346.15        359.12        33.24 o                         
   9   5   1       5261.98       5017.10       110.91 o                         
  10   5   1         21.25          5.95        30.76 o                         
  11   5   1          1.45        -20.23        44.27 o                         
  12   5   1          4.59         53.80        63.34 o                         
  13   5   1         27.60         50.44        45.31 o                         
   0   6   1       1804.62       1607.10       107.51 o                         
   1   6   1          6.64        -23.40        23.40 o                         
   2   6   1       9102.36       9330.96       217.70 o                         
   3   6   1         65.72         78.35        17.70 o                         
   4   6   1         99.53        159.71        27.09 o                         
   5   6   1        121.03        127.34        20.12 o                         
   6   6   1       2679.17       2480.82        67.86 o                         
   7   6   1         18.87         25.76        21.69 o                         
   8   6   1       3712.05       3781.30       100.12 o                         
   9   6   1         47.10         28.41        20.77 o                         
  10   6   1        116.56        114.14        35.66 o                         
  11   6   1        134.79         88.37        45.61 o                         
  12   6   1       2901.78       2992.51       164.88 o                         
  13   6   1          1.32        105.73        49.76 o                         
   1   7   1       2908.22       2775.83        80.48 o                         
   2   7   1       2038.75       2280.56       118.85 o                         
   3   7   1        770.59        718.64        71.44 o                         
   4   7   1         16.25         40.22        21.90 o                         
   5   7   1        381.87        430.94        35.08 o                         
   6   7   1          5.04         32.10        21.31 o                         
   7   7   1       4775.46       4701.70       115.73 o                         
   8   7   1         27.07         29.26        20.50 o                         
   9   7   1        179.39        233.66        30.73 o                         
  10   7   1        558.97        497.24        41.66 o                         
  11   7   1       1141.46       1096.35       102.34 o                         
  12   7   1         76.97        -73.97        73.97 o                         
   0   8   1       2063.00       1957.58        90.81 o                         
   1   8   1        171.15        236.20        33.91 o                         
   2   8   1       1908.39       1926.21       119.14 o                         
   3   8   1         95.94         59.38        39.39 o                         
   4   8   1        656.66        680.48        75.42 o                         
   5   8   1        123.04        132.58        35.99 o                         
   6   8   1       1070.58       1014.99        68.90 o                         
   7   8   1        139.61        164.02        30.10 o                         
   8   8   1       2049.72       1944.24        81.58 o                         
   9   8   1        137.90        124.34        28.76 o                         
  10   8   1        245.25        258.61        43.46 o                         
  11   8   1          6.16         -7.95        47.55 o                         
   1   9   1       1990.19       1928.83       129.66 o                         
   2   9   1         70.69         59.24        53.61 o                         
   3   9   1       1480.01       1486.66       113.86 o                         
   4   9   1          1.26          4.21        45.07 o                         
   5   9   1       4060.82       3938.78       181.16 o                         
   6   9   1        274.71        261.64        42.49 o                         
   7   9   1        880.40        932.75        69.98 o                         
   8   9   1        108.00         93.19        34.54 o                         
   9   9   1         77.87         13.31        42.35 o                         
  10   9   1         45.43         71.70        61.19 o                         
   0  10   1         11.44         14.85        92.63 o                         
   1  10   1         43.46         49.70        55.66 o                         
   2  10   1        217.90        177.65        51.79 o                         
   3  10   1        296.08        373.02        76.61 o                         
   4  10   1        164.53        184.67        56.00 o                         
   5  10   1         10.01        -39.28        45.96 o                         
   6  10   1          3.56         -3.45        41.57 o                         
   7  10   1         32.26         46.84        54.44 o                         
   8  10   1         10.74         84.12        49.41 o                         
   9  10   1        141.17        116.99        48.52 o                         
   1  11   1        145.53        126.73        51.46 o                         
   2  11   1        330.66        482.01       110.20 o                         
   3  11   1         87.04        115.31        71.53 o                         
   4  11   1        271.87        319.47        78.40 o                         
   5  11   1        456.50        386.09        75.07 o                         
   6  11   1        293.35        348.37        71.60 o                         
   7  11   1        345.09        554.59        93.58 o                         
   0  12   1        118.37         15.13        65.84 o                         
   1  12   1         52.69         76.48        52.24 o                         
   2  12   1        178.05        113.76        61.17 o                         
   3  12   1        302.31        270.15        60.13 o                         
   4  12   1        249.33        437.35        87.18 o                         
   1   0   2       3425.16       3199.68        64.14 o                         
   2   0   2      11619.41      10857.27        88.43 o                         
   3   0   2       3176.52       3071.05        41.52 o                         
   4   0   2       1809.87       1847.83        88.49 o                         
   5   0   2      17075.70      16913.57       396.54 o                         
   6   0   2      26009.35      27528.74       386.16 o                         
   7   0   2       1798.31       1988.04       146.60 o                         
   8   0   2        838.25        704.01        98.13 o                         
   9   0   2        355.88        267.41        70.62 o                         
  10   0   2       2612.96       2689.48       202.90 o                         
  11   0   2        200.31        178.10        89.44 o                         
  12   0   2       2240.04       2215.91       207.30 o                         
  13   0   2         70.87         78.03        84.10 o                         
  14   0   2       1595.57       1581.03       190.72 o                         
  15   0   2        115.12        178.72        83.03 o                         
   1   1   2       6279.25       6618.07        77.01 o                         
   2   1   2       9704.50       9786.27        78.65 o                         
   3   1   2        850.52        913.91        27.01 o                         
   4   1   2        474.67        578.29        20.79 o                         
   5   1   2       2097.38       2321.27        34.19 o                         
   6   1   2       1358.65       1327.56        26.43 o                         
   7   1   2         23.57         20.55        48.64 o                         
   8   1   2         84.64         96.06        41.55 o                         
   9   1   2         16.49         19.83        46.49 o                         
  10   1   2       1637.09       1470.95       109.64 o                         
  11   1   2          4.55          6.86        48.23 o                         
  12   1   2       1226.80        960.54        99.68 o                         
  13   1   2        518.55        343.26        67.99 o                         
  14   1   2         16.04         60.32        45.73 o                         
  15   1   2        127.67         72.32        63.11 o                         
   0   2   2      11357.13      10112.02       201.11 o                         
   1   2   2        242.47        271.89        23.30 o                         
   2   2   2       5400.87       5262.25        71.30 o                         
   3   2   2        126.06        160.78        16.83 o                         
   4   2   2        718.90        662.89        27.74 o                         
   5   2   2        831.42        792.23        32.07 o                         
   6   2   2       6230.11       6421.47        80.65 o                         
   7   2   2        937.74        991.93        32.50 o                         
   8   2   2       6093.88       6117.12        66.62 o                         
   9   2   2        496.49        509.52        50.34 o                         
  10   2   2       1472.55       1399.57       107.23 o                         
  11   2   2          3.47         53.53        46.96 o                         
  12   2   2       1889.02       1765.55       131.51 o                         
  13   2   2          0.14         27.41        48.33 o                         
  14   2   2       1707.73       1595.10       146.95 o                         
   1   3   2        196.75        245.52        16.85 o                         
   2   3   2       1702.23       1904.49        49.30 o                         
   3   3   2       2620.55       2681.27        48.05 o                         
   4   3   2        309.57        390.28        23.36 o                         
   5   3   2       3417.54       3219.72        67.13 o                         
   6   3   2       3963.75       4241.05        74.68 o                         
   7   3   2        990.32        908.49        39.31 o                         
   8   3   2         20.52         24.07        14.60 o                         
   9   3   2       2983.41       2911.73        57.54 o                         
  10   3   2         24.95         44.84        12.34 o                         
  11   3   2        334.72        327.64        58.09 o                         
  12   3   2          1.18         65.66        51.34 o                         
  13   3   2       1810.32       1865.68       150.61 o                         
  14   3   2          2.16        112.53        68.26 o                         
   0   4   2        195.75        194.56        27.00 o                         
   1   4   2         35.48         22.75        17.23 o                         
   2   4   2        178.61        166.42        15.62 o                         
   3   4   2         31.80         38.26        20.96 o                         
   4   4   2       1427.68       1592.02        42.77 o                         
   5   4   2        308.80        313.78        24.36 o                         
   6   4   2        933.70       1038.54        43.60 o                         
   7   4   2         69.64        113.19        21.90 o                         
   8   4   2          0.56          7.71        19.44 o                         
   9   4   2          6.04         -5.32        20.32 o                         
  10   4   2         45.58         55.11        16.44 o                         
  11   4   2         38.03         36.60        49.88 o                         
  12   4   2          1.12        -23.58        45.93 o                         
  13   4   2         71.83        234.98       108.25 o                         
  14   4   2        192.50        324.74        80.60 o                         
   1   5   2       8312.46       8310.72       106.65 o                         
   2   5   2        332.99        355.52        20.65 o                         
   3   5   2       2463.91       2293.06        50.94 o                         
   4   5   2       1255.10       1307.70        45.72 o                         
   5   5   2       7789.06       7460.70       100.51 o                         
   6   5   2        671.63        620.24        35.67 o                         
   7   5   2       2547.58       2596.28        77.41 o                         
   8   5   2       2220.82       2207.73        74.00 o                         
   9   5   2        907.60        910.96        49.57 o                         
  10   5   2        288.08        271.81        32.14 o                         
  11   5   2       1449.23       1449.68       110.83 o                         
  12   5   2        119.08        117.86        47.94 o                         
  13   5   2       1192.21       1357.01       124.17 o                         
   0   6   2       1066.07       1128.28        58.46 o                         
   1   6   2        400.65        487.10        48.36 o                         
   2   6   2        500.62        461.59        33.25 o                         
   3   6   2         31.82         65.85        18.26 o                         
   4   6   2       3453.35       3567.01        83.46 o                         
   5   6   2       1289.36       1329.55        55.31 o                         
   6   6   2       3406.28       3272.74        95.90 o                         
   7   6   2         77.26         63.79        27.14 o                         
   8   6   2        559.52        502.96        34.24 o                         
   9   6   2         99.74         75.96        24.63 o                         
  10   6   2        926.53        903.40        53.50 o                         
  11   6   2        226.34        204.74        53.40 o                         
  12   6   2        738.77        583.91        76.20 o                         
  13   6   2          0.97         68.03        69.36 o                         
   1   7   2       6284.36       6255.42       130.42 o                         
   2   7   2         25.86         68.27        44.31 o                         
   3   7   2        995.43        933.68        46.09 o                         
   4   7   2        160.30        206.63        26.15 o                         
   5   7   2        612.56        605.17        41.37 o                         
   6   7   2         74.07         86.06        22.37 o                         
   7   7   2       3250.38       3148.83        95.54 o                         
   8   7   2        996.95        956.51        57.94 o                         
   9   7   2          4.41         42.57        30.49 o                         
  10   7   2        260.99        262.16        35.82 o                         
  11   7   2       1475.64       1697.38       143.12 o                         
  12   7   2         26.50        -17.65        70.24 o                         
   0   8   2       2079.39       1940.07       120.34 o                         
   1   8   2          8.82         -3.55        17.28 o                         
   2   8   2       2150.01       2191.77       127.39 o                         
   3   8   2        973.70       1013.65       101.44 o                         
   4   8   2       2321.16       2463.68       142.04 o                         
   5   8   2        423.74        415.95        34.63 o                         
   6   8   2       1878.04       1822.83        71.78 o                         
   7   8   2         19.16         41.53        24.86 o                         
   8   8   2         37.96         84.05        28.06 o                         
   9   8   2         33.73         51.47        36.92 o                         
  10   8   2        875.21        883.06        71.72 o                         
  11   8   2         53.63         17.46        51.64 o                         
   1   9   2          9.57        -35.93        35.93 o                         
   2   9   2         35.19         24.78        62.18 o                         
   3   9   2       1330.28       1254.28       105.02 o                         
   4   9   2        104.46        172.18        54.86 o                         
   5   9   2         88.42        145.45        51.38 o                         
   6   9   2          0.29          9.30        28.83 o                         
   7   9   2        322.46        262.49        45.02 o                         
   8   9   2          6.51         78.40        36.97 o                         
   9   9   2        154.85         96.43        34.65 o                         
  10   9   2          9.30         20.33        36.30 o                         
   0  10   2       1113.10       1362.94       204.99 o                         
   1  10   2        141.19         98.27        52.93 o                         
   2  10   2        535.71        418.82       125.26 o                         
   3  10   2        911.51        935.23       106.93 o                         
   4  10   2        237.03        326.08        70.78 o                         
   5  10   2          3.99         42.02        66.04 o                         
   6  10   2        995.52       1169.09       109.54 o                         
   7  10   2        384.43        326.48        64.08 o                         
   8  10   2        793.06        858.59        94.11 o                         
   9  10   2        520.78        618.02        86.03 o                         
   1  11   2         16.86         -6.63        52.52 o                         
   2  11   2         28.49         -7.78        56.00 o                         
   3  11   2         48.15         55.38        58.07 o                         
   4  11   2        146.33        111.50        58.06 o                         
   5  11   2          7.11        -34.58        54.84 o                         
   6  11   2         58.40         80.02        61.42 o                         
   7  11   2        333.66        403.93        82.15 o                         
   0  12   2       2264.30       2097.77       226.40 o                         
   1  12   2        275.98        454.93        87.17 o                         
   2  12   2        337.23        244.23        84.64 o                         
   3  12   2         95.43         81.93        65.44 o                         
   4  12   2         10.61        -19.52        50.95 o                         
   1   1   3      39059.88      39607.44       293.29 o                         
   2   1   3         96.68        175.76        21.21 o                         
   3   1   3      13264.61      13649.58        99.60 o                         
   4   1   3       1006.84       1053.24        27.36 o                         
   5   1   3      23070.63      23004.47       116.58 o                         
   6   1   3        726.78        847.06        23.04 o                         
   7   1   3       2730.79       2539.63        35.80 o                         
   8   1   3        255.19        294.96        53.92 o                         
   9   1   3       5436.98       5362.33       186.70 o                         
  10   1   3        173.64        138.92        48.74 o                         
  11   1   3       1597.20       1547.39       145.12 o                         
  12   1   3        570.34        386.69        78.48 o                         
  13   1   3       1020.25        997.07       102.04 o                         
  14   1   3         16.13         40.38        55.52 o                         
  15   1   3        469.60        619.51       107.60 o                         
   0   2   3       4439.41       4462.78       132.48 o                         
   1   2   3       5149.90       5460.92        82.73 o                         
   2   2   3       5985.35       6034.32        79.57 o                         
   3   2   3        123.78        111.67        19.81 o                         
   4   2   3       1322.90       1208.99        35.68 o                         
   5   2   3        392.81        395.70        23.44 o                         
   6   2   3       2980.60       2872.06        57.90 o                         
   7   2   3         35.96         64.21        12.04 o                         
   8   2   3       1384.60       1279.12        33.56 o                         
   9   2   3        496.38        496.01        22.49 o                         
  10   2   3          5.80         -2.01        52.54 o                         
  11   2   3          0.13         12.08        41.95 o                         
  12   2   3       1251.14       1034.40       100.77 o                         
  13   2   3        167.17        146.31        64.65 o                         
  14   2   3        131.40         89.94        59.55 o                         
   1   3   3       9677.76       9769.95       139.89 o                         
   2   3   3        918.83        865.70        34.54 o                         
   3   3   3        291.93        327.95        26.56 o                         
   4   3   3        592.46        603.99        27.46 o                         
   5   3   3       7978.00       8521.86       102.37 o                         
   6   3   3        566.66        659.06        35.48 o                         
   7   3   3       2159.69       2130.35        62.95 o                         
   8   3   3        740.82        766.95        37.98 o                         
   9   3   3        433.48        449.69        23.27 o                         
  10   3   3       2288.91       2297.69        52.56 o                         
  11   3   3        787.79        874.83       109.26 o                         
  12   3   3        401.91        408.65        74.65 o                         
  13   3   3        277.13        302.28        85.52 o                         
  14   3   3         32.73        266.35        77.55 o                         
   0   4   3       5340.14       4768.52       183.27 o                         
   1   4   3       8021.18       8179.40       105.58 o                         
   2   4   3       3844.40       3762.56        69.90 o                         
   3   4   3       1570.95       1665.24        46.35 o                         
   4   4   3       2343.76       2320.03        58.52 o                         
   5   4   3        119.34        170.42        21.46 o                         
   6   4   3       7062.01       6750.13       106.30 o                         
   7   4   3        600.33        615.77        37.35 o                         
   8   4   3       6613.56       6768.73       118.45 o                         
   9   4   3          0.10         15.92        15.86 o                         
  10   4   3        197.74        206.09        22.72 o                         
  11   4   3       1717.22       1593.56       132.02 o                         
  12   4   3       1744.85       1756.52       133.91 o                         
  13   4   3          0.82          7.93        51.59 o                         
  14   4   3       1141.56       1400.67       132.33 o                         
   1   5   3        970.59        975.07        37.72 o                         
   2   5   3         24.80         24.88        11.90 o                         
   3   5   3          0.50         18.89        15.58 o                         
   4   5   3       2462.54       2514.66        66.00 o                         
   5   5   3          3.40         28.50        20.94 o                         
   6   5   3        337.84        394.36        33.55 o                         
   7   5   3        919.08        880.08        45.90 o                         
   8   5   3       1060.35        991.85        50.56 o                         
   9   5   3       2864.02       2835.88        84.73 o                         
  10   5   3        216.43        265.03        31.14 o                         
  11   5   3        452.08        427.30        57.38 o                         
  12   5   3         37.51         78.35        45.28 o                         
  13   5   3          3.82         28.45        98.83 o                         
   0   6   3       7345.23       7318.68       240.80 o                         
   1   6   3        608.94        573.16        37.30 o                         
   2   6   3       9812.18       9788.86        96.85 o                         
   3   6   3         77.73        101.71        15.87 o                         
   4   6   3         87.96         55.55        18.86 o                         
   5   6   3         20.79         45.56        17.63 o                         
   6   6   3       2756.70       2769.50        82.68 o                         
   7   6   3        190.30        169.72        29.89 o                         
   8   6   3       3181.38       3114.65        99.95 o                         
   9   6   3        835.81        825.61        54.85 o                         
  10   6   3        313.61        320.04        37.45 o                         
  11   6   3        240.07        157.00        94.34 o                         
  12   6   3       1070.04       1250.82       157.05 o                         
  13   6   3          7.09          5.56        53.79 o                         
   1   7   3       4638.33       4581.46       106.93 o                         
   2   7   3          6.07         43.83        29.70 o                         
   3   7   3       1458.96       1437.98        58.07 o                         
   4   7   3        421.28        435.32        33.25 o                         
   5   7   3       1375.86       1241.11        56.05 o                         
   6   7   3        266.16        225.51        31.26 o                         
   7   7   3       2161.73       2013.65        76.85 o                         
   8   7   3        271.77        230.25        34.98 o                         
   9   7   3        124.45        156.65        34.63 o                         
  10   7   3        507.95        524.48        49.16 o                         
  11   7   3        689.61        680.20        95.66 o                         
  12   7   3         99.84        115.22        51.57 o                         
   0   8   3        808.55        673.46        74.40 o                         
   1   8   3          3.50         22.77        22.41 o                         
   2   8   3        667.30        594.90        50.83 o                         
   3   8   3       1270.38       1447.94       106.66 o                         
   4   8   3          1.72          8.60        31.29 o                         
   5   8   3         97.93         82.00        22.83 o                         
   6   8   3        178.66        175.26        30.10 o                         
   7   8   3          5.01         33.11        25.44 o                         
   8   8   3        993.09        916.46        57.40 o                         
   9   8   3        630.34        566.12        47.98 o                         
  10   8   3         78.46        136.22        40.33 o                         
  11   8   3         23.42         86.92        54.45 o                         
   1   9   3       3388.93       3498.57       170.12 o                         
   2   9   3         74.07        144.16        50.55 o                         
   3   9   3       2142.89       2062.69       132.51 o                         
   4   9   3        378.48        513.82        72.50 o                         
   5   9   3        572.70        551.40        73.05 o                         
   6   9   3        890.20        863.71        76.95 o                         
   7   9   3       2416.90       2380.58       110.87 o                         
   8   9   3         56.22         57.39        31.15 o                         
   9   9   3        182.22        232.48        52.46 o                         
  10   9   3        195.61        193.62        58.06 o                         
   0  10   3         24.91         13.61        75.99 o                         
   1  10   3        263.37        160.24        71.61 o                         
   2  10   3       1175.26       1210.95       114.11 o                         
   3  10   3        122.31        116.15        49.87 o                         
   4  10   3          1.55         29.97        62.39 o                         
   5  10   3        578.15        467.81        73.35 o                         
   6  10   3         19.70          0.49        50.61 o                         
   7  10   3        391.35        228.93        58.62 o                         
   8  10   3         21.29         22.58        47.21 o                         
   1  11   3        578.87        740.77        97.59 o                         
   2  11   3        204.02        201.88        62.97 o                         
   3  11   3        123.18         87.05        51.71 o                         
   4  11   3         24.26         95.85        75.55 o                         
   5  11   3        397.80        295.35        64.68 o                         
   6  11   3        113.83         49.72        62.34 o                         
   7  11   3        882.64        780.03        95.28 o                         
   0  12   3        860.79       1143.64       170.63 o                         
   1  12   3          4.08         52.46        50.06 o                         
   2  12   3       1024.86        821.90       103.55 o                         
   3  12   3         30.71         53.70        61.96 o                         
   0   0   4      21423.81      19997.28       277.87 o                         
   1   0   4      16418.82      15395.76       272.32 o                         
   2   0   4       6463.30       5841.39       140.70 o                         
   3   0   4       6156.36       6171.30        90.06 o                         
   4   0   4      11385.54      10486.22       111.80 o                         
   5   0   4       1094.36       1246.71        42.83 o                         
   6   0   4       9486.28      10022.91       130.78 o                         
   7   0   4        313.20        255.01        33.60 o                         
   8   0   4        805.83        540.76        96.52 o                         
   9   0   4          4.10         54.46        71.74 o                         
  10   0   4        491.56        491.36        97.64 o                         
  11   0   4       3569.74       3710.32       253.57 o                         
  12   0   4       6777.26       6647.52       348.87 o                         
  13   0   4          1.53        160.42       103.92 o                         
  14   0   4       2466.60       2084.70       222.80 o                         
  15   0   4          6.08        -38.73       187.35 o                         
   1   1   4        382.51        501.81        21.41 o                         
   2   1   4      27461.85      28282.85       204.46 o                         
   3   1   4      17214.48      17482.36       140.94 o                         
   4   1   4        296.29        264.57        17.99 o                         
   5   1   4       5156.99       5245.83        64.13 o                         
   6   1   4         17.15         32.33        10.25 o                         
   7   1   4        599.50        644.12        22.23 o                         
   8   1   4         47.53         38.93        12.35 o                         
   9   1   4        452.08        503.51        66.63 o                         
  10   1   4        291.72        283.65        59.81 o                         
  11   1   4        157.10        194.01        52.31 o                         
  12   1   4        187.89        104.61        56.99 o                         
  13   1   4        370.60        124.36        75.58 o                         
  14   1   4          8.30        124.06        76.80 o                         
  15   1   4         53.92         -0.09       143.22 o                         
   0   2   4      37371.79      39288.16       398.76 o                         
   1   2   4      39800.04      40080.03       232.81 o                         
   2   2   4      30630.39      30367.83       207.40 o                         
   3   2   4       2744.53       2766.79        60.84 o                         
   4   2   4        869.94        971.51        41.26 o                         
   5   2   4        430.89        482.01        26.47 o                         
   6   2   4      16745.43      16809.75       140.22 o                         
   7   2   4       7781.00       8334.10        92.14 o                         
   8   2   4       4515.48       4432.46        70.40 o                         
   9   2   4         38.83         46.40        12.79 o                         
  10   2   4        820.76        815.12        57.08 o                         
  11   2   4       1135.30       1089.80        98.82 o                         
  12   2   4        408.91        457.56        77.68 o                         
  13   2   4        101.81        111.92        72.30 o                         
  14   2   4        604.64        604.61        92.33 o                         
   1   3   4         24.30         61.01        23.88 o                         
   2   3   4         80.67         59.17        18.37 o                         
   3   3   4       2501.09       2291.81        61.33 o                         
   4   3   4        205.88        271.43        26.48 o                         
   5   3   4       7708.82       7482.20       108.19 o                         
   6   3   4       1991.85       1941.39        57.48 o                         
   7   3   4        869.46        850.34        44.23 o                         
   8   3   4        994.70       1001.24        37.76 o                         
   9   3   4       1766.41       1742.65        48.30 o                         
  10   3   4        235.64        244.68        24.05 o                         
  11   3   4        504.87        419.84        64.73 o                         
  12   3   4         72.48        104.55        57.57 o                         
  13   3   4       2470.31       2490.74       166.25 o                         
  14   3   4          2.37          5.63        82.64 o                         
   0   4   4        629.53        786.92        82.22 o                         
   1   4   4         85.25         64.30        27.13 o                         
   2   4   4       1397.26       1611.15        48.98 o                         
   3   4   4         28.55         55.28        20.43 o                         
   4   4   4       1352.56       1613.98        54.04 o                         
   5   4   4         79.24         88.73        20.10 o                         
   6   4   4          4.52         37.80        26.49 o                         
   7   4   4          1.15         14.31        20.50 o                         
   8   4   4        654.92        715.32        40.64 o                         
   9   4   4          2.88         24.79        17.02 o                         
  10   4   4        109.37         94.04        21.48 o                         
  11   4   4        213.23        142.98        53.87 o                         
  12   4   4         91.07         79.97       142.52 o                         
  13   4   4        203.99         59.81        55.88 o                         
  14   4   4         33.70         64.01       107.81 o                         
   1   5   4       4170.03       4011.48        82.77 o                         
   2   5   4        100.94        116.84        18.40 o                         
   3   5   4        729.34        661.64        35.80 o                         
   4   5   4        212.42        234.04        25.74 o                         
   5   5   4       2529.49       2447.63        75.69 o                         
   6   5   4       1635.35       1716.41        69.04 o                         
   7   5   4       9337.82       9094.55       155.91 o                         
   8   5   4        169.01        178.08        29.63 o                         
   9   5   4        661.40        750.75        51.83 o                         
  10   5   4         68.69         79.49        22.63 o                         
  11   5   4       2777.25       2500.75       207.42 o                         
  12   5   4         52.72         73.70        76.57 o                         
  13   5   4       2241.59       2162.77       330.80 o                         
   0   6   4        836.39        703.03        82.14 o                         
   1   6   4        895.91       1046.01        33.88 o                         
   2   6   4        203.91        261.92        20.65 o                         
   3   6   4       1744.02       1840.22        53.73 o                         
   4   6   4        425.72        382.07        27.83 o                         
   5   6   4         15.18         11.64        17.46 o                         
   6   6   4        469.75        434.13        48.93 o                         
   7   6   4         64.79        156.95        34.02 o                         
   8   6   4        132.32        176.43        30.44 o                         
   9   6   4         46.04         61.92        28.57 o                         
  10   6   4        271.01        266.70        35.44 o                         
  11   6   4        140.80        125.89        51.97 o                         
  12   6   4        240.88        221.33        66.46 o                         
  13   6   4          1.07        -26.37        51.48 o                         
   1   7   4        826.94        826.18        49.77 o                         
   2   7   4        213.31        224.89        20.67 o                         
   3   7   4       1618.75       1601.03        47.56 o                         
   4   7   4         98.73        141.96        24.86 o                         
   5   7   4       1116.23       1067.03        45.11 o                         
   6   7   4          5.43         43.26        21.05 o                         
   7   7   4        632.56        651.56        50.86 o                         
   8   7   4          1.50          2.97        25.98 o                         
   9   7   4          5.16         29.88        28.47 o                         
  10   7   4        793.53        727.51        56.98 o                         
  11   7   4       1091.49       1159.34       147.27 o                         
  12   7   4        154.56        103.77        99.37 o                         
   0   8   4       1017.02        911.82       177.48 o                         
   1   8   4        102.15         96.09        45.04 o                         
   2   8   4       2880.54       2748.12        96.56 o                         
   3   8   4        642.28        682.25        40.69 o                         
   4   8   4       3058.54       3057.41        85.60 o                         
   5   8   4        162.18        167.82        27.33 o                         
   6   8   4       2165.07       2249.64        80.97 o                         
   7   8   4         42.13         52.34        23.27 o                         
   8   8   4        149.33        138.62        35.18 o                         
   9   8   4          0.10         65.09        30.82 o                         
  10   8   4        757.84        827.94        69.42 o                         
  11   8   4         91.61        113.53        65.06 o                         
   1   9   4        327.45        261.42        67.92 o                         
   2   9   4        433.96        542.59        75.65 o                         
   3   9   4        313.15        237.82        59.79 o                         
   4   9   4         70.87        152.55        51.79 o                         
   5   9   4          1.81         -8.27        51.53 o                         
   6   9   4         62.83         47.60        47.71 o                         
   7   9   4        155.29         50.58        40.80 o                         
   8   9   4          3.00          4.55        34.68 o                         
   9   9   4         98.36        152.57        47.57 o                         
  10   9   4         94.95         75.66        54.22 o                         
   0  10   4        975.08       1128.56       158.82 o                         
   1  10   4        387.33        366.91        78.17 o                         
   2  10   4        137.28         82.83        45.31 o                         
   3  10   4         90.48        129.36        57.88 o                         
   4  10   4        801.95        798.52        98.88 o                         
   5  10   4          4.83          6.20        53.50 o                         
   6  10   4        781.40        830.86        94.59 o                         
   7  10   4        554.02        565.67       107.62 o                         
   8  10   4        522.06        510.18        87.09 o                         
   1  11   4        233.23        346.61        78.37 o                         
   2  11   4       1342.52       1215.28       117.88 o                         
   3  11   4        762.87        944.31       107.88 o                         
   4  11   4          1.39        -34.47        49.04 o                         
   5  11   4        718.93        593.12        84.46 o                         
   6  11   4        116.63        114.17        68.26 o                         
   0  12   4       2030.20       1754.87       212.71 o                         
   1  12   4         17.36         98.49        51.90 o                         
   2  12   4         70.38         78.90        70.22 o                         
   3  12   4        295.40        376.46        96.72 o                         
   1   1   5         46.34         49.08        12.35 o                         
   2   1   5       5283.38       5551.88       106.12 o                         
   3   1   5        666.78        697.81        28.30 o                         
   4   1   5         35.59         35.62        13.76 o                         
   5   1   5       6778.94       6607.64        82.86 o                         
   6   1   5        455.72        520.87        24.93 o                         
   7   1   5       1293.02       1148.87        35.51 o                         
   8   1   5        387.38        417.65        19.29 o                         
   9   1   5       3524.06       3597.23        96.42 o                         
  10   1   5        108.09         85.31        48.09 o                         
  11   1   5       2278.56       2446.80       145.29 o                         
  12   1   5        428.92        483.09        81.17 o                         
  13   1   5       2924.97       2612.75       234.36 o                         
  14   1   5        220.58        190.71        97.10 o                         
   0   2   5     160217.70     159288.80       839.06 o                         
   1   2   5      31739.70      32234.08       197.78 o                         
   2   2   5         49.86        129.57        24.08 o                         
   3   2   5       9354.58       9123.86       112.57 o                         
   4   2   5        384.03        300.91        22.97 o                         
   5   2   5       1300.87       1241.72        41.08 o                         
   6   2   5       2128.91       2102.46        52.58 o                         
   7   2   5         86.43        141.33        20.42 o                         
   8   2   5       2417.24       2470.24        52.66 o                         
   9   2   5        185.78        181.80        29.22 o                         
  10   2   5       2581.44       2595.26        41.13 o                         
  11   2   5        298.39        277.17        68.06 o                         
  12   2   5          4.80        -21.54        56.89 o                         
  13   2   5         17.79         11.50        76.68 o                         
  14   2   5        101.86         82.88       183.01 o                         
   1   3   5       1290.12       1240.47        57.64 o                         
   2   3   5          3.75         44.07        25.67 o                         
   3   3   5        654.55        699.12        38.20 o                         
   4   3   5        406.71        387.56        31.40 o                         
   5   3   5          8.28         51.68        20.36 o                         
   6   3   5        338.78        372.92        32.26 o                         
   7   3   5       5763.59       5848.53        97.49 o                         
   8   3   5        843.26        837.64        51.48 o                         
   9   3   5        120.06        102.88        17.13 o                         
  10   3   5       1142.13       1102.94        43.62 o                         
  11   3   5        888.68        859.59       126.13 o                         
  12   3   5        406.43        302.89       159.20 o                         
  13   3   5        529.31        517.56       121.27 o                         
  14   3   5        124.38        214.18        91.14 o                         
   0   4   5       4982.37       4929.80       286.11 o                         
   1   4   5         60.89         48.34        27.35 o                         
   2   4   5       2258.86       2143.92        80.89 o                         
   3   4   5        245.27        362.50        30.23 o                         
   4   4   5        424.88        353.95        30.57 o                         
   5   4   5       2826.30       3146.87        73.29 o                         
   6   4   5       7994.10       8046.75       136.37 o                         
   7   4   5         75.08        118.94        22.28 o                         
   8   4   5       3128.32       2969.45       100.18 o                         
   9   4   5        416.57        437.37        32.16 o                         
  10   4   5        942.63       1005.05        53.57 o                         
  11   4   5       5312.21       5022.50       291.15 o                         
  12   4   5       3883.59       4537.51       523.98 o                         
  13   4   5        119.36        109.34       122.63 o                         
  14   4   5       1987.84       2048.19       217.42 o                         
   1   5   5         23.89         42.56        31.41 o                         
   2   5   5       1609.85       1810.13        57.16 o                         
   3   5   5       1427.18       1494.78        65.31 o                         
   4   5   5        387.17        419.87        33.40 o                         
   5   5   5        483.03        553.99        39.49 o                         
   6   5   5        130.22         88.58        45.80 o                         
   7   5   5        189.79        254.92        36.57 o                         
   8   5   5        863.75        786.03        50.39 o                         
   9   5   5         53.33         51.84        21.78 o                         
  10   5   5          7.36         43.71        22.85 o                         
  11   5   5        197.57        152.88        72.91 o                         
  12   5   5        117.42        235.99        86.51 o                         
  13   5   5        119.24         38.50       173.35 o                         
   0   6   5       5910.54       5773.09       229.25 o                         
   1   6   5        651.59        666.47        38.39 o                         
   2   6   5       5457.67       5267.98       112.84 o                         
   3   6   5          0.00         17.71        16.86 o                         
   4   6   5       3347.95       3312.53        84.65 o                         
   5   6   5          1.90         50.86        22.04 o                         
   6   6   5       4234.04       4157.10       111.12 o                         
   7   6   5        892.75       1000.04        58.69 o                         
   8   6   5       2188.55       2110.54        84.74 o                         
   9   6   5         84.51        154.65        47.84 o                         
  10   6   5        676.71        678.87        51.08 o                         
  11   6   5        324.62        325.27       117.78 o                         
  12   6   5        419.31        587.99        97.41 o                         
  13   6   5          1.78        -49.66        56.17 o                         
   1   7   5       1824.76       1881.71        76.32 o                         
   2   7   5        275.76        255.73        21.62 o                         
   3   7   5       2291.83       2057.04        57.45 o                         
   4   7   5        199.70        190.20        23.36 o                         
   5   7   5       1463.43       1429.16        52.20 o                         
   6   7   5        458.49        466.68        49.64 o                         
   7   7   5       1189.12       1156.89        65.47 o                         
   8   7   5         28.89        100.85        31.45 o                         
   9   7   5         32.25         67.58        35.82 o                         
  10   7   5         31.55        121.23        31.82 o                         
  11   7   5        510.20        546.51        89.32 o                         
  12   7   5          0.04         53.36        53.72 o                         
   0   8   5          6.66        -57.81        61.59 o                         
   1   8   5        257.68        286.69        61.93 o                         
   2   8   5        627.91        618.98        26.28 o                         
   3   8   5        896.05        879.01        48.34 o                         
   4   8   5        266.47        275.98        51.90 o                         
   5   8   5        374.40        413.31        38.98 o                         
   6   8   5        128.32        153.54        36.71 o                         
   7   8   5        434.14        499.59        44.37 o                         
   8   8   5        112.67        111.66        28.81 o                         
   9   8   5        383.83        429.71        44.06 o                         
  10   8   5         52.95         61.61        36.92 o                         
  11   8   5         85.22         95.44        79.26 o                         
   1   9   5       2221.84       2231.87       140.51 o                         
   2   9   5        119.87         70.51        49.54 o                         
   3   9   5         11.19          8.92        46.71 o                         
   4   9   5        641.24        717.91        85.53 o                         
   5   9   5        167.35        128.11        45.19 o                         
   6   9   5          2.20          3.70        39.94 o                         
   7   9   5       3265.75       3386.55       152.15 o                         
   8   9   5         17.77         67.25        39.04 o                         
   9   9   5       1426.19       1482.67       102.55 o                         
  10   9   5        311.60        325.61        72.17 o                         
   0  10   5        288.56        277.66       142.57 o                         
   1  10   5         76.33         87.66        58.02 o                         
   2  10   5         12.77         68.25        63.82 o                         
   3  10   5        496.50        407.35        70.12 o                         
   4  10   5          4.71        -45.82        84.91 o                         
   5  10   5         40.39         93.71        50.97 o                         
   6  10   5         81.70        -45.75        45.75 o                         
   7  10   5         38.64         46.34        44.54 o                         
   8  10   5         21.24        -10.36        46.40 o                         
   1  11   5       1243.87       1156.11       122.08 o                         
   2  11   5        229.40        263.54        66.09 o                         
   3  11   5        104.19        289.90        69.92 o                         
   4  11   5         11.48         27.68        75.71 o                         
   5  11   5       1476.85       1527.56       133.29 o                         
   6  11   5         32.85        120.26        82.85 o                         
   0  12   5         96.61         -2.61        63.71 o                         
   1  12   5         19.87         93.22        56.00 o                         
   2  12   5        415.06        403.86        84.36 o                         
   3  12   5        277.72        213.39        67.15 o                         
   0   0   6        160.93        204.20        40.88 o                         
   1   0   6       2715.02       2793.77        62.85 o                         
   2   0   6         83.92         72.75        21.80 o                         
   3   0   6         43.05         34.65        19.28 o                         
   4   0   6       3322.25       3184.43        75.11 o                         
   5   0   6       2452.86       2671.81        69.88 o                         
   6   0   6       8877.02       8844.64       114.88 o                         
   7   0   6       1122.40       1257.45        62.11 o                         
   8   0   6       1424.96       1414.50        61.66 o                         
   9   0   6        327.25        324.09        26.39 o                         
  10   0   6        763.47        848.16       182.76 o                         
  11   0   6       1284.50       1114.31       216.00 o                         
  12   0   6       5769.52       5735.71       458.95 o                         
  13   0   6          0.01        309.92       137.30 o                         
  14   0   6       2695.38       2892.31       367.38 o                         
   1   1   6      13391.36      13606.10        99.56 o                         
   2   1   6       2318.95       2341.50        45.10 o                         
   3   1   6         56.05         73.55        16.18 o                         
   4   1   6       1447.69       1430.02        42.52 o                         
   5   1   6       1427.29       1595.70        44.73 o                         
   6   1   6       1081.98       1166.44        41.30 o                         
   7   1   6       4016.43       3898.38        70.53 o                         
   8   1   6        195.71        222.63        17.83 o                         
   9   1   6       1527.26       1666.74        41.11 o                         
  10   1   6        425.98        449.83        83.40 o                         
  11   1   6         66.82         46.82       169.02 o                         
  12   1   6        777.02        873.23       146.35 o                         
  13   1   6        339.36        313.20        82.92 o                         
  14   1   6         50.96        317.23       122.22 o                         
   0   2   6     129519.01     130701.81       803.16 o                         
   1   2   6      36268.42      36599.29       225.11 o                         
   2   2   6       2467.46       2286.42        56.31 o                         
   3   2   6         88.16         90.46        22.36 o                         
   4   2   6       3546.94       3658.92        61.36 o                         
   5   2   6       1873.74       1939.68        52.86 o                         
   6   2   6       5412.80       5413.44        95.39 o                         
   7   2   6        657.59        709.48        32.67 o                         
   8   2   6       2867.96       2689.53        61.42 o                         
   9   2   6         14.04         13.43         9.96 o                         
  10   2   6        774.61        745.58        29.85 o                         
  11   2   6          8.70         91.28        73.39 o                         
  12   2   6         38.27         68.04        70.06 o                         
  13   2   6        191.87        150.31       112.84 o                         
  14   2   6        308.11        423.92       123.30 o                         
   1   3   6      38253.98      39705.42       328.58 o                         
   2   3   6       3263.53       3337.79        85.99 o                         
   3   3   6      13760.88      14066.17       156.24 o                         
   4   3   6        906.60       1043.73        51.36 o                         
   5   3   6       3786.93       3610.77        85.54 o                         
   6   3   6        368.79        388.09        28.74 o                         
   7   3   6       3754.92       3685.41        75.10 o                         
   8   3   6         39.04         51.82        14.55 o                         
   9   3   6       5019.93       5015.03        91.65 o                         
  10   3   6        655.19        688.35        42.34 o                         
  11   3   6        725.75        801.58       129.21 o                         
  12   3   6        431.51        384.68        89.49 o                         
  13   3   6        490.89        566.60       114.80 o                         
  14   3   6         21.59         32.24        78.81 o                         
   0   4   6        670.17        735.68        99.85 o                         
   1   4   6       2274.50       2243.06        84.46 o                         
   2   4   6       1946.49       2126.00        82.48 o                         
   3   4   6       3548.07       3569.51        84.76 o                         
   4   4   6       1865.87       2238.86        70.65 o                         
   5   4   6        500.36        482.26        36.58 o                         
   6   4   6        139.60        167.05        26.14 o                         
   7   4   6          4.80         47.06        21.28 o                         
   8   4   6        919.02        889.62        42.41 o                         
   9   4   6        556.96        546.31        33.06 o                         
  10   4   6         28.37         64.44        26.32 o                         
  11   4   6         70.26         22.00        58.22 o                         
  12   4   6          1.27        182.27        80.72 o                         
  13   4   6        528.15        407.17       108.43 o                         
  14   4   6         90.70        139.23        81.28 o                         
   1   5   6       6602.74       7128.42       203.09 o                         
   2   5   6       2221.14       2443.90        79.55 o                         
   3   5   6       3252.05       2989.57        94.36 o                         
   4   5   6        131.40        162.87        36.17 o                         
   5   5   6       2035.17       1960.45        70.55 o                         
   6   5   6        543.69        525.75        48.84 o                         
   7   5   6       6994.70       6797.88       168.30 o                         
   8   5   6         41.17         59.67        26.93 o                         
   9   5   6       1468.86       1366.35        66.55 o                         
  10   5   6        146.93        173.84        44.53 o                         
  11   5   6       2466.30       2340.21       178.25 o                         
  12   5   6         57.71        218.92        70.05 o                         
  13   5   6       1468.25       1797.06       264.42 o                         
   0   6   6       2446.10       2459.62       157.71 o                         
   1   6   6         27.79        109.26        40.41 o                         
   2   6   6       1288.07       1297.23        65.92 o                         
   3   6   6         33.59         62.25        26.20 o                         
   4   6   6         66.53        111.31        24.32 o                         
   5   6   6         58.60         43.56        20.65 o                         
   6   6   6        136.57        183.49        37.39 o                         
   7   6   6         79.43         69.12        29.17 o                         
   8   6   6         94.18        123.89        29.83 o                         
   9   6   6          0.44         20.89        25.50 o                         
  10   6   6         33.15        111.37        29.18 o                         
  11   6   6         53.64        161.28        63.11 o                         
  12   6   6         70.05        142.76        99.79 o                         
  13   6   6          0.52         48.83        53.22 o                         
   1   7   6       2038.56       1998.27        70.24 o                         
   2   7   6       1386.14       1369.54        72.50 o                         
   3   7   6        919.26        902.80        39.83 o                         
   4   7   6        192.23        193.08        23.48 o                         
   5   7   6       3568.72       3429.51       103.90 o                         
   6   7   6        188.02        175.12        32.99 o                         
   7   7   6       2452.24       2471.94        94.57 o                         
   8   7   6         65.31         69.01        32.54 o                         
   9   7   6        530.11        518.08        50.83 o                         
  10   7   6        119.20        204.46        41.21 o                         
  11   7   6        260.76        217.60        83.71 o                         
  12   7   6         69.59        140.94        65.63 o                         
   0   8   6        787.72        815.15       165.65 o                         
   1   8   6         99.94        121.66        13.90 o                         
   2   8   6       4734.30       4629.52        77.04 o                         
   3   8   6        152.57        118.39        17.82 o                         
   4   8   6       1436.83       1383.47        54.18 o                         
   5   8   6          1.88        -13.24        21.58 o                         
   6   8   6       1469.14       1546.68        68.59 o                         
   7   8   6          1.94        -14.42        21.78 o                         
   8   8   6       2531.63       2696.38        97.34 o                         
   9   8   6          5.73         36.31        29.11 o                         
  10   8   6        349.91        382.79        56.63 o                         
  11   8   6        328.42        496.01       111.82 o                         
   1   9   6        102.48        192.45        54.77 o                         
   2   9   6          5.02        103.06        50.60 o                         
   3   9   6          4.93         -7.63        59.76 o                         
   4   9   6        443.52        352.01        78.22 o                         
   5   9   6        640.22        733.51        86.57 o                         
   6   9   6        392.39        369.57        66.46 o                         
   7   9   6        615.37        580.79        72.01 o                         
   8   9   6       1085.67       1081.08        91.77 o                         
   9   9   6         63.60        109.35        45.70 o                         
  10   9   6         54.94         40.55        51.79 o                         
   0  10   6       1583.04       1737.77       189.67 o                         
   1  10   6        982.78       1107.69       107.71 o                         
   2  10   6       1620.19       1860.89       138.16 o                         
   3  10   6         71.65         38.55        52.02 o                         
   4  10   6        326.57        352.00        74.83 o                         
   5  10   6        517.99        480.02        76.58 o                         
   6  10   6       1326.88       1315.46       118.15 o                         
   7  10   6         26.63         -1.41        44.05 o                         
   8  10   6       1245.42       1270.94       117.07 o                         
   1  11   6        387.65        480.75        82.10 o                         
   2  11   6        443.07        339.19        64.11 o                         
   3  11   6        683.22        707.67        97.51 o                         
   4  11   6        110.18        144.67        63.18 o                         
   5  11   6       1093.93       1355.25       126.36 o                         
   6  11   6          0.11         10.55        58.53 o                         
   0  12   6        298.46        204.60        78.91 o                         
   1  12   6          0.62         26.72        56.43 o                         
   2  12   6        704.41        577.77        89.95 o                         
   3  12   6         86.88         80.00        60.42 o                         
   1   1   7       3730.77       3779.29        58.26 o                         
   2   1   7        103.54        133.70        15.10 o                         
   3   1   7       5218.94       5239.00        73.72 o                         
   4   1   7          4.00         18.89        13.61 o                         
   5   1   7       6945.10       6980.38        97.44 o                         
   6   1   7       3261.80       3448.47        74.31 o                         
   7   1   7       3724.10       3255.06        71.44 o                         
   8   1   7        202.96        194.12        18.25 o                         
   9   1   7       1391.35       1261.75        41.47 o                         
  10   1   7         90.83        112.55        36.60 o                         
  11   1   7        684.96        783.05       199.22 o                         
  12   1   7        393.05        617.06       124.23 o                         
  13   1   7       2636.30       2802.88       248.30 o                         
  14   1   7        167.82        314.25       100.30 o                         
   0   2   7      41591.18      42160.77       298.49 o                         
   1   2   7       3847.60       4137.37        75.94 o                         
   2   2   7       1183.79       1094.91        35.70 o                         
   3   2   7       1550.72       1470.20        48.26 o                         
   4   2   7       1112.95       1268.79        43.50 o                         
   5   2   7       1456.29       1547.44        48.00 o                         
   6   2   7       9231.15       9589.36       134.66 o                         
   7   2   7       1325.36       1351.54        50.52 o                         
   8   2   7       2423.55       2316.26        60.51 o                         
   9   2   7        378.26        353.36        24.59 o                         
  10   2   7       1226.13       1242.90        48.72 o                         
  11   2   7        154.28        182.78        77.39 o                         
  12   2   7        538.66        632.57       133.56 o                         
  13   2   7         25.47         46.89        63.49 o                         
  14   2   7        440.01        699.86       148.84 o                         
   1   3   7       8361.75       8371.45       150.72 o                         
   2   3   7      13744.31      14017.73       169.92 o                         
   3   3   7       6509.29       6056.11       119.83 o                         
   4   3   7       1441.96       1535.12        57.69 o                         
   5   3   7        816.79        741.22        37.29 o                         
   6   3   7         22.82         29.04        16.51 o                         
   7   3   7       1145.59       1102.18        44.85 o                         
   8   3   7         60.35         64.20        14.00 o                         
   9   3   7         29.20         71.99        15.68 o                         
  10   3   7          6.19         35.32        25.77 o                         
  11   3   7        649.95        849.08       131.22 o                         
  12   3   7          1.41         70.92        68.43 o                         
  13   3   7        400.65         78.33        99.66 o                         
  14   3   7          2.95          1.08       170.85 o                         
   0   4   7       1747.84       1524.54       118.15 o                         
   1   4   7        149.80        184.96        36.82 o                         
   2   4   7       2045.51       2008.82        64.47 o                         
   3   4   7       5228.45       5382.86       121.83 o                         
   4   4   7       9700.12       9578.45       146.43 o                         
   5   4   7        174.71        174.17        27.81 o                         
   6   4   7       4509.83       4401.29       122.81 o                         
   7   4   7        198.66        192.18        23.03 o                         
   8   4   7        833.56        836.54        43.14 o                         
   9   4   7        623.85        625.27        40.27 o                         
  10   4   7       2335.39       2416.95        85.81 o                         
  11   4   7        531.44        407.25        99.17 o                         
  12   4   7       4439.64       4429.14       292.42 o                         
  13   4   7          0.17         35.08        89.50 o                         
   1   5   7       1316.12       1507.08        98.43 o                         
   2   5   7      11138.37      12086.92       178.58 o                         
   3   5   7         14.79          9.52        25.74 o                         
   4   5   7         58.51         82.51        26.68 o                         
   5   5   7          5.52        -12.64        32.47 o                         
   6   5   7        291.67        279.07        36.18 o                         
   7   5   7       1642.65       1754.71        89.96 o                         
   8   5   7        440.70        398.49        50.59 o                         
   9   5   7          2.00         49.15        23.80 o                         
  10   5   7        119.74         89.56        31.89 o                         
  11   5   7         88.89         47.22        60.44 o                         
  12   5   7          4.76        -71.47        71.47 o                         
  13   5   7        144.16        221.30        66.72 o                         
   0   6   7       3935.43       3992.85       302.73 o                         
   1   6   7         56.70         96.89        63.94 o                         
   2   6   7        464.76        504.92        50.72 o                         
   3   6   7        149.38        130.27        21.80 o                         
   4   6   7       2000.83       1900.29        84.20 o                         
   5   6   7        341.38        320.29        37.15 o                         
   6   6   7       5100.67       4979.85       146.79 o                         
   7   6   7        575.44        512.24        79.07 o                         
   8   6   7        653.92        733.06        56.48 o                         
   9   6   7       1258.19       1269.05        69.19 o                         
  10   6   7       1525.32       1553.76        77.35 o                         
  11   6   7         20.61         39.21        60.53 o                         
  12   6   7        320.74        403.24       104.48 o                         
   1   7   7       2785.17       2686.74        90.01 o                         
   2   7   7        249.44        265.03        36.68 o                         
   3   7   7         23.73         47.54        17.67 o                         
   4   7   7         12.83         32.36        16.57 o                         
   5   7   7       3671.55       3668.93       100.70 o                         
   6   7   7          0.40         64.59        34.66 o                         
   7   7   7         85.78        142.73        33.24 o                         
   8   7   7         12.91         46.00        28.84 o                         
   9   7   7        574.08        632.33        53.65 o                         
  10   7   7         51.58         91.69        36.06 o                         
  11   7   7        268.02        393.09        79.60 o                         
  12   7   7          0.91         44.96        58.92 o                         
   0   8   7        121.77        123.66        21.98 o                         
   1   8   7         15.74         22.42        14.59 o                         
   2   8   7         15.59         28.29        18.94 o                         
   3   8   7        142.12        107.59        22.62 o                         
   4   8   7        464.85        467.02        36.64 o                         
   5   8   7         14.52         39.36        20.06 o                         
   6   8   7        209.54        167.83        27.89 o                         
   7   8   7        599.29        558.02        45.66 o                         
   8   8   7         90.57        169.46        40.13 o                         
   9   8   7         47.43         68.78        32.61 o                         
  10   8   7          1.96         46.13        39.83 o                         
  11   8   7        173.27        124.44       136.38 o                         
   1   9   7        836.95       1029.59       105.95 o                         
   2   9   7         34.01         42.14        48.53 o                         
   3   9   7         88.22        233.78        62.04 o                         
   4   9   7         14.86         45.97        50.73 o                         
   5   9   7        775.32        957.17        97.90 o                         
   6   9   7        317.58        336.31        66.84 o                         
   7   9   7       2140.67       2222.30       141.15 o                         
   8   9   7        441.12        518.58        67.31 o                         
   9   9   7        450.89        462.78        62.57 o                         
   0  10   7        231.37        342.18       129.66 o                         
   1  10   7        195.36        276.08        72.02 o                         
   2  10   7        815.88        891.63       102.30 o                         
   3  10   7         64.83        112.85        52.89 o                         
   4  10   7        299.79        372.84        69.00 o                         
   5  10   7          3.22        -13.90        47.89 o                         
   6  10   7        351.57        385.55        72.29 o                         
   7  10   7         52.49         72.91        51.65 o                         
   8  10   7         46.05        158.96        54.93 o                         
   1  11   7       1891.37       1852.24       146.01 o                         
   2  11   7        170.67        261.21        74.90 o                         
   3  11   7       1165.15       1208.87       119.95 o                         
   4  11   7          0.35         54.23        60.31 o                         
   5  11   7       1602.57       1651.48       140.70 o                         
   6  11   7        127.16         95.87        89.15 o                         
   0  12   7        197.47         40.70        81.67 o                         
   1  12   7          0.43        159.17        67.21 o                         
   2  12   7        767.03        766.36       100.70 o                         
   0   0   8       2890.53       2650.02       124.83 o                         
   1   0   8       8679.32       8896.87       138.16 o                         
   2   0   8        194.56        157.00        34.00 o                         
   3   0   8       1252.25       1196.95        53.70 o                         
   4   0   8        955.09       1003.54        50.54 o                         
   5   0   8         12.38         31.27        19.47 o                         
   6   0   8       7216.03       7140.39       136.04 o                         
   7   0   8        981.71       1019.59        60.40 o                         
   8   0   8      15667.96      15475.93       456.45 o                         
   9   0   8        873.02        854.62        56.98 o                         
  10   0   8         16.39         60.68        42.29 o                         
  11   0   8        596.90        585.39       162.99 o                         
  12   0   8       4080.71       3856.41       396.55 o                         
  13   0   8         36.90          4.73       104.59 o                         
  14   0   8       1173.61       1174.91       250.30 o                         
   1   1   8       1767.37       1857.36        46.61 o                         
   2   1   8       3004.36       2955.20        53.71 o                         
   3   1   8       1416.38       1363.01        37.28 o                         
   4   1   8       1132.90       1171.96        40.75 o                         
   5   1   8        571.21        702.53        36.36 o                         
   6   1   8        646.70        645.34        35.71 o                         
   7   1   8       2252.34       2139.10        62.37 o                         
   8   1   8         88.62         96.12        21.07 o                         
   9   1   8       1965.72       2034.85        58.89 o                         
  10   1   8       1026.48       1040.01        58.53 o                         
  11   1   8         45.27        -13.92        76.61 o                         
  12   1   8        308.49        319.40        97.85 o                         
  13   1   8        316.43        482.34       125.69 o                         
  14   1   8          6.12        246.55       110.37 o                         
   0   2   8        245.73        266.21        37.34 o                         
   1   2   8        373.49        362.06        27.35 o                         
   2   2   8       2896.33       2943.25        64.08 o                         
   3   2   8       2657.53       2852.76        64.59 o                         
   4   2   8       2377.62       2159.10        65.01 o                         
   5   2   8       2996.07       3131.12        77.42 o                         
   6   2   8       1138.19       1104.29        47.46 o                         
   7   2   8          9.37         18.63        14.45 o                         
   8   2   8        109.86        101.00        16.55 o                         
   9   2   8         20.28         15.59        19.24 o                         
  10   2   8        246.60        265.94        25.90 o                         
  11   2   8        645.35        599.01       116.27 o                         
  12   2   8       1576.02       1652.51       186.25 o                         
  13   2   8          6.62         41.70        70.40 o                         
  14   2   8        683.65        812.12       143.86 o                         
   1   3   8      28566.54      29012.97       286.50 o                         
   2   3   8       1937.09       2104.57        67.70 o                         
   3   3   8       2584.97       2529.91        70.24 o                         
   4   3   8        533.80        505.59        32.62 o                         
   5   3   8       9178.23       8796.36       121.96 o                         
   6   3   8        408.34        393.19        30.97 o                         
   7   3   8       4062.29       3954.06        93.81 o                         
   8   3   8         57.19         57.82        16.02 o                         
   9   3   8       6541.75       6345.10       112.27 o                         
  10   3   8       2399.21       2259.34        93.08 o                         
  11   3   8        762.52        635.65       118.88 o                         
  12   3   8        352.48        379.94       105.80 o                         
  13   3   8        787.08        955.41       152.96 o                         
  14   3   8         78.35        138.33        84.44 o                         
   0   4   8       4701.86       5573.01       219.14 o                         
   1   4   8          8.09         22.74        29.79 o                         
   2   4   8       2512.45       2662.40        80.82 o                         
   3   4   8          5.60         57.68        33.27 o                         
   4   4   8        237.74        201.46        32.82 o                         
   5   4   8          0.92          2.37        34.42 o                         
   6   4   8         22.42         66.99        51.77 o                         
   7   4   8        158.05        164.92        31.29 o                         
   8   4   8       1635.91       1704.23        71.20 o                         
   9   4   8        268.09        294.00        31.60 o                         
  10   4   8        341.42        345.99        38.31 o                         
  11   4   8          0.14         43.98        53.12 o                         
  12   4   8         12.20        -47.19        48.07 o                         
  13   4   8          0.00         48.69        67.91 o                         
   1   5   8       2708.56       2893.03       171.85 o                         
   2   5   8        707.28        638.17        43.88 o                         
   3   5   8       1125.42       1118.73        68.37 o                         
   4   5   8        192.37        179.06        34.18 o                         
   5   5   8       2782.54       2750.34       140.88 o                         
   6   5   8        688.26        850.22        84.77 o                         
   7   5   8       2996.61       2964.86       115.91 o                         
   8   5   8        346.67        362.27        49.61 o                         
   9   5   8        644.22        611.36        53.96 o                         
  10   5   8        107.96         98.68        23.30 o                         
  11   5   8       2425.50       2351.11       170.36 o                         
  12   5   8        108.87        197.52        68.49 o                         
  13   5   8       1705.26       2097.89       181.28 o                         
   0   6   8         36.98        -15.99        65.32 o                         
   1   6   8         20.52        -46.04        57.26 o                         
   2   6   8        593.45        456.79        91.40 o                         
   3   6   8        257.22        237.23        37.22 o                         
   4   6   8       1452.32       1419.59        83.24 o                         
   5   6   8          1.82         -7.56        48.56 o                         
   6   6   8          5.22         67.54        29.59 o                         
   7   6   8         84.91        109.69        35.62 o                         
   8   6   8          5.21         86.06        37.73 o                         
   9   6   8        399.04        446.94        45.26 o                         
  10   6   8          3.26         32.37        27.46 o                         
  11   6   8         44.22        105.68        59.98 o                         
  12   6   8        349.59        357.79        98.50 o                         
   1   7   8        714.25        639.24       105.35 o                         
   2   7   8          1.31          1.31        20.99 o                         
   3   7   8        988.53       1004.51        46.79 o                         
   4   7   8       1256.44       1180.80        62.39 o                         
   5   7   8        968.98        979.43        74.76 o                         
   6   7   8       1645.51       1615.75        88.68 o                         
   7   7   8       2721.36       2674.71       118.38 o                         
   8   7   8        425.61        413.48        46.38 o                         
   9   7   8         20.80        101.98        32.08 o                         
  10   7   8          4.64         20.94        28.15 o                         
  11   7   8        687.51        865.68       137.86 o                         
   0   8   8        129.98        233.61       131.29 o                         
   1   8   8        256.18        258.77        44.26 o                         
   2   8   8       3121.49       3069.87       136.13 o                         
   3   8   8        851.69        838.68        53.42 o                         
   4   8   8        743.99        679.91        52.84 o                         
   5   8   8         16.98         38.72        30.83 o                         
   6   8   8       1122.34       1155.28        67.86 o                         
   7   8   8          2.14         14.00        28.21 o                         
   8   8   8       4242.83       4156.72       132.08 o                         
   9   8   8        145.36        156.71        40.04 o                         
  10   8   8        367.99        618.53        72.18 o                         
  11   8   8         90.86        207.19        90.00 o                         
   1   9   8         86.07         46.80        74.14 o                         
   2   9   8          0.36         75.40        64.26 o                         
   3   9   8        431.35        398.04        80.97 o                         
   4   9   8         89.35        170.54        54.61 o                         
   5   9   8         46.08         47.58        56.11 o                         
   6   9   8          2.02          3.85        47.28 o                         
   7   9   8         68.43        165.18        48.77 o                         
   8   9   8         81.87        129.62        43.83 o                         
   9   9   8        114.65         88.13        41.27 o                         
   0  10   8       1898.91       2089.06       208.79 o                         
   1  10   8        559.45        558.79        89.38 o                         
   2  10   8       1695.86       1667.83       134.38 o                         
   3  10   8         11.39         10.94        78.33 o                         
   4  10   8       1080.72       1125.12       114.53 o                         
   5  10   8          9.06         99.77        50.91 o                         
   6  10   8        907.66        825.90        96.56 o                         
   7  10   8         95.92        110.96        79.20 o                         
   8  10   8        776.61        737.84        89.41 o                         
   1  11   8        421.64        503.45        84.02 o                         
   2  11   8          8.09         89.85        64.51 o                         
   3  11   8          9.03         72.62        57.69 o                         
   4  11   8         53.02        155.32        61.59 o                         
   5  11   8         70.03         53.87        56.50 o                         
   6  11   8          2.47        126.76        54.18 o                         
   0  12   8        110.30        241.12       147.29 o                         
   1  12   8          0.56        102.37        68.82 o                         
   1   1   9        329.10        278.59        24.03 o                         
   2   1   9        360.15        479.30        26.05 o                         
   3   1   9       1508.36       1478.15        42.98 o                         
   4   1   9       1858.67       1924.64        51.65 o                         
   5   1   9      13064.55      12627.09       135.31 o                         
   6   1   9         35.41         68.71        16.98 o                         
   7   1   9        735.40        639.13        36.65 o                         
   8   1   9        197.42        198.21        21.71 o                         
   9   1   9       2402.41       2309.55        61.59 o                         
  10   1   9        493.08        498.85        40.34 o                         
  11   1   9        219.33        264.49       172.13 o                         
  12   1   9         12.30         89.21        62.20 o                         
  13   1   9       1841.73       1883.42       204.82 o                         
  14   1   9         14.52        -17.62        71.90 o                         
   0   2   9      26275.57      26935.60       274.04 o                         
   1   2   9        400.04        375.92        28.45 o                         
   2   2   9        202.31        169.78        30.97 o                         
   3   2   9          3.87          4.75        16.94 o                         
   4   2   9      10127.87      10124.57       133.74 o                         
   5   2   9       3007.91       3141.13        81.82 o                         
   6   2   9       8048.77       8161.29       130.30 o                         
   7   2   9       1109.18       1211.90        51.16 o                         
   8   2   9       1621.35       1692.51        61.60 o                         
   9   2   9         51.39         45.25        21.38 o                         
  10   2   9       2663.00       2518.55       112.79 o                         
  11   2   9          1.84         58.98       143.50 o                         
  12   2   9        595.39        811.86       145.42 o                         
  13   2   9          5.44         79.66       216.52 o                         
  14   2   9        414.17        635.30       140.59 o                         
   1   3   9       4966.52       5096.18       107.00 o                         
   2   3   9        288.20        318.48        28.32 o                         
   3   3   9        471.01        494.31        33.97 o                         
   4   3   9        354.02        393.73        32.26 o                         
   5   3   9         22.04         18.34        18.68 o                         
   6   3   9        638.15        579.38        39.33 o                         
   7   3   9       1332.14       1391.74        58.51 o                         
   8   3   9       1469.21       1428.85        54.54 o                         
   9   3   9          9.09         33.67        21.21 o                         
  10   3   9        102.43        109.95        27.32 o                         
  11   3   9        875.69        838.69       134.43 o                         
  12   3   9        291.24        325.04       137.63 o                         
  13   3   9        458.82        667.61       134.16 o                         
  14   3   9          0.69        280.48       119.31 o                         
   0   4   9      62269.55      62755.36      1049.78 o                         
   1   4   9       5063.15       5395.15       219.45 o                         
   2   4   9      13071.33      12726.86       213.13 o                         
   3   4   9       2775.34       2943.97       105.08 o                         
   4   4   9       2658.98       2436.67        94.70 o                         
   5   4   9          0.17          4.46        65.63 o                         
   6   4   9       9516.69       9281.87       248.80 o                         
   7   4   9         97.73         77.18        30.26 o                         
   8   4   9       2142.65       2207.78       103.02 o                         
   9   4   9        234.77        229.05        50.45 o                         
  10   4   9       1808.48       1866.89        97.21 o                         
  11   4   9        269.15        331.37        73.80 o                         
  12   4   9        738.40        852.65       113.83 o                         
  13   4   9         17.61         72.45        60.48 o                         
   1   5   9        718.80        738.95       109.53 o                         
   2   5   9        436.58        410.16        83.39 o                         
   3   5   9       1319.51       1306.46        78.83 o                         
   4   5   9        622.26        618.48        52.43 o                         
   5   5   9        614.38        495.53        71.06 o                         
   6   5   9         12.35         44.31        44.15 o                         
   7   5   9       1018.42        979.77        74.08 o                         
   8   5   9        104.57         71.20        32.20 o                         
   9   5   9        651.82        699.86        66.93 o                         
  10   5   9         63.98        109.14        29.40 o                         
  11   5   9         31.40         71.73        59.24 o                         
  12   5   9         65.22        136.92        55.89 o                         
  13   5   9         95.95        137.18        67.64 o                         
   0   6   9        496.07        710.12       147.16 o                         
   1   6   9        224.95         46.10        61.10 o                         
   2   6   9       2478.62       2136.95       165.09 o                         
   3   6   9         14.83         33.54        20.15 o                         
   4   6   9       5734.09       5634.19       164.11 o                         
   5   6   9        349.20        327.94        80.32 o                         
   6   6   9       2721.00       2759.05       129.82 o                         
   7   6   9        468.03        535.56        59.31 o                         
   8   6   9        211.29        363.90        56.61 o                         
   9   6   9        291.44        318.62        47.64 o                         
  10   6   9       1539.11       1742.42        84.17 o                         
  11   6   9        438.88        315.25        70.35 o                         
  12   6   9        388.29        585.45        99.62 o                         
   1   7   9       1560.94       1517.50       154.71 o                         
   2   7   9          3.31          5.65        25.80 o                         
   3   7   9       1244.97       1132.19        53.62 o                         
   4   7   9        119.40        102.00        26.66 o                         
   5   7   9        414.22        478.60        94.96 o                         
   6   7   9       3227.76       3116.51       126.00 o                         
   7   7   9       1238.37       1282.97        86.55 o                         
   8   7   9          0.11         37.45        34.37 o                         
   9   7   9       1191.73       1398.18        79.45 o                         
  10   7   9         15.58        106.51        39.62 o                         
  11   7   9        327.29        524.31        93.05 o                         
   0   8   9        950.13       1128.00       202.05 o                         
   1   8   9        245.83        240.40        46.85 o                         
   2   8   9         11.23         19.78        28.18 o                         
   3   8   9        219.28        204.72        51.09 o                         
   4   8   9        476.25        460.28        34.30 o                         
   5   8   9          8.88          8.53        34.40 o                         
   6   8   9        471.37        495.13        61.42 o                         
   7   8   9        414.50        383.41        49.51 o                         
   8   8   9         37.23         78.37        33.42 o                         
   9   8   9        119.63        183.37        39.34 o                         
  10   8   9         17.21         46.65        38.56 o                         
   1   9   9       3227.54       3269.20       240.50 o                         
   2   9   9       1422.12       1193.81       155.79 o                         
   3   9   9        723.84        924.01       138.90 o                         
   4   9   9         52.93         46.69       170.22 o                         
   5   9   9       1080.93       1291.58       110.80 o                         
   6   9   9         22.18         57.54        71.54 o                         
   7   9   9       2596.22       2650.07       157.83 o                         
   8   9   9         96.33        185.70        48.29 o                         
   9   9   9        195.48        145.71        58.27 o                         
   0  10   9        203.57        309.97        98.36 o                         
   1  10   9        187.03        327.07        71.04 o                         
   2  10   9        376.51        439.56        76.13 o                         
   3  10   9        518.11        534.77        80.15 o                         
   4  10   9        418.42        397.67        76.28 o                         
   5  10   9         98.62         70.91        57.76 o                         
   6  10   9        253.11        319.93        66.68 o                         
   7  10   9          7.70         37.44        45.15 o                         
   8  10   9        147.50        173.49        54.45 o                         
   1  11   9       2145.36       2218.53       161.32 o                         
   2  11   9         19.16         41.96        54.55 o                         
   3  11   9        765.93        853.45       106.61 o                         
   4  11   9         43.45         78.78        77.67 o                         
   5  11   9        335.87        396.38        77.03 o                         
   0   0  10        722.50        791.86        80.94 o                         
   1   0  10       1035.60       1113.19        58.45 o                         
   2   0  10       9567.13       9447.35       145.00 o                         
   3   0  10         98.28         70.40        24.35 o                         
   4   0  10      10021.66       9743.18       165.11 o                         
   5   0  10         62.83         58.93        28.96 o                         
   6   0  10       3242.98       2952.65        93.62 o                         
   7   0  10       6719.85       6722.34       148.85 o                         
   8   0  10       4715.22       4808.07       123.45 o                         
   9   0  10       1085.06        995.44        71.36 o                         
  10   0  10       1231.43       1221.74       124.23 o                         
  11   0  10          4.74         92.29       107.34 o                         
  12   0  10        984.88        945.15       209.50 o                         
  13   0  10        148.21         19.51        94.84 o                         
  14   0  10         95.18         69.71       151.72 o                         
   1   1  10          2.63         33.63        18.68 o                         
   2   1  10        477.90        534.30        28.74 o                         
   3   1  10       1531.80       1701.90        48.22 o                         
   4   1  10        181.20        179.13        19.02 o                         
   5   1  10       2496.31       2451.48        60.84 o                         
   6   1  10         89.33         95.43        18.96 o                         
   7   1  10        273.06        280.97        27.03 o                         
   8   1  10        151.73        154.12        20.39 o                         
   9   1  10       4288.59       4150.94        87.15 o                         
  10   1  10         33.97         68.28        19.41 o                         
  11   1  10        259.04        222.37        84.49 o                         
  12   1  10         50.00         72.33        91.96 o                         
  13   1  10        114.05        199.92       105.85 o                         
  14   1  10          0.72        -82.15        82.15 o                         
   0   2  10        489.97        355.73        41.90 o                         
   1   2  10       1895.13       1854.65        58.94 o                         
   2   2  10       2313.41       2275.38        64.46 o                         
   3   2  10        798.09        776.58        43.52 o                         
   4   2  10        452.87        368.03        30.34 o                         
   5   2  10        756.33        837.47        45.59 o                         
   6   2  10       3018.63       2963.87        88.89 o                         
   7   2  10        288.32        244.42        26.89 o                         
   8   2  10        959.22        971.19        48.54 o                         
   9   2  10         30.39         12.42        13.49 o                         
  10   2  10        353.89        354.64        48.46 o                         
  11   2  10       1234.94       1295.41       292.12 o                         
  12   2  10       4584.02       4217.20       295.56 o                         
  13   2  10         25.01          2.50        57.26 o                         
  14   2  10       1057.19       1089.96       166.72 o                         
   1   3  10       6012.86       6096.69       107.30 o                         
   2   3  10         28.23         63.80        21.04 o                         
   3   3  10       5956.77       5544.21       104.98 o                         
   4   3  10       1430.38       1519.34        58.41 o                         
   5   3  10       4086.21       3743.50        97.86 o                         
   6   3  10       1048.33       1035.64        52.63 o                         
   7   3  10       4794.13       4504.11       107.63 o                         
   8   3  10       1553.34       1520.25        63.38 o                         
   9   3  10       1436.53       1432.98        56.31 o                         
  10   3  10          0.05          6.69        26.00 o                         
  11   3  10       1150.08       1234.45       132.05 o                         
  12   3  10         80.61         63.60        56.79 o                         
  13   3  10       2142.68       2169.32       273.53 o                         
   0   4  10       1323.83       1354.97        70.57 o                         
   1   4  10       5172.39       4988.24       219.48 o                         
   2   4  10      13015.45      13238.97       349.94 o                         
   3   4  10       1522.92       1477.62        86.57 o                         
   4   4  10        146.07        224.16        39.28 o                         
   5   4  10        126.00        120.44        46.83 o                         
   6   4  10        402.68        478.43        59.24 o                         
   7   4  10        145.04        133.80        41.71 o                         
   8   4  10       1908.08       1934.41       107.92 o                         
   9   4  10        278.42        214.07        38.32 o                         
  10   4  10         42.88         56.27        29.80 o                         
  11   4  10        850.54        875.87       112.19 o                         
  12   4  10        141.51        113.93        89.89 o                         
  13   4  10          1.71        146.25        77.59 o                         
   1   5  10       3836.82       3707.02       252.36 o                         
   2   5  10         57.48        117.79        61.26 o                         
   3   5  10       6580.46       6375.55       170.12 o                         
   4   5  10        232.37        239.67        47.57 o                         
   5   5  10       4549.40       4409.06       193.09 o                         
   6   5  10       1419.85       1488.23       110.99 o                         
   7   5  10       3425.25       3590.97       172.14 o                         
   8   5  10        445.30        381.71        49.69 o                         
   9   5  10         10.84         11.04        28.63 o                         
  10   5  10          6.92        -21.34        31.06 o                         
  11   5  10       1509.67       1546.46       144.97 o                         
  12   5  10         22.32        136.96        59.89 o                         
  13   5  10       1374.78       1601.07       158.24 o                         
   0   6  10        324.87        381.54       124.92 o                         
   1   6  10       1230.29       1214.58       162.58 o                         
   2   6  10        109.00        150.38        64.69 o                         
   3   6  10       1283.55       1464.19        78.38 o                         
   4   6  10        354.64        310.30        57.15 o                         
   5   6  10       1636.92       1500.27       134.16 o                         
   6   6  10       1174.94       1289.23       112.04 o                         
   7   6  10        780.65        815.63        68.64 o                         
   8   6  10        153.63        143.03        38.91 o                         
   9   6  10         39.95         46.08        30.74 o                         
  10   6  10          1.87         23.35        44.80 o                         
  11   6  10          8.12          4.33        59.06 o                         
  12   6  10        437.12        422.55       100.91 o                         
   1   7  10        456.67        470.53       153.31 o                         
   2   7  10         58.59        118.16        72.49 o                         
   3   7  10        310.41        259.82        39.94 o                         
   4   7  10        205.70        224.33        42.77 o                         
   5   7  10        624.77        523.08        98.52 o                         
   6   7  10        655.86        535.66        59.55 o                         
   7   7  10       1530.25       1468.70        92.67 o                         
   8   7  10         35.25         74.31        66.91 o                         
   9   7  10        649.30        797.74        68.79 o                         
  10   7  10         75.04         88.18        36.78 o                         
  11   7  10       1276.60       1413.44       142.83 o                         
   0   8  10         42.20         17.09        70.66 o                         
   1   8  10       1396.61       1318.70       170.18 o                         
   2   8  10        859.14        854.08        83.42 o                         
   3   8  10          2.47         17.95        33.97 o                         
   4   8  10       1593.30       1625.52       169.02 o                         
   5   8  10         18.11         99.39        39.03 o                         
   6   8  10        174.43        127.59        33.55 o                         
   7   8  10          1.21          4.91        31.34 o                         
   8   8  10       1800.18       1968.32        95.84 o                         
   9   8  10          8.70         15.72        29.88 o                         
  10   8  10        972.35        910.88        82.41 o                         
   1   9  10        458.76        273.87        95.07 o                         
   2   9  10          0.63         62.51        81.47 o                         
   3   9  10       1720.62       1400.46       163.52 o                         
   4   9  10         72.47         61.84        59.59 o                         
   5   9  10          1.44        183.15        91.37 o                         
   6   9  10        102.50        213.46        66.20 o                         
   7   9  10         90.03        140.27        59.69 o                         
   8   9  10          5.44        -27.74        44.72 o                         
   9   9  10         12.14         65.81        42.18 o                         
   0  10  10       3204.03       3002.33       349.60 o                         
   1  10  10         29.04        194.30        94.71 o                         
   2  10  10       2257.74       2699.96       235.85 o                         
   3  10  10        613.14        703.88        90.86 o                         
   4  10  10        736.86        708.13        93.25 o                         
   5  10  10          2.81        -36.89        45.14 o                         
   6  10  10       1101.86       1282.12       120.27 o                         
   7  10  10         43.66         56.80        44.45 o                         
   1  11  10        370.73        427.16        83.06 o                         
   2  11  10        154.07        229.37        70.28 o                         
   3  11  10        124.53        323.68        75.81 o                         
   4  11  10          0.12         68.72        48.64 o                         
   5  11  10         79.45         94.14        85.72 o                         
   1   1  11       5877.89       5921.69        93.74 o                         
   2   1  11        708.32        712.87        33.60 o                         
   3   1  11       3041.23       2833.50        64.44 o                         
   4   1  11          3.35         12.14        14.88 o                         
   5   1  11        205.49        138.15        19.45 o                         
   6   1  11          7.34          7.61        14.60 o                         
   7   1  11       2691.63       2614.68        77.77 o                         
   8   1  11        832.67        742.97        42.39 o                         
   9   1  11       4548.00       4388.87        98.03 o                         
  10   1  11       1022.12        986.09        54.68 o                         
  11   1  11        270.52        326.70       102.58 o                         
  12   1  11         57.84        174.21       102.35 o                         
  13   1  11        860.25        943.79       250.36 o                         
  14   1  11         29.03        172.19        83.36 o                         
   0   2  11       1023.34       1108.90        64.48 o                         
   1   2  11        506.35        562.12        36.49 o                         
   2   2  11        717.00        888.44        43.88 o                         
   3   2  11       1860.35       2015.04        64.76 o                         
   4   2  11       5178.40       5309.74       105.20 o                         
   5   2  11       1622.26       1758.51        62.43 o                         
   6   2  11       2732.40       2758.33        83.41 o                         
   7   2  11         90.52         62.64        17.89 o                         
   8   2  11        752.99        683.77        43.52 o                         
   9   2  11        177.08        181.01        24.21 o                         
  10   2  11       4112.86       4114.94       136.65 o                         
  11   2  11         51.72        212.84        70.60 o                         
  12   2  11       1577.09       1674.70       266.90 o                         
  13   2  11         56.32        130.85        75.96 o                         
  14   2  11        567.69        860.82       138.92 o                         
   1   3  11      12371.55      13446.19       241.18 o                         
   2   3  11        102.13        139.19       135.20 o                         
   3   3  11        937.70       1235.35        81.48 o                         
   4   3  11       1547.91       1601.68        86.31 o                         
   5   3  11       1276.01       1246.92        79.80 o                         
   6   3  11        827.73        932.37        88.94 o                         
   7   3  11       3428.50       3404.48       154.70 o                         
   8   3  11         24.60         36.69        34.11 o                         
   9   3  11         25.90         27.12        27.94 o                         
  10   3  11          0.01         -9.16        24.27 o                         
  11   3  11        294.53        276.95        84.78 o                         
  12   3  11          0.84        -66.42        66.42 o                         
  13   3  11        834.46        845.04       123.48 o                         
   0   4  11      47908.74      46811.75       448.53 o                         
   1   4  11        369.79        400.83        79.93 o                         
   2   4  11       1876.35       1970.17       145.33 o                         
   3   4  11       1149.86       1200.27        82.11 o                         
   4   4  11       1301.87       1368.69        68.32 o                         
   5   4  11          6.32         77.07        35.66 o                         
   6   4  11       6754.03       6340.13       219.59 o                         
   7   4  11        171.76        204.00        51.00 o                         
   8   4  11        659.48        624.07        76.95 o                         
   9   4  11          7.53        -16.76        30.77 o                         
  10   4  11       1651.03       1568.32        94.82 o                         
  11   4  11        111.13        322.82        92.58 o                         
  12   4  11        582.46        594.21        99.57 o                         
  13   4  11         41.14         40.62        75.47 o                         
   1   5  11       2162.74       2271.92        74.07 o                         
   2   5  11         43.38         78.19        61.62 o                         
   3   5  11       1080.32       1154.50        77.50 o                         
   4   5  11       2608.29       2607.33       123.01 o                         
   5   5  11        888.19        901.04        73.24 o                         
   6   5  11        529.14        508.06       127.06 o                         
   7   5  11          2.80         20.38        37.09 o                         
   8   5  11          1.45          6.54        31.70 o                         
   9   5  11         24.84         15.03        44.32 o                         
  10   5  11        222.70        201.37        41.29 o                         
  11   5  11         30.12         10.21        46.83 o                         
  12   5  11        109.03         59.89        58.95 o                         
   0   6  11         56.77         25.26        77.71 o                         
   1   6  11        317.47        333.94        84.21 o                         
   2   6  11        431.01        340.61        77.44 o                         
   3   6  11        418.51        472.10        91.30 o                         
   4   6  11       1282.20       1218.95        83.84 o                         
   5   6  11        467.86        561.53        67.03 o                         
   6   6  11        954.40       1041.76       104.65 o                         
   7   6  11          0.07         50.44        42.76 o                         
   8   6  11       1497.75       1692.13        84.97 o                         
   9   6  11         57.89        131.66        40.41 o                         
  10   6  11       2450.36       2339.14       124.19 o                         
  11   6  11        852.28        665.86       103.26 o                         
  12   6  11        562.72        687.28       104.21 o                         
   1   7  11         12.50         46.00        71.62 o                         
   2   7  11         73.93         51.62       165.59 o                         
   3   7  11         70.60        164.68        52.46 o                         
   4   7  11        568.42        449.04        51.47 o                         
   5   7  11        351.37        307.81        53.97 o                         
   6   7  11          0.07         -5.90        66.10 o                         
   7   7  11       1601.34       1603.74        98.00 o                         
   8   7  11        208.67        229.76        48.48 o                         
   9   7  11       1519.75       1568.51       104.79 o                         
  10   7  11          8.13         19.30        36.25 o                         
  11   7  11        663.10        911.76       119.85 o                         
   0   8  11        190.31        170.27       128.11 o                         
   1   8  11        614.84        759.51       121.20 o                         
   2   8  11          5.92         -7.68        32.73 o                         
   3   8  11         99.12         11.19        82.26 o                         
   4   8  11          6.10          6.22       178.31 o                         
   5   8  11        806.66        898.80       129.03 o                         
   6   8  11        676.20        645.03        71.56 o                         
   7   8  11          2.90         17.36        44.19 o                         
   8   8  11         12.93         66.85        38.20 o                         
   9   8  11          1.86          7.45        32.36 o                         
  10   8  11        127.41        135.91        42.36 o                         
   1   9  11       1487.88       1498.80       170.79 o                         
   2   9  11        697.49        767.72       129.70 o                         
   3   9  11       1868.26       1890.56       193.42 o                         
   4   9  11         90.82        -17.17        87.52 o                         
   5   9  11       2878.23       2928.31       234.73 o                         
   6   9  11          6.86         77.36       107.25 o                         
   7   9  11       1141.38       1262.91       132.83 o                         
   8   9  11         91.35         97.89        48.81 o                         
   9   9  11         42.31        149.26        48.31 o                         
   0  10  11        119.21        185.06       127.71 o                         
   1  10  11         27.40        120.72        94.44 o                         
   2  10  11         46.11        110.47       192.70 o                         
   3  10  11          0.22         -4.26        67.49 o                         
   4  10  11         78.12        224.97        90.45 o                         
   5  10  11        117.33        242.02        64.89 o                         
   6  10  11        139.76        217.06        65.13 o                         
   7  10  11        154.27        133.35        54.28 o                         
   1  11  11        436.03        421.99        83.42 o                         
   2  11  11         29.62          5.69        49.22 o                         
   3  11  11        166.81        288.78        75.44 o                         
   4  11  11         63.09        -18.87        50.81 o                         
   0   0  12       9784.28       9974.30       538.34 o                         
   1   0  12        162.11        167.36        32.16 o                         
   2   0  12       5526.88       5497.93       134.77 o                         
   3   0  12        908.28        985.04        54.25 o                         
   4   0  12       6283.14       6154.96       144.64 o                         
   5   0  12        172.18        193.75        44.11 o                         
   6   0  12       2054.19       1984.09        84.12 o                         
   7   0  12        107.15        144.47        29.35 o                         
   8   0  12       3892.59       3740.73       114.98 o                         
   9   0  12          1.03        -17.51        23.97 o                         
  10   0  12       1800.09       1759.69       264.29 o                         
  11   0  12        754.23        675.00       165.89 o                         
  12   0  12        636.17        849.47       211.49 o                         
  13   0  12        109.97         56.64       116.95 o                         
  14   0  12        128.28        152.41       115.55 o                         
   1   1  12        408.45        422.47        29.96 o                         
   2   1  12          0.31          8.78        16.95 o                         
   3   1  12       9989.78       9990.72       129.94 o                         
   4   1  12         17.72         57.29        18.43 o                         
   5   1  12       3362.86       3461.43        78.39 o                         
   6   1  12        408.02        462.46        31.07 o                         
   7   1  12        227.85        240.24        26.89 o                         
   8   1  12          3.05         17.85        16.76 o                         
   9   1  12       3412.78       3134.23        87.23 o                         
  10   1  12        580.41        564.79        62.60 o                         
  11   1  12        372.93        481.18        95.76 o                         
  12   1  12          3.11         65.07        58.64 o                         
  13   1  12         16.26        129.50       102.73 o                         
  14   1  12          4.56        154.87       192.51 o                         
   0   2  12        357.95        238.71        85.06 o                         
   1   2  12        602.99        610.49        49.71 o                         
   2   2  12       4863.05       4971.32       161.66 o                         
   3   2  12        794.03        904.58        65.57 o                         
   4   2  12        520.74        448.04        49.04 o                         
   5   2  12       2531.87       2546.14       112.50 o                         
   6   2  12       2340.89       2295.73       148.44 o                         
   7   2  12        438.16        434.66        53.24 o                         
   8   2  12       1264.48       1228.34        80.39 o                         
   9   2  12        566.53        443.05        42.19 o                         
  10   2  12        139.09        122.32        32.91 o                         
  11   2  12        131.68        241.26        88.21 o                         
  12   2  12       3362.14       3701.26       232.82 o                         
  13   2  12         48.19        -20.48        65.11 o                         
   1   3  12       8138.26       8309.58       200.47 o                         
   2   3  12       2155.72       2869.52       168.18 o                         
   3   3  12       1139.19       1013.58        76.52 o                         
   4   3  12          1.18         58.48        37.10 o                         
   5   3  12       1306.37       1414.36        86.46 o                         
   6   3  12        725.76        712.78        66.74 o                         
   7   3  12       2754.63       2692.12       146.65 o                         
   8   3  12        276.78        368.54        57.62 o                         
   9   3  12        962.97        949.82        87.05 o                         
  10   3  12        172.14        210.83        40.41 o                         
  11   3  12        531.53        649.89       103.59 o                         
  12   3  12        248.42        169.86        66.78 o                         
  13   3  12       1713.26       1607.04       163.03 o                         
   0   4  12        210.74        191.84        38.37 o                         
   1   4  12       4939.97       4907.44       164.17 o                         
   2   4  12         11.23        -15.10        34.86 o                         
   3   4  12         14.32         28.17        32.91 o                         
   4   4  12       1006.13       1156.23        79.27 o                         
   5   4  12         91.08        167.11        45.25 o                         
   6   4  12         70.63        119.67        42.42 o                         
   7   4  12          3.49        -17.95        42.16 o                         
   8   4  12        169.64        220.83        82.86 o                         
   9   4  12        232.70        191.30        36.47 o                         
  10   4  12        137.64         98.64        33.12 o                         
  11   4  12        405.32        361.37        82.95 o                         
  12   4  12          8.42         99.35        74.68 o                         
  13   4  12         25.08        -55.88        60.17 o                         
   1   5  12      20462.15      19645.18       249.16 o                         
   2   5  12         92.70         37.90        53.91 o                         
   3   5  12       3857.38       3709.75       141.45 o                         
   4   5  12        843.96        857.70        76.51 o                         
   5   5  12       8357.43       8246.28       210.19 o                         
   6   5  12        387.61        419.27        52.52 o                         
   7   5  12       3030.34       2882.23       163.74 o                         
   8   5  12         38.46         81.18        43.90 o                         
   9   5  12        390.77        505.41        59.13 o                         
  10   5  12         14.21         31.00        30.17 o                         
  11   5  12        509.65        791.81       113.96 o                         
  12   5  12         56.08         30.84        78.91 o                         
   0   6  12       2521.95       2806.00       277.82 o                         
   1   6  12          1.26        -48.04        62.25 o                         
   2   6  12        252.86        296.08       211.68 o                         
   3   6  12        944.20        788.39       112.86 o                         
   4   6  12        630.46        720.99        68.96 o                         
   5   6  12        733.82        837.77       105.66 o                         
   6   6  12        174.18        211.22        61.79 o                         
   7   6  12        928.67        822.64        73.53 o                         
   8   6  12        355.48        379.14        54.09 o                         
   9   6  12        145.41        115.68        63.27 o                         
  10   6  12         19.75         39.58        35.02 o                         
  11   6  12         10.65        -12.91        48.48 o                         
  12   6  12        344.59        134.51        77.30 o                         
   1   7  12         69.69        124.15        66.10 o                         
   2   7  12         85.81        169.60        99.57 o                         
   3   7  12        120.09        341.36        88.07 o                         
   4   7  12          3.82         23.86        24.56 o                         
   5   7  12       1017.19       1119.99        88.12 o                         
   6   7  12        218.87        288.37        55.98 o                         
   7   7  12        747.49        824.53        74.84 o                         
   8   7  12         94.67        112.57        41.15 o                         
   9   7  12        655.43        691.47        66.33 o                         
  10   7  12        175.59        168.66        73.64 o                         
  11   7  12       1057.71       1176.00       135.23 o                         
   0   8  12         93.56        217.64        97.45 o                         
   1   8  12         49.20         45.16       103.84 o                         
   2   8  12       3404.22       3444.75       505.90 o                         
   3   8  12        201.70        247.06        84.62 o                         
   4   8  12       1517.71       1650.90       171.14 o                         
   5   8  12         43.31        139.38       107.08 o                         
   6   8  12       1483.30       1581.75       107.30 o                         
   7   8  12        167.19        121.04        53.62 o                         
   8   8  12       1481.24       1461.85       102.89 o                         
   9   8  12          2.54         55.77        35.75 o                         
  10   8  12        514.85        625.98        82.78 o                         
   1   9  12        771.18        801.85       199.48 o                         
   2   9  12         45.78        186.60        89.62 o                         
   3   9  12         26.17        100.22        71.44 o                         
   4   9  12          8.66         46.55        81.17 o                         
   5   9  12         74.63        226.97        88.45 o                         
   6   9  12        530.85        486.47       114.07 o                         
   7   9  12         86.50         78.02        77.12 o                         
   8   9  12          2.02        -12.02        63.15 o                         
   0  10  12        702.66        859.63       213.37 o                         
   1  10  12         65.20        116.06        92.92 o                         
   2  10  12       2454.71       2272.04       222.86 o                         
   3  10  12         22.84        143.84        88.63 o                         
   4  10  12        629.57        925.54       151.93 o                         
   5  10  12         12.50        -49.57        60.47 o                         
   6  10  12        666.45        711.29        93.89 o                         
   7  10  12          4.48        -19.06        63.17 o                         
   1  11  12        221.37        223.57       112.58 o                         
   2  11  12          0.01        -28.43        52.19 o                         
   3  11  12        250.56        313.13        77.51 o                         
   4  11  12          0.69         35.49        65.12 o                         
   1   1  13       4214.11       3973.08       108.22 o                         
   2   1  13          5.15         -7.48        32.77 o                         
   3   1  13       5153.41       4916.22       152.87 o                         
   4   1  13        574.72        605.05        48.19 o                         
   5   1  13        719.16        716.25        51.31 o                         
   6   1  13         53.03         76.37        26.68 o                         
   7   1  13       4931.74       4898.07       162.21 o                         
   8   1  13          2.34          1.60        31.61 o                         
   9   1  13       3011.66       2980.67       113.17 o                         
  10   1  13        935.92        880.65        81.91 o                         
  11   1  13        289.11        182.85        59.64 o                         
  12   1  13         84.10         90.17        74.80 o                         
  13   1  13       1413.83       1282.23       147.00 o                         
   0   2  13         20.45         66.14        36.82 o                         
   1   2  13       1242.47       1253.80        70.71 o                         
   2   2  13       1192.49       1046.84        65.88 o                         
   3   2  13       2487.45       2774.10       199.83 o                         
   4   2  13       1717.15       1770.10        94.85 o                         
   5   2  13       1265.78       1338.20        84.39 o                         
   6   2  13       2134.28       1991.45       105.48 o                         
   7   2  13        725.95        691.02        66.22 o                         
   8   2  13       1473.47       1526.25        96.37 o                         
   9   2  13          9.59        -21.54        37.55 o                         
  10   2  13        775.28        779.91        77.88 o                         
  11   2  13        491.41        634.14       105.75 o                         
  12   2  13       1304.67       1369.73       149.62 o                         
  13   2  13         86.94        138.00        72.97 o                         
   1   3  13       2537.13       2444.64       114.94 o                         
   2   3  13        905.19       1052.45       112.55 o                         
   3   3  13        691.75        605.22        64.78 o                         
   4   3  13        149.46        104.23        34.94 o                         
   5   3  13       1635.18       1687.83        96.42 o                         
   6   3  13          1.05         24.96        33.24 o                         
   7   3  13       1454.59       1467.47        95.42 o                         
   8   3  13        219.15        272.76        77.40 o                         
   9   3  13          5.46         50.31        36.01 o                         
  10   3  13          0.65         -1.60        26.69 o                         
  11   3  13        504.28        610.48       102.70 o                         
  12   3  13         92.64        110.25        72.47 o                         
  13   3  13        826.26       1132.89       192.40 o                         
   0   4  13      18174.54      17581.31       473.66 o                         
   1   4  13       2230.05       2294.22       167.67 o                         
   2   4  13       2155.44       2510.68       207.14 o                         
   3   4  13         27.77         -7.29        57.21 o                         
   4   4  13       5664.85       5467.42       185.62 o                         
   5   4  13       1812.02       1818.95       102.82 o                         
   6   4  13       4912.26       4875.13       167.99 o                         
   7   4  13        306.08        371.11        54.00 o                         
   8   4  13         10.26         81.87        40.59 o                         
   9   4  13        304.79        305.32        58.91 o                         
  10   4  13        652.07        809.13        77.69 o                         
  11   4  13         86.46        129.73        67.38 o                         
  12   4  13       1203.58       1123.63       135.68 o                         
   1   5  13       1436.13       1461.29        77.81 o                         
   2   5  13       1034.92       1138.04       128.72 o                         
   3   5  13         89.35         87.55       115.81 o                         
   4   5  13        187.28        179.85        35.04 o                         
   5   5  13       2415.32       2346.85       116.87 o                         
   6   5  13        283.81        471.25        63.25 o                         
   7   5  13       1022.90       1140.44        89.92 o                         
   8   5  13         31.19         20.84        39.32 o                         
   9   5  13        531.37        569.08        65.75 o                         
  10   5  13        166.15        147.06        38.20 o                         
  11   5  13          7.81         80.51        65.27 o                         
  12   5  13          3.53        137.24       128.70 o                         
   0   6  13        189.42        207.30        91.01 o                         
   1   6  13        202.49        181.39        70.02 o                         
   2   6  13       3657.87       3458.37       270.38 o                         
   3   6  13        202.24        275.64        82.49 o                         
   4   6  13        697.61        773.53       115.37 o                         
   5   6  13        720.62        630.83        72.20 o                         
   6   6  13       1372.42       1406.03        81.54 o                         
   7   6  13       2642.10       2544.83       133.85 o                         
   8   6  13       1955.68       1693.03       134.92 o                         
   9   6  13         14.11         17.54        43.88 o                         
  10   6  13       1426.37       1471.85       101.10 o                         
  11   6  13         15.10         27.86        87.22 o                         
   1   7  13          7.89          0.10        84.61 o                         
   2   7  13        586.43        533.60       103.07 o                         
   3   7  13        867.06       1042.00       138.06 o                         
   4   7  13          3.39         -2.32        69.36 o                         
   5   7  13       1321.80       1378.55        98.10 o                         
   6   7  13        291.22        284.17        60.48 o                         
   7   7  13        345.04        433.49        64.23 o                         
   8   7  13        152.96        237.07        42.90 o                         
   9   7  13        355.35        344.32        56.06 o                         
  10   7  13          3.39         55.42        68.77 o                         
   0   8  13        869.29        792.26       188.03 o                         
   1   8  13       1104.53       1084.61       148.51 o                         
   2   8  13         13.97        102.08        76.26 o                         
   3   8  13         28.90        150.28        84.47 o                         
   4   8  13        573.69        583.39       150.33 o                         
   5   8  13          9.48         42.28        60.11 o                         
   6   8  13        357.47        431.17       108.27 o                         
   7   8  13          3.18         42.85        40.70 o                         
   8   8  13          1.33         44.47        42.97 o                         
   9   8  13          0.01         10.75        32.02 o                         
   1   9  13       2838.41       3325.29       257.34 o                         
   2   9  13        172.92         39.04       142.60 o                         
   3   9  13        971.05        865.89       142.09 o                         
   4   9  13         51.72        308.08       106.26 o                         
   5   9  13       2037.68       1864.70       198.30 o                         
   6   9  13          0.87         31.74       118.81 o                         
   7   9  13       1203.16       1582.97       203.16 o                         
   8   9  13         63.48        178.62        79.70 o                         
   0  10  13         49.83         39.15       100.89 o                         
   1  10  13         10.63         31.78       163.03 o                         
   2  10  13        242.12        315.59        96.02 o                         
   3  10  13         63.50        117.62        85.35 o                         
   4  10  13          0.78         15.96        73.20 o                         
   5  10  13        406.18        513.27       162.10 o                         
   6  10  13         31.90        164.99        87.95 o                         
   1  11  13        206.36        298.11       130.13 o                         
   2  11  13         37.64        205.92        95.41 o                         
   3  11  13        167.10        335.65       184.89 o                         
   0   0  14      12940.66      12826.65       499.12 o                         
   1   0  14        547.09        560.21        66.41 o                         
   2   0  14       1682.96       1583.16       127.61 o                         
   3   0  14        105.20        202.42        62.73 o                         
   4   0  14       6076.89       5676.29       216.62 o                         
   5   0  14       2791.79       2847.28       187.82 o                         
   6   0  14       5097.70       4940.11       187.97 o                         
   7   0  14       1036.18        988.39        89.04 o                         
   8   0  14       2252.18       2258.21       130.64 o                         
   9   0  14        125.53        147.89        39.61 o                         
  10   0  14       3145.04       3299.38       347.21 o                         
  11   0  14       3901.31       3915.13       278.14 o                         
  12   0  14        816.57       1047.24       161.16 o                         
  13   0  14         87.64        142.70        92.92 o                         
   1   1  14        869.24        808.39        59.88 o                         
   2   1  14        123.48        137.12        32.38 o                         
   3   1  14        434.56        541.32        64.48 o                         
   4   1  14        841.99        937.66        59.24 o                         
   5   1  14       3429.42       3325.16       107.91 o                         
   6   1  14        190.45        215.18        35.64 o                         
   7   1  14        164.26        197.48        37.61 o                         
   8   1  14        303.62        284.80        55.70 o                         
   9   1  14       1262.00       1176.58        87.43 o                         
  10   1  14        435.82        376.39        59.65 o                         
  11   1  14         31.09         23.40        53.25 o                         
  12   1  14          9.99         16.02        54.35 o                         
  13   1  14        118.24        195.28        71.34 o                         
   0   2  14      11263.54      11684.50       295.95 o                         
   1   2  14          3.74         45.41        29.61 o                         
   2   2  14       3662.42       3632.92       118.74 o                         
   3   2  14        737.39        969.85        73.69 o                         
   4   2  14        826.85        804.02        67.89 o                         
   5   2  14         24.96         12.09        30.65 o                         
   6   2  14       1514.87       1650.46        99.28 o                         
   7   2  14          1.34        -31.48        31.48 o                         
   8   2  14       3058.10       2938.95       135.96 o                         
   9   2  14       1591.76       1545.04        99.46 o                         
  10   2  14       1080.43       1111.52        89.99 o                         
  11   2  14         20.14          8.42        42.12 o                         
  12   2  14       1076.00       1358.94       147.28 o                         
  13   2  14         26.89        163.28        71.82 o                         
   1   3  14         97.64        147.81        39.93 o                         
   2   3  14        751.20        822.24       144.65 o                         
   3   3  14       1369.82       1347.96       135.44 o                         
   4   3  14        121.24        100.23        47.83 o                         
   5   3  14       2629.83       2422.98       118.47 o                         
   6   3  14        771.89        909.54        77.69 o                         
   7   3  14        246.96        257.09        46.72 o                         
   8   3  14        578.86        544.17        65.15 o                         
   9   3  14        646.05        754.60        72.90 o                         
  10   3  14         22.70         57.92        38.66 o                         
  11   3  14        825.89        890.60       185.28 o                         
  12   3  14        164.33        125.21        68.92 o                         
  13   3  14       1266.49       1459.56       174.16 o                         
   0   4  14       1719.76       1716.96       110.37 o                         
   1   4  14         15.51         51.71        27.57 o                         
   2   4  14        690.88        623.99        93.31 o                         
   3   4  14        201.97        260.00        66.55 o                         
   4   4  14       1570.19       1704.42       134.45 o                         
   5   4  14        415.93        408.77        56.78 o                         
   6   4  14         62.50        135.56        43.96 o                         
   7   4  14        376.88        368.90        53.79 o                         
   8   4  14        221.29        327.75        59.07 o                         
   9   4  14        280.80        266.97        54.17 o                         
  10   4  14        123.45        140.51        36.08 o                         
  11   4  14        271.94        225.46        66.52 o                         
  12   4  14         12.95         45.56        50.65 o                         
   1   5  14       5458.79       5046.04       159.00 o                         
   2   5  14        124.82        177.25        46.43 o                         
   3   5  14        551.50        483.89        67.62 o                         
   4   5  14        737.46        732.55        73.95 o                         
   5   5  14        848.38        837.41        82.71 o                         
   6   5  14       1328.16       1249.80       108.85 o                         
   7   5  14       2434.86       2524.72       132.83 o                         
   8   5  14         88.21        221.60        50.59 o                         
   9   5  14       2207.22       2238.73       132.43 o                         
  10   5  14         61.37         57.46        38.29 o                         
  11   5  14       1149.69       1241.31       138.96 o                         
  12   5  14         38.71         15.07        49.65 o                         
   0   6  14        550.75        363.01       145.05 o                         
   1   6  14         94.05        153.30       122.95 o                         
   2   6  14       1245.87       1341.75       111.76 o                         
   3   6  14          0.00         34.70        52.09 o                         
   4   6  14       1070.32        755.42       116.02 o                         
   5   6  14        345.54        404.33        49.80 o                         
   6   6  14        233.29        363.53        62.78 o                         
   7   6  14        279.76        374.15        59.41 o                         
   8   6  14       1442.32       1377.14       106.01 o                         
   9   6  14         91.49        200.89        43.69 o                         
  10   6  14        268.01        337.78        81.73 o                         
  11   6  14         20.06         14.93        89.29 o                         
   1   7  14       1648.11       1623.99       168.37 o                         
   2   7  14          3.07         22.45        63.20 o                         
   3   7  14        488.22        423.63        98.77 o                         
   4   7  14         32.58         30.85       136.23 o                         
   5   7  14        102.48         58.60        35.95 o                         
   6   7  14       1057.50        911.63        90.37 o                         
   7   7  14       1967.19       1960.28       119.22 o                         
   8   7  14          0.24         62.78        34.16 o                         
   9   7  14        625.10        652.43        65.48 o                         
  10   7  14        124.74         65.89        47.25 o                         
   0   8  14         15.64        131.10        90.55 o                         
   1   8  14        435.17        246.27        80.60 o                         
   2   8  14       1493.56       1231.39       154.10 o                         
   3   8  14          4.76        102.49        95.25 o                         
   4   8  14       1495.39       1597.04       174.13 o                         
   5   8  14         97.02        113.75        76.64 o                         
   6   8  14        724.25        736.07       123.91 o                         
   7   8  14          2.86        121.76        45.14 o                         
   8   8  14        871.96       1001.37        88.60 o                         
   9   8  14         15.76         48.09        46.97 o                         
   1   9  14          4.98          1.61        70.80 o                         
   2   9  14          4.35        -55.70       136.08 o                         
   3   9  14        125.90         95.32       100.68 o                         
   4   9  14        322.71        207.95        78.80 o                         
   5   9  14        181.75        167.48        86.91 o                         
   6   9  14          3.60         53.63        68.82 o                         
   7   9  14          0.05         34.34       100.08 o                         
   8   9  14          8.92        231.25       188.09 o                         
   0  10  14        168.91        366.99       161.21 o                         
   1  10  14         44.48         91.74        96.98 o                         
   2  10  14        624.46        658.88       133.26 o                         
   3  10  14         80.81        157.12        88.74 o                         
   4  10  14        270.70        228.22        91.80 o                         
   5  10  14        169.20        370.74       103.18 o                         
   6  10  14        301.38        315.75       126.94 o                         
   1  11  14        349.44        431.57       170.62 o                         
   2  11  14         61.95        242.29       102.20 o                         
   1   1  15       8262.69       7791.98       176.67 o                         
   2   1  15       1360.54       1393.62        81.10 o                         
   3   1  15       6466.75       5947.37       179.29 o                         
   4   1  15         35.81         78.13        34.12 o                         
   5   1  15       1905.94       1641.17       105.59 o                         
   6   1  15        470.24        489.13        47.03 o                         
   7   1  15       5426.80       5343.62       144.29 o                         
   8   1  15         87.67         75.72        39.65 o                         
   9   1  15       3253.93       3331.58       146.61 o                         
  10   1  15        126.01        141.28        40.18 o                         
  11   1  15        329.96        375.87        66.40 o                         
  12   1  15         37.75         79.76        64.27 o                         
  13   1  15       1233.21       1497.12       137.91 o                         
   0   2  15       5899.97       5725.01       193.42 o                         
   1   2  15       1385.85       1575.38        82.85 o                         
   2   2  15         49.05         62.15        37.90 o                         
   3   2  15        350.26        398.45        60.73 o                         
   4   2  15       1972.10       1861.53       104.69 o                         
   5   2  15          3.09         -5.25        30.41 o                         
   6   2  15       2796.77       2614.42       126.90 o                         
   7   2  15       1431.22       1380.20        95.57 o                         
   8   2  15        177.55        230.26        46.07 o                         
   9   2  15          0.00         15.85        44.53 o                         
  10   2  15         11.38         44.97        45.59 o                         
  11   2  15          6.71        -46.00        46.00 o                         
  12   2  15        431.85        478.76        92.85 o                         
  13   2  15         13.57        -16.08        53.56 o                         
   1   3  15        964.51        910.98        86.28 o                         
   2   3  15        195.01        339.92        72.46 o                         
   3   3  15       1543.25       1486.16       142.60 o                         
   4   3  15        109.76        117.69        37.29 o                         
   5   3  15        958.26        946.16        78.39 o                         
   6   3  15         13.85         76.79        38.80 o                         
   7   3  15        948.19        892.03        80.47 o                         
   8   3  15          0.32        -31.63        31.63 o                         
   9   3  15          7.04         41.43        46.52 o                         
  10   3  15        383.14        411.04        58.88 o                         
  11   3  15        317.25        328.93       114.12 o                         
  12   3  15         13.62         35.14        67.84 o                         
   0   4  15        136.12        134.32        37.98 o                         
   1   4  15        334.27        399.08        54.62 o                         
   2   4  15       2581.50       2739.17       191.52 o                         
   3   4  15       2390.30       2237.61       276.90 o                         
   4   4  15      10927.79      10213.53       268.77 o                         
   5   4  15        695.91        553.11        65.15 o                         
   6   4  15       2944.03       3080.60       142.21 o                         
   7   4  15        286.07        271.43        52.95 o                         
   8   4  15         82.43         84.27        38.59 o                         
   9   4  15        467.47        358.72        53.87 o                         
  10   4  15        992.32        917.06        86.80 o                         
  11   4  15         47.44        -11.24        49.76 o                         
  12   4  15       1854.89       1897.53       144.87 o                         
   1   5  15        247.69        269.85        63.29 o                         
   2   5  15         20.75        132.88        73.49 o                         
   3   5  15        641.27        613.22       102.95 o                         
   4   5  15        130.58        129.40        53.32 o                         
   5   5  15        285.22        239.45        81.50 o                         
   6   5  15       4748.87       4392.95       170.44 o                         
   7   5  15          1.04         19.25        49.18 o                         
   8   5  15         13.09          9.37        50.08 o                         
   9   5  15        438.26        562.85        71.90 o                         
  10   5  15          8.39         53.77        38.55 o                         
  11   5  15         31.73        125.09        58.30 o                         
   0   6  15       3254.03       3436.83       337.67 o                         
   1   6  15       7934.14       7720.94       344.03 o                         
   2   6  15       3983.08       4041.76       253.43 o                         
   3   6  15          0.66        149.64        57.49 o                         
   4   6  15        514.98        627.60        91.76 o                         
   5   6  15        430.52        384.24        60.02 o                         
   6   6  15        738.06        915.07        91.60 o                         
   7   6  15        179.53        250.83        53.04 o                         
   8   6  15       2682.33       2947.94       189.97 o                         
   9   6  15         11.38         37.46        34.34 o                         
  10   6  15        788.04        822.02        84.67 o                         
  11   6  15         19.29         96.20        54.98 o                         
   1   7  15        428.39        530.33       105.49 o                         
   2   7  15        777.00        591.26       118.86 o                         
   3   7  15       5207.35       4606.34       396.26 o                         
   4   7  15         71.98        -31.54        59.66 o                         
   5   7  15       1445.78       1380.00       113.15 o                         
   6   7  15         14.05        -47.79        47.79 o                         
   7   7  15       1110.41       1274.82       189.10 o                         
   8   7  15          8.78         42.73        61.96 o                         
   9   7  15         13.59         83.60        44.16 o                         
  10   7  15         18.79         44.24        45.37 o                         
   0   8  15       2788.24       2659.02       326.77 o                         
   1   8  15         62.02        260.48       212.88 o                         
   2   8  15        497.12        517.93       109.43 o                         
   3   8  15         43.02         86.16        60.18 o                         
   4   8  15        100.38        180.79        88.17 o                         
   5   8  15        420.30        307.36        93.67 o                         
   6   8  15        220.60        162.47        73.15 o                         
   7   8  15         85.33        134.77        70.82 o                         
   8   8  15        327.09        327.63        63.37 o                         
   9   8  15         90.65        129.94        51.61 o                         
   1   9  15       1104.37       1167.89       161.51 o                         
   2   9  15         64.15         98.19        80.24 o                         
   3   9  15        561.61        470.32       206.57 o                         
   4   9  15          9.72        408.41       117.52 o                         
   5   9  15        771.13        866.80       261.40 o                         
   6   9  15        205.27        204.14        88.03 o                         
   7   9  15        767.88        999.88       152.98 o                         
   0  10  15        385.01        297.60       135.92 o                         
   1  10  15         49.05        115.88        79.04 o                         
   2  10  15         42.87        195.66       106.36 o                         
   3  10  15         40.70         32.40        93.77 o                         
   4  10  15         14.56         29.06        64.97 o                         
   5  10  15         63.49         73.79        78.56 o                         
   0   0  16       9667.08       8710.34       442.94 o                         
   1   0  16       3589.52       3640.58       213.84 o                         
   2   0  16        319.80        312.58        75.12 o                         
   3   0  16       1878.42       1849.56       149.17 o                         
   4   0  16       7122.34       6930.30       232.45 o                         
   5   0  16       1895.44       2068.69       129.41 o                         
   6   0  16       5669.36       5776.74       212.75 o                         
   7   0  16        199.00        208.95        77.30 o                         
   8   0  16       1289.69       1466.05       114.48 o                         
   9   0  16        509.90        474.07        69.60 o                         
  10   0  16       2670.06       2786.62       332.03 o                         
  11   0  16       4280.59       3813.09       397.22 o                         
  12   0  16       3426.99       3629.69       321.30 o                         
  13   0  16         23.25         31.33        69.72 o                         
   1   1  16         59.11         89.30        41.80 o                         
   2   1  16       2467.72       2593.23       124.04 o                         
   3   1  16        319.95        327.58        51.63 o                         
   4   1  16        341.65        341.40        48.51 o                         
   5   1  16         12.24         12.14        41.63 o                         
   6   1  16        738.79        934.95        64.62 o                         
   7   1  16          9.89         73.92        31.85 o                         
   8   1  16       2746.71       2697.38       135.71 o                         
   9   1  16          1.15         16.50        32.18 o                         
  10   1  16        253.61        228.81        50.70 o                         
  11   1  16         11.33        -12.91       166.23 o                         
  12   1  16        147.03        175.80        69.12 o                         
  13   1  16        209.28        250.70        70.53 o                         
   0   2  16        339.19        349.44        57.07 o                         
   1   2  16        136.62        107.36        38.23 o                         
   2   2  16       3537.54       3359.16       123.29 o                         
   3   2  16         41.31         60.26        35.31 o                         
   4   2  16       3380.41       3449.28       161.10 o                         
   5   2  16         90.58         54.09        37.13 o                         
   6   2  16       1820.86       1859.81       111.24 o                         
   7   2  16          7.73         -2.96        40.88 o                         
   8   2  16        771.90        829.97        79.31 o                         
   9   2  16        655.45        691.35        72.62 o                         
  10   2  16       1463.34       1432.25       103.10 o                         
  11   2  16        129.63         58.12        92.22 o                         
  12   2  16        701.47        732.13       102.85 o                         
   1   3  16       3504.55       3664.54       191.70 o                         
   2   3  16        942.53        985.50       120.30 o                         
   3   3  16       3055.31       2992.05       252.96 o                         
   4   3  16        160.16        165.21        47.48 o                         
   5   3  16       1923.01       1827.11       111.19 o                         
   6   3  16       2046.99       2142.54       121.24 o                         
   7   3  16       1353.29       1392.63       102.03 o                         
   8   3  16        989.35       1008.04        89.20 o                         
   9   3  16        693.34        762.40        78.15 o                         
  10   3  16         96.91         59.59        65.94 o                         
  11   3  16        152.60         33.34        56.44 o                         
  12   3  16         65.66        -65.84        65.84 o                         
   0   4  16        469.07        470.27        66.33 o                         
   1   4  16         94.66        132.29        37.27 o                         
   2   4  16         33.98         84.21        54.57 o                         
   3   4  16         98.23        112.22        49.62 o                         
   4   4  16         48.66         67.63        55.87 o                         
   5   4  16         62.75         65.99        33.80 o                         
   6   4  16        130.24        181.48        45.31 o                         
   7   4  16         10.27         79.17        36.08 o                         
   8   4  16         61.55        130.71        40.07 o                         
   9   4  16          4.48         70.37        38.99 o                         
  10   4  16          2.98         71.78        36.90 o                         
  11   4  16        734.65        772.04        95.27 o                         
  12   4  16         68.05         53.87        48.67 o                         
   1   5  16       1946.35       1987.32       185.41 o                         
   2   5  16          0.03        -18.55        73.09 o                         
   3   5  16        328.54        265.82        95.58 o                         
   4   5  16        625.60        590.68       100.89 o                         
   5   5  16        627.04        670.11        77.66 o                         
   6   5  16        682.50        757.92        94.65 o                         
   7   5  16       1857.58       1912.80       121.26 o                         
   8   5  16         61.09         16.01        35.42 o                         
   9   5  16       1535.49       1628.58       117.88 o                         
  10   5  16          7.13         18.92        41.80 o                         
  11   5  16       1095.46       1216.10       119.87 o                         
   0   6  16       3268.21       3014.75       227.53 o                         
   1   6  16         38.25        166.59        57.12 o                         
   2   6  16        511.60        549.33       105.08 o                         
   3   6  16        607.96        705.23       119.89 o                         
   4   6  16       2359.88       2198.39       191.37 o                         
   5   6  16         72.06         60.54        53.02 o                         
   6   6  16        560.55        562.63        77.02 o                         
   7   6  16          0.52         52.94        42.73 o                         
   8   6  16        332.18        349.46        68.06 o                         
   9   6  16         12.68        121.20        57.31 o                         
  10   6  16        589.98        614.78        75.77 o                         
   1   7  16       4116.97       3695.70       258.37 o                         
   2   7  16       4140.59       4003.82       384.15 o                         
   3   7  16       1056.38       1147.37       153.90 o                         
   4   7  16         19.17        129.80        45.96 o                         
   5   7  16       3000.14       2881.20       234.13 o                         
   6   7  16         42.33         -1.27        48.89 o                         
   7   7  16        629.42        546.09       106.55 o                         
   8   7  16         73.86        153.03        87.93 o                         
   9   7  16        135.00        225.84        75.49 o                         
   0   8  16       2006.29       1904.65       276.53 o                         
   1   8  16          3.56         31.64        67.15 o                         
   2   8  16        596.49        634.67       125.21 o                         
   3   8  16         59.85        223.11        88.83 o                         
   4   8  16       1343.70       1526.55       179.77 o                         
   5   8  16        199.18        216.91       139.55 o                         
   6   8  16       1255.79       1389.71       142.31 o                         
   7   8  16        563.20        589.06       121.77 o                         
   8   8  16        278.05        381.69        68.66 o                         
   1   9  16         98.47        253.60        90.51 o                         
   2   9  16         10.43          1.81        68.27 o                         
   3   9  16          3.12        267.40       120.92 o                         
   4   9  16         53.54        174.51        95.65 o                         
   5   9  16         69.46         75.57       123.82 o                         
   6   9  16          5.70         -1.69        71.32 o                         
   7   9  16         73.31         87.78        73.68 o                         
   0  10  16        271.47        269.58       110.90 o                         
   1  10  16          6.63         94.16        73.48 o                         
   2  10  16        343.06        564.69       128.59 o                         
   3  10  16         32.76         78.33        74.46 o                         
   4  10  16        426.19        631.77       131.21 o                         
   1   1  17       9227.54       9123.78       233.89 o                         
   2   1  17        471.58        485.76        67.64 o                         
   3   1  17       2146.25       1939.78       111.17 o                         
   4   1  17        471.72        441.81        87.03 o                         
   5   1  17       1107.46       1108.45        84.26 o                         
   6   1  17        360.25        355.27        68.22 o                         
   7   1  17       4110.54       3945.50       132.18 o                         
   8   1  17        327.60        410.64        64.25 o                         
   9   1  17       4244.92       4044.16       171.75 o                         
  10   1  17        286.05        320.46        55.68 o                         
  11   1  17        885.17        888.66       150.16 o                         
  12   1  17        169.96        406.21        89.40 o                         
   0   2  17        497.56        524.27        68.38 o                         
   1   2  17         29.15         41.04        25.54 o                         
   2   2  17       1269.29       1271.12        92.99 o                         
   3   2  17        204.09        201.15        47.86 o                         
   4   2  17        286.14        349.09        64.70 o                         
   5   2  17         95.02        109.96        42.96 o                         
   6   2  17         77.05        126.92        39.21 o                         
   7   2  17       1026.15       1115.82        92.41 o                         
   8   2  17         22.06          2.27        44.91 o                         
   9   2  17          7.67         13.21        36.60 o                         
  10   2  17         62.84        166.49        53.47 o                         
  11   2  17        298.54        231.64       104.65 o                         
  12   2  17        432.71        383.54        74.40 o                         
   1   3  17        503.45        523.59        66.26 o                         
   2   3  17        781.60        781.19       112.27 o                         
   3   3  17        264.75        313.45        84.24 o                         
   4   3  17         59.11         73.52        47.44 o                         
   5   3  17       1663.88       1755.21       123.71 o                         
   6   3  17        911.50        993.37        87.09 o                         
   7   3  17        394.76        416.19        61.05 o                         
   8   3  17        275.61        292.78        55.67 o                         
   9   3  17        180.62        139.67        44.52 o                         
  10   3  17        145.41         85.05        41.67 o                         
  11   3  17         77.16        -58.52        82.99 o                         
  12   3  17         15.36         28.94        67.49 o                         
   0   4  17        470.88        521.22        73.14 o                         
   1   4  17         43.73         83.58        29.11 o                         
   2   4  17         93.21         28.77        49.84 o                         
   3   4  17          6.85        103.59        59.47 o                         
   4   4  17         29.13         -7.87        56.78 o                         
   5   4  17        161.18        152.73        42.72 o                         
   6   4  17        642.19        736.77        77.69 o                         
   7   4  17        147.57        165.29        54.78 o                         
   8   4  17       3311.77       3140.74       157.39 o                         
   9   4  17         11.88         13.97        34.00 o                         
  10   4  17       1106.24       1296.64       105.47 o                         
  11   4  17         86.75         57.05        50.36 o                         
   1   5  17         93.69         99.57        30.20 o                         
   2   5  17        421.76        359.57        88.74 o                         
   3   5  17        599.34        595.48       111.11 o                         
   4   5  17         23.63        139.33        64.91 o                         
   5   5  17        172.63         24.60        54.47 o                         
   6   5  17        107.55         -5.65        51.08 o                         
   7   5  17        180.54        114.79        39.37 o                         
   8   5  17        331.39        404.62        64.61 o                         
   9   5  17        309.50        341.88        71.32 o                         
  10   5  17         89.89         62.52        45.61 o                         
  11   5  17         42.66         29.15        48.06 o                         
   0   6  17        219.04        372.84       115.33 o                         
   1   6  17       2707.60       2407.49       211.56 o                         
   2   6  17       2356.93       2559.75       302.69 o                         
   3   6  17        131.09        225.59        83.63 o                         
   4   6  17       1270.73       1150.43       147.17 o                         
   5   6  17        296.14        412.14        98.96 o                         
   6   6  17        624.43        701.58        81.94 o                         
   7   6  17        362.92        342.32        64.96 o                         
   8   6  17        880.00        859.50        85.82 o                         
   9   6  17         34.55         46.54        37.18 o                         
  10   6  17        654.14        714.40        80.86 o                         
   1   7  17       2009.99       2003.55       138.44 o                         
   2   7  17        803.21        851.04        96.11 o                         
   3   7  17       1749.36       1491.73       221.59 o                         
   4   7  17        508.58        330.77        89.91 o                         
   5   7  17        675.00        680.70       123.55 o                         
   6   7  17        381.64        347.95        90.23 o                         
   7   7  17        784.34        782.99       128.71 o                         
   8   7  17          8.42        140.20        93.78 o                         
   9   7  17        355.01        264.38        65.16 o                         
   0   8  17         65.91        -32.21        99.73 o                         
   1   8  17         35.69         34.26        68.81 o                         
   2   8  17       1027.15       1036.72       159.61 o                         
   3   8  17        148.92        286.69       111.06 o                         
   4   8  17        420.08        422.83        72.30 o                         
   5   8  17         19.58         75.08        68.20 o                         
   6   8  17        180.67        268.18       100.93 o                         
   7   8  17         93.69        119.29        70.91 o                         
   8   8  17        292.80        427.55       206.66 o                         
   1   9  17         36.78        102.18       113.50 o                         
   2   9  17          2.08         82.48        73.90 o                         
   3   9  17        154.73        213.29        92.38 o                         
   4   9  17         15.17         -8.50        71.72 o                         
   5   9  17          6.36         35.02        44.12 o                         
   6   9  17         47.79        215.98        79.88 o                         
   0  10  17         18.59         32.76        89.89 o                         
   1  10  17          0.00          5.33        76.96 o                         
   2  10  17        200.12        390.11       116.84 o                         
   3  10  17          0.08         68.35       162.21 o                         
   4  10  17         60.96        187.83       106.64 o                         
   0   0  18       4492.48       4818.89       351.61 o                         
   1   0  18       1902.75       1719.51       155.11 o                         
   2   0  18       9462.52       9347.14       346.87 o                         
   3   0  18       5135.87       4983.41       256.08 o                         
   4   0  18       4367.35       4427.73       240.32 o                         
   5   0  18        736.90        792.23        90.83 o                         
   6   0  18       2864.30       2720.30       181.30 o                         
   7   0  18         16.59        -10.92        34.01 o                         
   8   0  18       1122.12       1131.24       105.25 o                         
   9   0  18        735.03        650.21        83.59 o                         
  10   0  18       3000.77       2907.39       350.13 o                         
  11   0  18         54.37        186.39       141.35 o                         
  12   0  18       2528.86       2805.82       261.89 o                         
   1   1  18          1.64         64.94        36.65 o                         
   2   1  18        439.72        492.28        67.49 o                         
   3   1  18        349.11        323.30        66.27 o                         
   4   1  18         43.66         99.17        51.88 o                         
   5   1  18         14.49         33.09        33.77 o                         
   6   1  18        173.43        248.71        48.40 o                         
   7   1  18        243.22        330.06        45.61 o                         
   8   1  18         92.76         80.21        39.23 o                         
   9   1  18         31.12        111.87        46.50 o                         
  10   1  18        419.11        369.05        71.05 o                         
  11   1  18         26.97         84.57       276.96 o                         
  12   1  18         55.36        183.36        66.38 o                         
   0   2  18       8499.87       8263.70       351.67 o                         
   1   2  18         16.62         -7.95        38.58 o                         
   2   2  18       1704.14       1611.99       112.20 o                         
   3   2  18        273.13        155.20        48.61 o                         
   4   2  18       5862.83       5617.45       194.70 o                         
   5   2  18         57.54        -50.94        56.73 o                         
   6   2  18       3116.40       3031.94       148.13 o                         
   7   2  18        196.22        252.52        55.89 o                         
   8   2  18        442.62        398.24        58.69 o                         
   9   2  18         16.64          6.64        53.82 o                         
  10   2  18        941.19       1028.57        95.09 o                         
  11   2  18         13.24        253.67        90.76 o                         
  12   2  18        272.47        428.99        77.74 o                         
   1   3  18       2355.11       2444.52       115.96 o                         
   2   3  18          0.17         23.02        47.67 o                         
   3   3  18       2166.91       2070.59       180.37 o                         
   4   3  18        955.04        869.87       113.50 o                         
   5   3  18       3939.24       3869.50       186.17 o                         
   6   3  18         35.12          0.86        41.92 o                         
   7   3  18        196.70        187.27        60.73 o                         
   8   3  18          1.49         63.42        52.22 o                         
   9   3  18       1486.16       1693.35       119.57 o                         
  10   3  18        242.48        184.14        81.06 o                         
  11   3  18        165.35        183.94        71.06 o                         
   0   4  18        828.16        727.81       159.43 o                         
   1   4  18          1.58          5.66        23.92 o                         
   2   4  18        372.73        354.60        91.74 o                         
   3   4  18        480.88        658.67       108.78 o                         
   4   4  18        135.13         89.40        53.85 o                         
   5   4  18        222.93        131.19        44.16 o                         
   6   4  18         39.17        -10.31        68.41 o                         
   7   4  18        814.04        794.78        83.45 o                         
   8   4  18         80.76        164.50        53.73 o                         
   9   4  18          2.41         16.96        38.58 o                         
  10   4  18         17.54         26.42        46.33 o                         
  11   4  18         75.17         98.62        91.93 o                         
   1   5  18        297.72        364.31        86.86 o                         
   2   5  18        324.82        308.87        87.35 o                         
   3   5  18        146.68        244.88        79.65 o                         
   4   5  18        638.17        585.78       106.90 o                         
   5   5  18       1796.04       1908.55       185.95 o                         
   6   5  18         95.85         87.99        36.86 o                         
   7   5  18       1042.61        918.60       190.14 o                         
   8   5  18          2.37        -36.43        36.43 o                         
   9   5  18        847.89        836.35        89.11 o                         
  10   5  18         22.58        131.19        70.59 o                         
   0   6  18       2010.44       2418.53       294.37 o                         
   1   6  18       1383.52       1387.30       166.92 o                         
   2   6  18        833.83        767.07       140.01 o                         
   3   6  18         20.27         46.68        65.82 o                         
   4   6  18        458.28        554.06       112.37 o                         
   5   6  18          4.90         19.25        57.30 o                         
   6   6  18       1351.95       1291.51       112.17 o                         
   7   6  18         37.37        -28.89        50.39 o                         
   8   6  18        410.03        466.74        72.87 o                         
   9   6  18          1.95         50.88        57.38 o                         
  10   6  18        135.21        242.45        90.05 o                         
   1   7  18       3341.42       3099.95       245.74 o                         
   2   7  18        828.17        640.85       126.22 o                         
   3   7  18       1716.12       1619.53       180.29 o                         
   4   7  18        226.37        101.02        60.36 o                         
   5   7  18        759.61        745.82       137.51 o                         
   6   7  18        139.83         79.65        63.68 o                         
   7   7  18        991.68       1176.63       159.20 o                         
   8   7  18         44.66        132.67        79.76 o                         
   9   7  18        109.92         48.18       109.06 o                         
   0   8  18        534.92        584.12       118.43 o                         
   1   8  18         57.88          7.94        43.20 o                         
   2   8  18       1543.16       1635.93       187.98 o                         
   3   8  18          2.88        -29.78        45.19 o                         
   4   8  18       1294.35       1275.74       170.76 o                         
   5   8  18         34.27        111.26        66.18 o                         
   6   8  18        387.64        595.41       148.72 o                         
   7   8  18         40.06        104.66        77.00 o                         
   1   9  18          2.50         47.97        93.53 o                         
   2   9  18          3.75        -50.31       158.80 o                         
   3   9  18         52.05        122.87        63.99 o                         
   4   9  18        212.11        146.53        49.46 o                         
   5   9  18         29.93        -56.05        59.61 o                         
   6   9  18          2.30        174.92        90.34 o                         
   0  10  18        534.30       1036.25       242.85 o                         
   1  10  18          2.93         13.20        86.82 o                         
   2  10  18         86.63        238.06       100.42 o                         
   1   1  19       2867.30       2847.59       143.06 o                         
   2   1  19        694.44        769.80        81.29 o                         
   3   1  19       3543.06       3533.08       157.23 o                         
   4   1  19        940.89        962.98        84.14 o                         
   5   1  19       3136.80       2998.79       147.49 o                         
   6   1  19        332.41        372.64        51.26 o                         
   7   1  19       1353.23       1370.88        85.19 o                         
   8   1  19       1433.93       1509.47       109.97 o                         
   9   1  19       1939.23       1850.48       123.86 o                         
  10   1  19          2.33        -42.40        47.88 o                         
  11   1  19        856.11        824.59       144.94 o                         
  12   1  19          6.72         32.84        80.00 o                         
   0   2  19       3445.99       3199.59       215.61 o                         
   1   2  19        115.07        143.91        47.16 o                         
   2   2  19       1186.17       1178.35       101.06 o                         
   3   2  19        646.45        605.13        71.02 o                         
   4   2  19        813.64        788.34        83.62 o                         
   5   2  19          1.91         88.59       102.21 o                         
   6   2  19        319.99        395.98        94.64 o                         
   7   2  19        757.75        667.42       110.86 o                         
   8   2  19         52.13        141.33        46.38 o                         
   9   2  19        354.38        347.92        59.74 o                         
  10   2  19         15.09         58.72        42.48 o                         
  11   2  19        579.85        592.46       130.14 o                         
   1   3  19        739.08        686.29       109.60 o                         
   2   3  19         71.12         15.41       134.34 o                         
   3   3  19         18.95        114.58        74.29 o                         
   4   3  19         12.16         51.92       101.09 o                         
   5   3  19         69.73         71.20        55.25 o                         
   6   3  19        487.12        457.62        70.24 o                         
   7   3  19       2834.40       2758.10       148.57 o                         
   8   3  19        285.72        323.55        58.75 o                         
   9   3  19        331.82        475.35        85.41 o                         
  10   3  19         39.81         37.11        41.70 o                         
  11   3  19        133.63         57.75       109.87 o                         
   0   4  19         10.06          5.07        31.66 o                         
   1   4  19        127.28        156.47        48.52 o                         
   2   4  19       3456.76       3600.76       244.22 o                         
   3   4  19         39.39         -4.15        50.73 o                         
   4   4  19         10.35         46.46        47.13 o                         
   5   4  19         33.42         61.67       143.13 o                         
   6   4  19        790.93        917.94        97.06 o                         
   7   4  19        403.37        457.95        73.39 o                         
   8   4  19       4984.66       4816.23       239.70 o                         
   9   4  19         55.93        111.14        42.82 o                         
  10   4  19        465.06        531.53        89.89 o                         
  11   4  19         11.83        -22.46        66.89 o                         
   1   5  19          2.02        116.00        64.77 o                         
   2   5  19        278.32        331.87        98.37 o                         
   3   5  19        526.92        553.07       111.78 o                         
   4   5  19         32.86        112.62        76.55 o                         
   5   5  19        211.53        195.08       132.35 o                         
   6   5  19        572.12        610.44        81.95 o                         
   7   5  19        209.83        186.12        50.54 o                         
   8   5  19          1.68         25.80        39.86 o                         
   9   5  19        320.94        388.91        74.75 o                         
  10   5  19         48.63         31.33        54.85 o                         
   0   6  19       1114.70       1293.87       231.55 o                         
   1   6  19       1935.14       1697.26       176.11 o                         
   2   6  19       3818.03       3563.18       261.56 o                         
   3   6  19         65.80        101.27       118.51 o                         
   4   6  19       3271.68       2933.58       243.39 o                         
   5   6  19         75.49        261.56        84.50 o                         
   6   6  19        824.45       1267.33       164.43 o                         
   7   6  19         18.67         46.49        60.25 o                         
   8   6  19        260.71        274.82        86.87 o                         
   9   6  19          1.38         75.59        66.29 o                         
   1   7  19       3172.73       2800.23       237.98 o                         
   2   7  19          0.91         40.76       138.57 o                         
   3   7  19        650.67        815.82       166.95 o                         
   4   7  19         52.67         63.99        63.12 o                         
   5   7  19       1002.55        769.05       145.14 o                         
   6   7  19        140.94        128.30        75.24 o                         
   7   7  19        571.10        501.25       146.13 o                         
   8   7  19          1.52        -56.56        56.56 o                         
   0   8  19          2.39        113.42       130.42 o                         
   1   8  19         26.19         54.92        79.50 o                         
   2   8  19        581.17        537.54       126.71 o                         
   3   8  19          3.59        -38.98        49.70 o                         
   4   8  19        998.05        850.63       142.12 o                         
   5   8  19         64.84         57.33        74.67 o                         
   6   8  19         30.15         74.00        73.48 o                         
   7   8  19         39.71         94.54        75.25 o                         
   1   9  19        205.92        182.15        73.13 o                         
   2   9  19         35.58        -31.16        54.69 o                         
   3   9  19        990.06        809.04       172.12 o                         
   4   9  19          0.16         43.32        73.84 o                         
   5   9  19        539.11        531.18       127.69 o                         
   0   0  20       8575.70       8562.02       501.93 o                         
   1   0  20        159.36        244.93       134.23 o                         
   2   0  20        180.24         84.67        66.89 o                         
   3   0  20        618.49        636.03       208.22 o                         
   4   0  20       2696.03       2360.60       276.80 o                         
   5   0  20        170.72        260.36       118.04 o                         
   6   0  20       2598.37       2538.70       161.91 o                         
   7   0  20        205.70        231.90        59.92 o                         
   8   0  20        244.96        323.05        68.32 o                         
   9   0  20         66.63        131.21        54.27 o                         
  10   0  20       1701.84       1844.63       295.42 o                         
  11   0  20        374.97        191.26       126.99 o                         
   1   1  20        742.59        892.45        86.29 o                         
   2   1  20          7.03         -9.33        38.53 o                         
   3   1  20        398.53        504.32        69.53 o                         
   4   1  20          8.93         10.50        38.80 o                         
   5   1  20        139.61        231.96        51.50 o                         
   6   1  20         46.94         99.42        36.57 o                         
   7   1  20         53.00        122.24        35.89 o                         
   8   1  20         90.34        123.87        70.89 o                         
   9   1  20        111.71        177.55        47.53 o                         
  10   1  20        242.77        345.70        75.79 o                         
  11   1  20         21.03         20.96       208.71 o                         
   0   2  20        396.87        462.23        96.36 o                         
   1   2  20         46.98          2.04        44.69 o                         
   2   2  20        373.03        397.49        63.28 o                         
   3   2  20        142.56         72.71        42.75 o                         
   4   2  20       4955.22       4524.21       188.85 o                         
   5   2  20       1422.85       1340.06       286.65 o                         
   6   2  20       2201.76       2345.14       157.22 o                         
   7   2  20        574.18        591.47        73.76 o                         
   8   2  20         28.41        173.41        56.62 o                         
   9   2  20        130.68        229.22        56.99 o                         
  10   2  20       3087.15       3203.19       200.33 o                         
  11   2  20        213.37        270.08       100.52 o                         
   1   3  20       1031.78       1108.60       228.84 o                         
   2   3  20        453.37        565.78       110.31 o                         
   3   3  20        125.98        195.02        71.64 o                         
   4   3  20          7.10        -87.54        87.54 o                         
   5   3  20         62.29         -2.45        59.48 o                         
   6   3  20       1145.31       1174.05       114.61 o                         
   7   3  20        735.67        905.37        91.47 o                         
   8   3  20        111.43         79.83        39.54 o                         
   9   3  20       3156.09       3145.34       167.71 o                         
  10   3  20         67.45        155.74        71.75 o                         
  11   3  20        136.54         22.57        57.99 o                         
   0   4  20        326.01        586.12       155.37 o                         
   1   4  20        477.54        630.68       116.64 o                         
   2   4  20         21.70        -15.42        67.39 o                         
   3   4  20        440.19        561.14       115.90 o                         
   4   4  20         55.68         87.62        66.09 o                         
   5   4  20          2.35         31.20        54.98 o                         
   6   4  20         44.12        113.79        49.40 o                         
   7   4  20         66.68         54.40        44.90 o                         
   8   4  20         65.00         84.60        42.52 o                         
   9   4  20         13.26         79.15        41.48 o                         
  10   4  20        136.52         67.69        53.83 o                         
   1   5  20        466.20        658.26       122.94 o                         
   2   5  20       1679.96       1273.02       165.52 o                         
   3   5  20       1662.76       1607.95       177.16 o                         
   4   5  20         77.78        128.63        64.00 o                         
   5   5  20        968.78       1042.12       149.89 o                         
   6   5  20         66.11        124.73        74.32 o                         
   7   5  20       1631.24       1817.09       140.25 o                         
   8   5  20         58.87         69.29        46.33 o                         
   9   5  20        415.22        546.40        79.33 o                         
  10   5  20        122.84         74.15        62.59 o                         
   0   6  20         68.79        -93.68        93.68 o                         
   1   6  20        679.32        810.51       138.63 o                         
   2   6  20         90.11         76.45        59.73 o                         
   3   6  20         23.03          0.27        77.02 o                         
   4   6  20        486.96        524.71       119.46 o                         
   5   6  20          0.25        103.41        64.28 o                         
   6   6  20        639.53        598.31       117.46 o                         
   7   6  20          0.00         83.20        90.86 o                         
   8   6  20        192.64        359.04       104.42 o                         
   9   6  20        142.13        160.63        76.84 o                         
   1   7  20        775.06        856.15       143.60 o                         
   2   7  20        142.18        131.83        76.22 o                         
   3   7  20        864.98        925.74       172.67 o                         
   4   7  20        320.98        223.37       114.68 o                         
   5   7  20        303.95        440.01       309.57 o                         
   6   7  20         81.65         16.77       135.08 o                         
   7   7  20        149.48         71.08        46.65 o                         
   8   7  20          0.30        -31.98        88.46 o                         
   0   8  20       2619.17       2379.35       331.35 o                         
   1   8  20        116.12        134.47        65.05 o                         
   2   8  20       1039.58       1317.66       183.94 o                         
   3   8  20         70.51         84.83        65.96 o                         
   4   8  20         46.72         90.02        71.54 o                         
   5   8  20          1.34        -28.83       104.56 o                         
   6   8  20        260.31        293.83       101.99 o                         
   1   9  20          3.85        211.22       148.73 o                         
   2   9  20          1.74        161.32        99.72 o                         
   3   9  20         67.78        263.24       153.13 o                         
   4   9  20          1.77        137.02        98.17 o                         
   1   1  21       3201.33       3163.09       158.22 o                         
   2   1  21         98.94        100.15        42.34 o                         
   3   1  21       5126.54       4645.44       246.11 o                         
   4   1  21          0.74        -38.87        38.87 o                         
   5   1  21       3247.05       3167.03       159.39 o                         
   6   1  21        353.78        372.16        62.03 o                         
   7   1  21       1566.37       1729.98        99.77 o                         
   8   1  21        521.63        543.12        72.77 o                         
   9   1  21        172.48        138.05        52.54 o                         
  10   1  21         21.88         30.23        53.19 o                         
  11   1  21        363.26        357.91       183.97 o                         
   0   2  21        579.84        523.29        98.49 o                         
   1   2  21       1220.56       1189.73       102.31 o                         
   2   2  21        541.36        634.35        81.96 o                         
   3   2  21          0.58        -18.46        41.36 o                         
   4   2  21       1657.11       1542.87       143.42 o                         
   5   2  21        476.73        498.48       136.54 o                         
   6   2  21        885.53        799.42       125.77 o                         
   7   2  21        309.64        336.23        87.97 o                         
   8   2  21         10.74        212.77        60.07 o                         
   9   2  21        114.06         92.88        45.77 o                         
  10   2  21        150.01        352.40        78.38 o                         
  11   2  21        171.61         78.83        82.99 o                         
   1   3  21        360.38        380.85       104.38 o                         
   2   3  21         48.67         81.17        52.28 o                         
   3   3  21       1412.22       1439.95       160.22 o                         
   4   3  21        626.83        540.98       108.99 o                         
   5   3  21        218.28        257.37        90.31 o                         
   6   3  21        203.59        207.82        74.36 o                         
   7   3  21        764.91        876.30       104.06 o                         
   8   3  21          4.87         53.00        49.87 o                         
   9   3  21       1100.42       1220.85       110.01 o                         
  10   3  21          0.01         -3.78        87.73 o                         
   0   4  21          9.65         -2.27        77.77 o                         
   1   4  21        778.10        934.78       134.33 o                         
   2   4  21       1965.52       2119.26       196.93 o                         
   3   4  21         24.97        105.97        74.10 o                         
   4   4  21       2114.55       2073.01       202.74 o                         
   5   4  21         81.04         -4.57        64.17 o                         
   6   4  21        612.71        811.42       126.90 o                         
   7   4  21          0.19         72.67        46.71 o                         
   8   4  21       2041.82       1863.35       147.28 o                         
   9   4  21         50.60        155.49        54.75 o                         
  10   4  21        650.96        927.65       116.20 o                         
   1   5  21       1134.89        767.23       130.44 o                         
   2   5  21        419.46        206.23       244.76 o                         
   3   5  21       2081.98       1936.54       219.41 o                         
   4   5  21         27.19        211.84        75.71 o                         
   5   5  21         11.03        258.64        94.83 o                         
   6   5  21        241.90        244.86        76.75 o                         
   7   5  21         79.48        102.60        48.98 o                         
   8   5  21        220.70        294.60        66.89 o                         
   9   5  21        109.62        161.98        54.35 o                         
   0   6  21        998.84        975.45       221.06 o                         
   1   6  21        111.15        198.95        91.15 o                         
   2   6  21       1098.54       1089.67       158.89 o                         
   3   6  21         97.22         -5.85        75.36 o                         
   4   6  21       1813.54       2139.22       214.82 o                         
   5   6  21         22.75         48.19        83.31 o                         
   6   6  21        556.72        560.03       111.30 o                         
   7   6  21          0.12         27.98        63.77 o                         
   8   6  21        200.71        204.81        79.57 o                         
   1   7  21        690.33        786.16       153.38 o                         
   2   7  21         26.84        -13.93        65.03 o                         
   3   7  21        136.44        255.81        96.37 o                         
   4   7  21         64.90        222.69       109.78 o                         
   5   7  21        744.40        864.44       151.96 o                         
   6   7  21        307.84        328.57        95.68 o                         
   7   7  21        176.20        265.62       103.33 o                         
   0   8  21        314.07        262.98       121.16 o                         
   1   8  21        109.50        138.30        72.80 o                         
   2   8  21        419.16        568.83       134.83 o                         
   3   8  21          0.05        116.65        77.14 o                         
   4   8  21         57.84         42.32        86.56 o                         
   5   8  21         11.25         87.88        69.69 o                         
   1   9  21       1090.39       1004.28       168.26 o                         
   2   9  21         11.54         33.83        83.35 o                         
   3   9  21       1148.11        949.75       159.42 o                         
   0   0  22       5717.36       5286.62       414.08 o                         
   1   0  22          5.81         95.38        58.62 o                         
   2   0  22       3387.52       3232.08       236.73 o                         
   3   0  22        146.42        136.35        60.18 o                         
   4   0  22       1493.92       1438.55       161.23 o                         
   5   0  22         15.45         11.82        48.15 o                         
   6   0  22       2718.75       3004.42       280.36 o                         
   7   0  22       1653.94       1805.11       180.71 o                         
   8   0  22         15.53         13.62        43.26 o                         
   9   0  22        426.81        454.66        82.83 o                         
  10   0  22        173.93         56.90       112.85 o                         
   1   1  22       2953.24       2925.03       160.17 o                         
   2   1  22        690.49        613.51        73.20 o                         
   3   1  22        164.82        155.89        52.22 o                         
   4   1  22        324.90        271.79        53.02 o                         
   5   1  22          1.05        110.94        50.99 o                         
   6   1  22        791.11        782.42        83.50 o                         
   7   1  22       1227.60       1154.57        90.14 o                         
   8   1  22         74.62         37.49        44.75 o                         
   9   1  22         72.53        161.58        51.98 o                         
  10   1  22         79.35        121.71       106.91 o                         
   0   2  22        883.27        750.61       122.57 o                         
   1   2  22         83.10        164.06        55.20 o                         
   2   2  22        171.91        171.30        50.07 o                         
   3   2  22         25.12         -5.88        44.12 o                         
   4   2  22       1850.89       1836.91       126.85 o                         
   5   2  22        127.56        144.25       135.15 o                         
   6   2  22        377.16        446.94        95.98 o                         
   7   2  22        211.73        314.19        71.02 o                         
   8   2  22        818.57        975.68       130.12 o                         
   9   2  22         54.64         66.45        56.60 o                         
  10   2  22       2068.30       2311.28       179.77 o                         
   1   3  22        171.78        262.45        81.87 o                         
   2   3  22          1.58        102.26        97.38 o                         
   3   3  22       2428.17       2169.61       374.16 o                         
   4   3  22        416.92        494.54       104.70 o                         
   5   3  22         81.19         87.12        66.86 o                         
   6   3  22         42.37         98.50        60.14 o                         
   7   3  22        696.59        805.98       123.16 o                         
   8   3  22         14.44         50.23        57.01 o                         
   9   3  22       1860.81       2142.96       146.32 o                         
  10   3  22        365.70        338.68        86.57 o                         
   0   4  22         28.24         36.12        73.98 o                         
   1   4  22        279.45        251.94        87.02 o                         
   2   4  22        114.40        243.16       213.99 o                         
   3   4  22         34.11        -30.17        62.54 o                         
   4   4  22         24.96         84.72        71.62 o                         
   5   4  22          2.29        -20.31        64.34 o                         
   6   4  22         21.86        -33.73        60.72 o                         
   7   4  22          2.27         29.95        88.83 o                         
   8   4  22         23.84         71.15        63.95 o                         
   9   4  22          2.95         59.59        64.90 o                         
   1   5  22       2502.41       2554.77       228.68 o                         
   2   5  22       1162.28       1161.30       161.14 o                         
   3   5  22       3368.47       3251.62       347.91 o                         
   4   5  22        195.89        139.59        64.53 o                         
   5   5  22       1933.40       1888.89       200.79 o                         
   6   5  22        180.66         87.23        70.55 o                         
   7   5  22       1083.17       1094.75       156.28 o                         
   8   5  22         80.06        126.38        71.19 o                         
   9   5  22        655.32        551.99       124.48 o                         
   0   6  22        399.93        243.22       129.73 o                         
   1   6  22          0.37         21.19       116.31 o                         
   2   6  22          1.65        124.69        91.15 o                         
   3   6  22         18.52        160.43        89.91 o                         
   4   6  22        163.86        129.05        83.91 o                         
   5   6  22          2.13        -62.33        90.97 o                         
   6   6  22        179.61        284.90        96.33 o                         
   7   6  22         27.87        -31.35       116.88 o                         
   8   6  22        218.41        157.19        67.10 o                         
   1   7  22        358.92        287.65       154.62 o                         
   2   7  22         10.79        162.11        87.56 o                         
   3   7  22        113.54        327.86       185.82 o                         
   4   7  22        183.79        105.76        80.70 o                         
   5   7  22          6.02          7.06        74.65 o                         
   6   7  22          1.37         34.20        94.43 o                         
   0   8  22       2410.65       2115.88       328.25 o                         
   1   8  22        345.53        338.31       102.71 o                         
   2   8  22       1122.81       1241.53       183.57 o                         
   3   8  22        132.57         72.95        98.59 o                         
   4   8  22        324.92        425.85       118.18 o                         
   1   1  23        578.80        483.24        71.26 o                         
   2   1  23        510.34        299.16        61.54 o                         
   3   1  23        429.15        346.25        66.35 o                         
   4   1  23        126.36        108.83        50.61 o                         
   5   1  23       1997.08       2073.11       137.32 o                         
   6   1  23        407.99        454.81        70.53 o                         
   7   1  23         20.77        178.27        50.07 o                         
   8   1  23        190.17        215.14        71.87 o                         
   9   1  23        709.38        828.73        92.76 o                         
  10   1  23          5.23          7.91        74.47 o                         
   0   2  23       3673.03       3616.70       256.89 o                         
   1   2  23        105.97        138.63        52.46 o                         
   2   2  23        519.80        560.25        78.10 o                         
   3   2  23        377.18        375.19        68.89 o                         
   4   2  23        225.40        214.28        59.26 o                         
   5   2  23        531.82        800.63       135.10 o                         
   6   2  23        417.09        271.37        81.38 o                         
   7   2  23        409.49        430.13        91.98 o                         
   8   2  23       1563.73       1659.43       149.52 o                         
   9   2  23        197.40        286.67        77.62 o                         
  10   2  23        392.43        615.63       185.51 o                         
   1   3  23        100.63         95.32        74.84 o                         
   2   3  23        223.94        161.60        63.15 o                         
   3   3  23         37.65         74.15        64.48 o                         
   4   3  23         70.17        160.08        78.96 o                         
   5   3  23        571.78        602.59       112.28 o                         
   6   3  23        136.34         29.96        66.34 o                         
   7   3  23        169.92        223.35        85.73 o                         
   8   3  23          0.24        -51.40        51.40 o                         
   9   3  23       1604.94       1624.46       146.13 o                         
   0   4  23         93.12        -21.16        94.76 o                         
   1   4  23        168.41        218.79        75.39 o                         
   2   4  23       3021.31       2916.88       369.75 o                         
   3   4  23        162.14        105.59        67.28 o                         
   4   4  23       3245.31       2672.61       234.16 o                         
   5   4  23          5.49        -11.67        57.54 o                         
   6   4  23        345.36        503.61       111.08 o                         
   7   4  23         20.13         81.78        92.77 o                         
   8   4  23       1160.54       1329.57       134.20 o                         
   9   4  23         12.54         27.10        52.20 o                         
   1   5  23        154.27        168.63        89.55 o                         
   2   5  23         21.82          6.22       123.36 o                         
   3   5  23        382.68        370.87       101.44 o                         
   4   5  23         33.98         29.07        77.84 o                         
   5   5  23          1.54         83.85        97.57 o                         
   6   5  23        475.56        503.94       122.58 o                         
   7   5  23          0.39        -39.03        74.24 o                         
   8   5  23        128.51        244.73        93.17 o                         
   0   6  23        166.16        128.25       105.74 o                         
   1   6  23          0.52         46.11        76.71 o                         
   2   6  23        816.22        743.48       149.72 o                         
   3   6  23          0.03        115.76        78.98 o                         
   4   6  23        393.47        337.73        96.03 o                         
   5   6  23         27.41        -68.92        68.92 o                         
   6   6  23        318.62        337.00       100.76 o                         
   7   6  23         35.11        153.11       142.52 o                         
   1   7  23         49.52         70.08       247.08 o                         
   2   7  23         13.33        158.00        93.92 o                         
   3   7  23        124.13         -3.67        67.80 o                         
   4   7  23         42.84        -28.90       107.63 o                         
   5   7  23        221.24        260.59       177.29 o                         
   6   7  23        168.69        141.61        93.92 o                         
   0   8  23          4.19         99.44       121.73 o                         
   1   8  23        179.41         79.22        98.67 o                         
   2   8  23        120.89        173.67        86.34 o                         
   3   8  23          0.49        132.59        81.76 o                         
   0   0  24       3560.86       3460.58       364.95 o                         
   1   0  24        104.28         32.70       108.86 o                         
   2   0  24       2732.33       2704.32       223.18 o                         
   3   0  24       3083.34       3169.21       238.55 o                         
   4   0  24       4746.96       4545.56       290.19 o                         
   5   0  24        180.46        292.64        89.46 o                         
   6   0  24       2263.81       2462.98       214.20 o                         
   7   0  24        230.78        192.94       125.39 o                         
   8   0  24         26.32        -13.23        58.32 o                         
   9   0  24        963.55        960.78       119.96 o                         
   1   1  24        722.54        803.89        91.95 o                         
   2   1  24        424.09        464.55        68.20 o                         
   3   1  24        271.95        347.68        68.24 o                         
   4   1  24        243.13        208.17        55.92 o                         
   5   1  24        524.26        536.21        74.40 o                         
   6   1  24        172.60         83.11        45.86 o                         
   7   1  24         94.70        115.10        44.89 o                         
   8   1  24          5.19         38.18        66.97 o                         
   9   1  24        171.31        228.25        74.56 o                         
   0   2  24        113.48        135.22        79.41 o                         
   1   2  24         45.86         61.62        41.80 o                         
   2   2  24       1476.07       1461.63       123.53 o                         
   3   2  24         13.42         26.23        59.05 o                         
   4   2  24        250.90        261.11        54.65 o                         
   5   2  24          0.62         55.53        81.72 o                         
   6   2  24        240.27        314.68        88.23 o                         
   7   2  24        341.62        348.92        92.37 o                         
   8   2  24        899.09        886.10       139.15 o                         
   9   2  24         82.16        168.69        60.21 o                         
   1   3  24        712.21        713.76       125.23 o                         
   2   3  24        202.86        208.20        81.36 o                         
   3   3  24       2108.92       2022.02       204.86 o                         
   4   3  24          5.44         14.90        64.80 o                         
   5   3  24        618.75        720.59       127.51 o                         
   6   3  24        445.81        459.22       109.82 o                         
   7   3  24        725.18        772.63       165.35 o                         
   8   3  24         13.35         28.09        51.26 o                         
   9   3  24       1319.93       1487.36       142.57 o                         
   0   4  24        640.14        535.55       176.60 o                         
   1   4  24        916.90        904.83       148.43 o                         
   2   4  24        492.06        468.29       157.37 o                         
   3   4  24        121.23        164.38        87.39 o                         
   4   4  24        331.97        284.67       113.55 o                         
   5   4  24        109.31        134.38        74.98 o                         
   6   4  24        103.66        106.53        79.32 o                         
   7   4  24        269.66        301.74        89.36 o                         
   8   4  24        221.35        192.98       102.67 o                         
   1   5  24       1377.68       1339.09       178.39 o                         
   2   5  24          0.08        151.64       120.12 o                         
   3   5  24       2529.50       2438.30       282.78 o                         
   4   5  24         34.61        129.75       171.19 o                         
   5   5  24        763.55        878.94       275.86 o                         
   6   5  24         10.84        -67.58        67.58 o                         
   7   5  24        785.72        872.85       146.45 o                         
   0   6  24         55.88         65.65        83.89 o                         
   1   6  24          5.49        115.15        73.97 o                         
   2   6  24        103.38        316.81       107.86 o                         
   3   6  24         10.10         90.24        66.88 o                         
   4   6  24         29.00         53.40        61.23 o                         
   5   6  24         56.64        150.07        72.86 o                         
   6   6  24        103.41         76.25        77.04 o                         
   1   7  24          4.15        200.47        92.16 o                         
   2   7  24          8.26        -91.50        91.50 o                         
   3   7  24        379.87        344.39       103.22 o                         
   4   7  24        294.72        417.61       205.58 o                         
   5   7  24        190.28        302.14        90.81 o                         
   0   8  24        455.48        349.32       177.81 o                         
   1   8  24        140.01        185.57       152.59 o                         
   1   1  25       2448.30       2362.50       154.28 o                         
   2   1  25          1.24         52.85        55.38 o                         
   3   1  25        501.98        553.70        78.88 o                         
   4   1  25         41.11         21.84        46.44 o                         
   5   1  25        373.98        403.09        71.00 o                         
   6   1  25         90.48         30.29        43.76 o                         
   7   1  25        367.14        438.94        78.31 o                         
   8   1  25       1110.77        997.48       148.80 o                         
   9   1  25       1292.08       1060.51       280.91 o                         
   0   2  25        616.18        758.86       128.32 o                         
   1   2  25         76.68        146.77        82.33 o                         
   2   2  25        926.41        980.05       104.44 o                         
   3   2  25        579.15        537.58        85.32 o                         
   4   2  25        510.95        420.67       100.87 o                         
   5   2  25        121.10        377.30       112.18 o                         
   6   2  25        566.90        659.02       135.16 o                         
   7   2  25         91.39        127.64        76.72 o                         
   8   2  25        734.99        783.22       235.48 o                         
   1   3  25        215.50        218.75       125.39 o                         
   2   3  25        898.37        828.41       141.32 o                         
   3   3  25        525.70        657.15       236.23 o                         
   4   3  25         54.73        155.39        86.78 o                         
   5   3  25       1006.75       1229.09       165.34 o                         
   6   3  25        119.46        179.00        86.66 o                         
   7   3  25         60.15         92.40        64.21 o                         
   8   3  25         27.15        172.70        73.24 o                         
   0   4  25       2174.78       2030.05       304.80 o                         
   1   4  25         90.52        149.33        72.74 o                         
   2   4  25       2075.45       2003.68       211.43 o                         
   3   4  25          0.04         74.16       153.59 o                         
   4   4  25       1934.28       1550.84       221.79 o                         
   5   4  25          4.94        -23.34        65.26 o                         
   6   4  25       1377.35       1547.46       186.47 o                         
   7   4  25          1.88         85.92        73.67 o                         
   1   5  25          0.61         46.65        56.07 o                         
   2   5  25          1.09         -7.67        72.07 o                         
   3   5  25         31.13        -50.22        53.56 o                         
   4   5  25         71.04        165.01        73.25 o                         
   5   5  25         98.21        127.48        75.34 o                         
   6   5  25         69.21        187.61        88.85 o                         
   7   5  25          0.70         76.06        67.52 o                         
   0   6  25        193.57        235.42       163.74 o                         
   1   6  25        104.83        217.67        98.90 o                         
   2   6  25        528.88        585.04       154.10 o                         
   3   6  25        108.09        265.63       108.32 o                         
   4   6  25        305.23        426.48       122.84 o                         
   5   6  25          5.10         54.13        89.39 o                         
   1   7  25        274.93        330.81       197.63 o                         
   2   7  25          1.61        124.82        90.72 o                         
   3   7  25        152.14         30.42        76.37 o                         
   0   0  26         35.20        147.90       108.45 o                         
   1   0  26          4.40         96.71        68.01 o                         
   2   0  26        155.24        218.87        85.37 o                         
   3   0  26         28.32        -44.28        74.56 o                         
   4   0  26       1415.32       1410.99       175.40 o                         
   5   0  26        671.27        664.42       128.74 o                         
   6   0  26        692.41        687.17       189.86 o                         
   7   0  26         79.86        -26.98        55.45 o                         
   8   0  26         26.10        116.37        73.41 o                         
   1   1  26          1.49         82.66        60.15 o                         
   2   1  26         25.34         87.14        47.28 o                         
   3   1  26        373.30        389.29        73.24 o                         
   4   1  26         28.89        120.63        53.94 o                         
   5   1  26        493.42        530.32        78.28 o                         
   6   1  26        727.39        643.59       106.10 o                         
   7   1  26         28.59        166.89        65.68 o                         
   8   1  26         65.25        -63.47        63.47 o                         
   0   2  26         46.30        105.70        81.79 o                         
   1   2  26        946.59        960.61       105.85 o                         
   2   2  26         61.68         55.56        41.96 o                         
   3   2  26         65.43         76.27        54.94 o                         
   4   2  26         63.08        134.95       100.75 o                         
   5   2  26         65.97        294.23        94.67 o                         
   6   2  26         62.94         70.71        96.43 o                         
   7   2  26        387.73        483.67       102.27 o                         
   8   2  26        482.13        654.82       125.50 o                         
   1   3  26        309.59        380.88       106.50 o                         
   2   3  26        418.16        471.90       110.60 o                         
   3   3  26       4385.54       3953.71       296.59 o                         
   4   3  26         60.18         55.10        69.24 o                         
   5   3  26        443.58        524.15       114.63 o                         
   6   3  26         77.68         49.65       189.06 o                         
   7   3  26       1358.83       1257.52       177.74 o                         
   0   4  26        304.97        519.29       169.02 o                         
   1   4  26          2.78          1.46        68.14 o                         
   2   4  26         95.97        134.08        64.48 o                         
   3   4  26        160.52         82.16       114.31 o                         
   4   4  26        331.82        344.96       110.54 o                         
   5   4  26         47.07        220.59        94.53 o                         
   6   4  26         35.19         61.08        78.38 o                         
   7   4  26         29.60         45.10        61.27 o                         
   1   5  26        731.41       1230.09       180.28 o                         
   2   5  26          0.98         82.08        61.51 o                         
   3   5  26        775.61        912.98       157.49 o                         
   4   5  26        111.48         23.32        78.63 o                         
   5   5  26        263.79        538.06       216.71 o                         
   6   5  26        201.55        308.87       104.66 o                         
   0   6  26        144.58        108.18       118.40 o                         
   1   6  26         22.11        102.04       116.62 o                         
   2   6  26        128.82        236.78       109.73 o                         
   3   6  26        128.15        326.65       108.44 o                         
   4   6  26         13.78         54.65        66.23 o                         
   1   7  26        161.93        106.20        80.91 o                         
   1   1  27         56.84         94.89        63.84 o                         
   2   1  27        130.48        150.81        51.86 o                         
   3   1  27       2049.11       2083.89       153.35 o                         
   4   1  27        838.83        888.41       105.19 o                         
   5   1  27        352.41        449.03        76.10 o                         
   6   1  27          9.54         16.43        40.71 o                         
   7   1  27        403.32        519.89        79.85 o                         
   0   2  27        650.99        644.32       138.66 o                         
   1   2  27        350.74        320.66        71.74 o                         
   2   2  27        856.68        802.19        99.78 o                         
   3   2  27          0.00        -25.51        40.13 o                         
   4   2  27       1065.36        991.71       170.36 o                         
   5   2  27          9.75        -68.81        68.81 o                         
   6   2  27        974.40       1047.97       165.07 o                         
   7   2  27          0.00        112.30        67.11 o                         
   1   3  27        700.70        723.77       359.00 o                         
   2   3  27       1456.36       1295.15       180.01 o                         
   3   3  27        203.11        401.41       111.84 o                         
   4   3  27        153.81        187.74        88.00 o                         
   5   3  27        660.22        626.70       129.60 o                         
   6   3  27         85.09        279.35        99.05 o                         
   0   4  27       2043.95       2037.04       317.53 o                         
   1   4  27         13.61         46.82        78.02 o                         
   2   4  27        524.29        414.39       112.10 o                         
   3   4  27         47.68         72.00        71.58 o                         
   4   4  27       1925.98       1988.45       221.60 o                         
   5   4  27         82.77         38.81        51.76 o                         
   6   4  27        669.95       1079.09       169.30 o                         
   1   5  27          0.28          1.00        72.13 o                         
   2   5  27         41.88        211.98       133.58 o                         
   3   5  27         16.34        -82.88        82.88 o                         
   4   5  27          1.35        -81.93        81.93 o                         
   5   5  27         82.31        204.67       170.10 o                         
   0   6  27        315.08        240.13       130.42 o                         
   1   6  27          0.08         97.91        74.86 o                         
   2   6  27        686.67        803.73       214.44 o                         
   3   6  27         97.62        133.23        78.73 o                         
   0   0  28       1371.01       1549.69       263.65 o                         
   1   0  28       1150.76       1163.26       170.86 o                         
   2   0  28        517.16        374.53       288.45 o                         
   3   0  28         38.94        571.48       468.66 o                         
   4   0  28          7.19         -9.82        74.04 o                         
   5   0  28          6.00        -36.07        78.82 o                         
   6   0  28        222.35        308.06        92.09 o                         
   7   0  28         14.61         18.13        50.41 o                         
   1   1  28          2.97        -27.03        59.14 o                         
   2   1  28          1.16         31.42        43.28 o                         
   3   1  28        398.11        463.38        80.02 o                         
   4   1  28         16.18         19.11        48.64 o                         
   5   1  28        184.65        113.09        50.56 o                         
   6   1  28        487.62        381.75        75.02 o                         
   0   2  28        767.23        623.45       142.07 o                         
   1   2  28         86.85         77.33        49.27 o                         
   2   2  28       2510.73       2632.23       174.79 o                         
   3   2  28         61.02         36.26        67.39 o                         
   4   2  28       1013.80       1270.88       251.78 o                         
   5   2  28         41.70         31.04        55.95 o                         
   6   2  28        221.33        339.08       113.39 o                         
   1   3  28       1100.85        995.84       166.65 o                         
   2   3  28        359.65        700.99       140.39 o                         
   3   3  28       2097.41       1885.54       216.39 o                         
   4   3  28          3.66         59.68       150.46 o                         
   5   3  28        521.72        717.21       144.11 o                         
   6   3  28         34.97         50.75        58.54 o                         
   0   4  28          9.47        224.64       145.98 o                         
   1   4  28         36.57        205.95       200.86 o                         
   2   4  28         50.86        140.74        94.59 o                         
   3   4  28          0.89        -11.81        70.90 o                         
   4   4  28        372.33        454.43       128.77 o                         
   5   4  28         19.04         19.85       163.65 o                         
   1   5  28        335.95        382.78       124.47 o                         
   2   5  28         27.56        -25.81        65.67 o                         
   3   5  28        697.40        590.01       172.03 o                         
   1   1  29        156.69        168.93        58.82 o                         
   2   1  29        352.65        251.07        88.72 o                         
   3   1  29        284.23        553.38        90.74 o                         
   4   1  29        112.41        108.11        57.63 o                         
   5   1  29        275.23        267.66        67.44 o                         
   0   2  29          9.10         71.56        66.41 o                         
   1   2  29        270.47        247.17        88.82 o                         
   2   2  29        458.68        539.23       134.45 o                         
   3   2  29          4.72        121.19        75.82 o                         
   4   2  29       1603.76       1651.71       206.82 o                         
   5   2  29         18.65         95.42        62.93 o                         
   1   3  29        116.26        141.85       144.87 o                         
   2   3  29        323.60        324.41       104.24 o                         
   3   3  29        635.55        859.45       159.20 o                         
   4   3  29         44.12          3.94        77.99 o                         
   0   4  29        546.66        890.80       227.24 o                         
   1   4  29          8.52         -2.42        70.49 o                         
   2   4  29        361.91        374.81       112.63 o                         
   3   4  29        102.42        233.19        96.85 o                         
   0   0  30        137.80        247.37       157.20 o                         
   1   0  30         67.18        178.74       218.23 o                         
   2   0  30        595.93        711.01       144.32 o                         
   3   0  30        176.62         53.81        68.67 o                         
   4   0  30         24.28        127.59        84.81 o                         
   1   1  30         58.70        110.67        54.76 o                         
   2   1  30        555.03        648.34       105.87 o                         
   3   1  30        100.93         68.00       103.10 o                         
   4   1  30        128.20        153.85        57.63 o                         
   0   2  30        438.40        526.26       174.67 o                         
   1   2  30         14.34         79.97       108.09 o                         
   2   2  30       1519.43       1684.89       209.28 o                         
   3   2  30        254.37        135.36       149.07 o                         
   4   2  30        836.39        924.39       284.48 o                         
   1   3  30        847.97       1062.12       170.76 o                         
   2   3  30         85.89         72.68        78.62 o                         
   3   3  30        895.63       1007.97       338.62 o                         
   1   1  31        429.38        545.45        92.10 o                         
   2   1  31        218.25        238.61        68.28 o                         
   0   2  31        342.96        522.06       179.98 o                         
   1   2  31         32.16         90.32       113.93 o                         
                                                                                
